# Supplementary material for: New candidates for regulated gene integrity revealed through precise mapping of integrative genetic elements
Source: Nucleic Acids Res. 2020 Mar 17;48(8):4052–65. doi: 10.1093/nar/gkaa156 (PMC7192596; doi:10.1093/nar/gkaa156)
Supplement: gkaa156_Supplemental_Files [file gkaa156_supplemental_files.zip]

Archive with 8 entries (8 files):
- OtherSuppMatls.docx
- Supp.file2_tyrBroke.tree
- Supp.file3_serBroke.tree
- Supp.file4_410brokens.xlsx
- SuppFile1_final.xlsx
- SuppTable10.xlsx
- SuppTable11.docx
- SuppTables1-4.txt
