# Supplementary material for: New candidates for regulated gene integrity revealed through precise mapping of integrative genetic elements
Source: Nucleic Acids Res. 2020 Mar 17;48(8):4052–65. doi: 10.1093/nar/gkaa156 (PMC7192596; doi:10.1093/nar/gkaa156)
Supplement: gkaa156_Supplemental_Files [file gkaa156_supplemental_files.zip › Supp.file2_tyrBroke.tree]

#NEXUS
begin taxa;
	dimensions ntax=3978;
	taxlabels
	'Aac12.113.I'
	'Aac12.13.G'
	'Aac2.10.guaA'
	'Aac4.9.Z'
	'Aad1.49.V'
	'Aap2.23.L'
	'Aap2.39.guaA'
	'Aap2.8.I'
	'Aar2.10.I'
	'Aar2.11.S'
	'Aar2.110.G'
	'Aar2.13.T'
	'Aar2.16.K'
	'Aar2.31.lepA'
	'Aar3.4.Z'
	'Aba105.14.Z'
	'Aba105.19.HYP'
	'Aba105.24.dus'
	'Aba105.32.L'
	'Aba105.35.GspL_C'
	'Aba105.52.6S_RNA'
	'Aba119.42.GspL_C'
	'Aba119.53.6S_RNA'
	'Aba119.83.Z'
	'Aba170.21.smpB'
	'Aba170.42.H'
	'Aba170.42.Z'
	'Aba171.49.trpG'
	'Aba171.80.Z'
	'Aba171.83.hcaT'
	'Aba173.29.V'
	'Aba173.36.HYP|HYP'
	'Aba173.48.HYP|HYP'
	'Aba2.54.6S_RNA'
	'Aba2.54.dusC'
	'Aba2.82.hcaT'
	'Aba3.13.intS'
	'Aba3.35.AFG1_ATPase|glcB'
	'Aba3.42.DUF520'
	'Aba3.43.lysC'
	'Aba3.51.hcaT'
	'Aba4.36.6S_RNA'
	'Aba4.43.hcaT'
	'Aba62.50.R'
	'Aba62.53.R'
	'Aba62.79.lysC'
	'Aba66.33.T'
	'Aba66.52.6S_RNA'
	'Abh1.11.L'
	'Abh1.25.mutS'
	'Abh1.9.I'
	'Abo1.13.N'
	'Abo2.16.I'
	'Abo2.2.Z'
	'Abr1.26.M'
	'Abr1.27.T'
	'Abr1.39.HYP'
	'Abr1.7.T'
	'Abu1.19.mnmG'
	'Abu1.22.comM'
	'Abu1.24.L'
	'Abu1.29.mmpA'
	'Abu2.16.Z'
	'Abu2.27.L'
	'Abu2.5.C'
	'Abu2.6.M'
	'Aca2.104.I'
	'Aca2.12.R'
	'Aca2.14.R'
	'Aca2.143.R'
	'Aca2.15.R'
	'Aca2.19.S'
	'Aca2.51.S'
	'Aca3.137.M'
	'Aca3.62.Z'
	'Aca3.83.L'
	'Aca9.40.T'
	'Aca9.88.G'
	'Aci1.11.R'
	'Aci1.57.S'
	'Aci1.60.Cupin_2|HYP'
	'Aci1.67.V'
	'Aco1.6.G'
	'Acr1.15.G'
	'Acr1.16.S'
	'Acr1.40.UDG'[&!color=#cc0099]
	'Acr1.8.K'
	'Ade1.13.R'
	'Ade1.37.K'
	'Ade1.4.T'
	'Ade1.47.unknown'
	'Ade1.8.P'
	'Ade2.10.T'
	'Ade2.11.P'
	'Ade2.12.Bestrophin+S+serS'
	'Ade2.134.P'
	'Ade2.146.HYP'
	'Ade2.25.S'
	'Ade2.5.H'
	'Ade2.5.P'
	'Ade2.6.K'
	'Ade2.64.L'
	'Ade3.8.A'
	'Ade3.8.G'
	'Ade3.8.L'
	'Ade3.8.W'
	'Ade4.25.C'
	'Ade4.77.P'
	'Ade4.8.G'
	'Ade5.10.B'
	'Ade5.24.G'
	'Ade5.9.R'
	'Adi1.131.L'
	'Adi1.64.P'
	'Aeb1.16.N'
	'Aeb1.29.HYP'
	'Aeh1.10.A'
	'Aeh1.32.V'
	'Aeh1.9.N'
	'Aeh1.9.V'
	'Afa1.10.L'
	'Afa1.21.S'
	'Afa1.30.G'
	'Afb1.14.B'
	'Afe3.101.N'
	'Afe3.13.P'
	'Afe4.176.V'
	'Afe5.159.V'
	'Afi2.105.HYP|HYP'
	'Afi2.11.pgk|rssA'
	'Afi2.12.K'
	'Afi2.17.F'
	'Afi2.19.R'
	'Afi2.2.HYP'
	'Afi2.22.DUF2795'
	'Afi2.23.HYP'
	'Afi2.56.L'
	'Afl2.17.V'
	'Afu2.17.V'
	'Afw1.10.E'
	'Afw1.5.Z'
	'Afw1.8.P'
	'Aha1.19.T'
	'Aho1.9.C'
	'Ahy1.37.actP|yheS'
	'Ain1.38.SecG|panC'
	'Ajs1.10.K'
	'Ajs1.14.YicC_N'
	'Ajs1.18.DUF305|sX8_RNA'
	'Ajs1.36.P'
	'Ajs1.53.L'
	'Ajs1.6.ychF'
	'Ajs1.7.S'
	'Aka1.15.L'
	'Aka1.22.B'
	'Aka1.9.L'
	'Akk1.10.S'
	'Akk1.11.dus'
	'Akk1.31.K'
	'Akk1.40.T'
	'Akk1.62.L'
	'Akk1.66.xthA'
	'Akk1.7.F'
	'Akk1.74.guaA'
	'Ali2.103.B'
	'Ali2.15.M'
	'Ali2.16.S'
	'Ali2.22.F'
	'Ali2.45.Q'
	'Ali2.64.takP'
	'Ama1.13.P'
	'Ama1.16.V'
	'Ama2.5.S'
	'Ama2.56.sbcB'
	'Ama2.85.F'
	'Ama5.42.F'
	'Ama6.13.ybaB'
	'Ama6.15.F'
	'Ama6.59.F'
	'Ama6.9.groL'
	'Ama7.10.L'
	'Ama7.26.apxIB'
	'Ama7.55.6S_RNA'
	'Ama9.10.DUF2960|NERD'
	'Ama9.8.groL'
	'Ame2.20.P'
	'Ame3.12.P'
	'Ame3.15.I'
	'Ame3.23.F'
	'Ame3.24.T'
	'Ame3.25.L'
	'Ame3.41.R'
	'Ame3.64.L'
	'Ame5.64.L'
	'Ami2.40.mqnE|ubiE'
	'Ami2.47.V'
	'Ami3.17.V'
	'Ami3.19.S'
	'Ami3.30.R'
	'Ami3.66.L'
	'Amo1.6.K'
	'Amu1.22.guaA'
	'Amu2.32.R'
	'Ani2.11.R'
	'Ani2.14.M'
	'Aol1.111.yrfG'
	'Aol1.42.Z'
	'Aor2.7.R'
	'Aor2.79.T'
	'Apa1.14.L'
	'Apa1.18.R'
	'Apa1.25.Y'
	'Apa1.5.L'
	'Apa1.6.Y'
	'Apa1.9.T'
	'Ape1.38.V'
	'Apl2.42.rplY'
	'Apl9.11.F'
	'Apl9.15.V'
	'Apl9.44.I'
	'Apr3.41.Z'
	'Apr4.34.L'
	'Ara1.10.R'
	'Ara1.26.B'
	'Ara1.41.K'
	'Ara1.5.HYP'
	'Asa2.17.dinB'[&!color=#cc0099]
	'Asa2.34.FliB'
	'Asa5.11.N'
	'Asa5.11.Z'
	'Asa5.37.L'
	'Asa5.38.L'
	'Asa5.4.I'
	'Asa5.4.ychF'
	'Asb2.13.K'
	'Asb2.20.V'
	'Asb2.21.Epimerase'
	'Asb2.36.T'
	'Asb2.7.L'
	'Asb2.7.Q'
	'Asb2.9.rlmM'
	'Ase1.14.P'
	'Ase1.3.H'
	'Ase1.9.K'
	'Ash4.18.P'
	'Ask1.11.B'
	'Asl2.179.nhaD'
	'Asl2.20.L'
	'Asl2.4.L'
	'Asl2.7.Z'
	'Asn1.12.hrpB'[&!color=#cc0099]
	'Asn1.14.F'
	'Asn1.18.V'
	'Asn1.23.YicC_N'
	'Asn1.24.P'
	'Asn1.6.Z'
	'Asu1.3.W'
	'Asu1.41.Z'
	'Asu2.15.V'
	'Asu2.43.I'
	'Asu2.8.A'
	'Asu3.29.L'
	'Ava1.10.C'
	'Ava1.62.G'
	'Ave5.22.dut'[&!color=#cc0099]
	'Ave5.22.sbcB'
	'Ave5.40.L'
	'Ave5.40.R'
	'Avi1.18.Q'
	'Avi1.22.R'
	'Avi1.39.K'
	'Avi1.41.S'
	'Avi1.44.L'
	'Avi1.51.R'
	'Avi3.10.K'
	'Avi3.11.M'
	'Avi3.13.T'
	'Avi6.15.intS'
	'Avi6.5.P'
	'Awo1.20.S'
	'Awo1.81.T'
	'Axy1.43.L'
	'Axy1.83.G'
	'Axy3.36.T'
	'Bab121.15.G'
	'Bab121.2.I'
	'Bab121.21.F'
	'Bab121.8.HYP+L'
	'Bam1.37.DUF457|yfhQ'
	'Bam1.37.sufB'
	'Bam1.44.groL'
	'Bam10.38.A'
	'Bam10.50.V'
	'Bam12.36.V'
	'Bam12.43.pucK'
	'Bam13.12.Z'
	'Bam13.55.guaA'
	'Bam2.35.DUF457|yfhQ'
	'Bam2.38.sufB'
	'Bam2.44.groL'
	'Bam6.41.groL'
	'Bam6.44.A'
	'Ban1.17.eno'
	'Ban1.50.glnA'
	'Ban2.50.glnA'
	'Ban27.8.K'
	'Ban28.8.M'
	'Ban28.8.Z'
	'Bav1.40.L'
	'Bav1.41.Z'
	'Bba3.12.DUF1561'
	'Bba5.10.P'
	'Bba5.28.S'
	'Bbi1.17.M'
	'Bbi1.53.cypB'
	'Bbi1.9.glnA1'
	'Bbi1.9.guaA'
	'Bbi2.12.HYP'
	'Bbi2.6.Methylase_S'
	'Bbi4.17.S'
	'Bbi4.3.DZR|HYP'
	'Bbi4.42.His_Phos_1|metE'
	'Bbi4.6.Methylase_S|argG'
	'Bbr1.14.S'
	'Bbr1.34.E'
	'Bbr1.5.Sortase|recR'
	'Bbr2.8.Tnp_3|rlmCD'
	'Bbr3.19.ychF'
	'Bbr6.10.K'
	'Bbr7.18.ychF'
	'Bbr7.36.fhuA'
	'Bbr7.40.L'
	'Bbr7.40.Z'
	'Bbr7.40.mutS'
	'Bbr7.9.K'
	'Bbt1.23.I'
	'Bbt1.30.R'
	'Bbt1.47.V'
	'Bbt1.7.noc'
	'Bbt1.7.spo0C.1'
	'Bca10.18.guaA'
	'Bcc2.11.S'
	'Bcc2.153.L'
	'Bcc2.36.R'
	'Bcc2.41.L'
	'Bcc3.50.DUF347|Exo_endo_phos'
	'Bce1.35.V'
	'Bce12.11.kstR2'
	'Bce12.13.ipdC'[&!color=#cc0099]
	'Bce128.13.G'
	'Bce128.14.T'
	'Bce128.17.Methyltransf_3+R'
	'Bce128.41.cstA|dapF'
	'Bce128.8.R'
	'Bce131.11.Peptidase_M4_C'
	'Bce131.12.T'
	'Bce131.65.R'
	'Bce132.122.cmpD'
	'Bce132.15.Z'
	'Bce132.16.A'
	'Bce132.39.R'
	'Bce132.4.I'
	'Bce132.47.U'
	'Bce132.92.Lq'
	'Bce134.101.cstA|dapF'
	'Bce134.11.P'
	'Bce134.179.DUF2071'
	'Bce134.18.ribBA'
	'Bce134.20.L'
	'Bce134.39.R'
	'Bce136.22.T'
	'Bce136.55.HYP+fitB'
	'Bce2.15.R'
	'Bce2.17.UPF0154'
	'Bce2.8.betB'[&!color=#cc0099]
	'Bce3.15.L'
	'Bce4.15.R'
	'Bce51.10.R'
	'Bce51.39.glnA|smc'
	'Bce6.11.V'
	'Bce8.15.V'
	'Bce8.17.HYP|MFS_1'[&!color=#cc0099]
	'Bce8.19.DUF2466'[&!color=#cc0099]
	'Bce89.15.L'
	'Bce89.15.R'
	'Bce9.18.DUF2466'[&!color=#cc0099]
	'Bce9.36.ssb'
	'Bcl1.41.L'
	'Bcy1.16.rlmL'
	'Bcy1.41.DUF177|DUF795'
	'Bde2.18.G'
	'Bde2.18.I'
	'Bde2.30.E1-E2_ATPase'
	'Bde2.73.L'
	'Bde2.9.guaB|wecA'
	'Bfa1.3.R'
	'Bfr1.11.HYP|HYP'
	'Bfr1.12.K'
	'Bfr1.18.HYP|HYP'
	'Bfr1.39.R'
	'Bfr1.56.HYP'
	'Bfr8.10.D'
	'Bfr8.12.L'
	'Bfr8.3.L'
	'Bfr8.41.P'
	'Bfr8.47.R'
	'Bfr8.7.HYP|K'
	'Bfr8.75.mnmE'
	'Bfr9.10.D'
	'Bfr9.11.L'
	'Bfr9.126.Glyco_transf_11'
	'Bfr9.13.dnaK'
	'Bfr9.20.K'
	'Bfr9.26.mnmE'
	'Bfr9.49.HYP|HYP'
	'Bgl2.16.S'
	'Bgl2.19.L'
	'Bgl2.23.dus'
	'Bgl2.28.R'
	'Bgl2.41.C'
	'Bgl2.42.R'
	'Bgl2.49.guaA'
	'Bgl2.5.T'
	'Bgl2.91.R'
	'Bgl5.11.T'
	'Bgl5.15.L'
	'Bgl5.15.T'
	'Bgl5.45.R'
	'Bgl5.47.P'
	'Bgl5.61.P'
	'Bgr1.23.HYP'
	'Bgr1.24.HYP'
	'Bgr1.35.S'
	'Bgr1.48.HYP+HYP'
	'Bha1.35.Z'
	'Bhe1.14.K'
	'Bhe1.14.M'
	'Bhe1.17.S'
	'Bhe1.43.R'
	'Bhe2.55.F'
	'Bin1.18.B'
	'Bja4.100.E'
	'Bja4.15.N'
	'Bja4.18.S'
	'Bja4.19.mprA'
	'Bja4.26.R'
	'Bja4.52.I'
	'Bja4.57.T'
	'Bja4.7.PhageIntegrase'
	'Bja5.52.I'
	'Bja5.9.S'
	'Bjs1.23.L'
	'Bkj1.12.K'
	'Bkj1.17.T'
	'Bkj1.19.V'
	'Bkj1.36.amn'
	'Bla1.13.rng'
	'Bla1.19.ribBA'
	'Bli1.42.HYP|tnrA'
	'Bli1.45.Z'
	'Blo1.57.cypB'
	'Blo1.63.ilvE'
	'Blo16.10.glnA1'
	'Blo16.173.HYP|HYP'
	'Blo17.14.S'
	'Blo17.14.cypB'
	'Blo17.8.S'
	'Blo17.9.S'
	'Blo18.17.HYP|HYP'
	'Blo18.32.E'
	'Blo18.57.N'
	'Blo2.22.HYP|HYP'
	'Blo4.38.M'
	'Blo5.17.M'
	'Blo7.40.L'
	'Blo7.43.dnaJ'
	'Blo7.9.M'
	'Bma3.5.amn'
	'Bma4.3.HYP|R'
	'Bme1.5.Tetratricopeptide_repeat_protein'
	'Bme12.15.G'
	'Bme41.8.L'
	'Bme5.13.A'
	'Bme5.16.rpsI'
	'Bme5.18.Peptidase_M29'
	'Bmi1.12.L'
	'Bmu2.12.P'
	'Bmu2.18.DUF159'[&!color=#cc0099]
	'Bmu2.36.HYP'
	'Bmu2.37.amn'
	'Bmu2.46.Ribonuclease_BN'
	'Bmu3.36.HYP'
	'Bmu3.4.I'
	'Bor1.32.H'
	'Bor1.44.E'
	'Bor1.6.S'
	'Bov4.30.HYP|UPF0149'
	'Bpa3.12.I'
	'Bpa3.40.L'
	'Bpa3.42.Z'
	'Bpa3.80.G'
	'Bpe1.15.ychF'
	'Bpe13.159.G'
	'Bpe13.47.rlmJ'[&!color=#cc0099]
	'Bpe13.50.C'
	'Bph2.134.guaA'
	'Bph2.14.R'
	'Bph2.185.L'
	'Bph2.31.R'
	'Bph3.3.AhpC-TSA|MarR_2'
	'Bph3.45.DUF839'[&!color=#cc0099]
	'Bph3.51.S'
	'Bph3.6.PhageIntegrase'
	'Bph4.48.R'
	'Bph4.6.DUF932.1'[&!color=#cc0099]
	'Bpr2.5.PhageIntegrase'
	'Bpr2.9.W'
	'Bps1.17.A'
	'Bps10.11.R'
	'Bps10.12.R'
	'Bps10.18.P'
	'Bps10.23.G'
	'Bps10.3.intA+traC'
	'Bps10.39.U'
	'Bps12.23.S'
	'Bps12.43.mutS'
	'Bps12.55.P'
	'Bps12.9.I'
	'Bps13.10.Lq'
	'Bps13.11.mnmE'
	'Bps13.35.A|proY'
	'Bps13.8.I'
	'Bps19.10.VWA|estB'
	'Bps19.19.R'
	'Bps19.40.T'
	'Bps19.47.P'
	'Bps19.61.P'
	'Bps19.9.I'
	'Bps24.10.Lq'
	'Bps24.20.A'
	'Bps24.44.S'
	'Bps24.48.R'
	'Bps29.10.S'
	'Bps29.12.R'
	'Bps29.15.A'
	'Bps29.15.rng'
	'Bps29.19.S'
	'Bps29.48.I'
	'Bps32.15.Z'
	'Bps32.19.R'
	'Bps32.45.mutS'
	'Bps32.70.L'
	'Brh1.35.R'
	'Bsa1.11.P'
	'Bsa1.15.L'
	'Bsa1.17.HYP+HYP'
	'Bsa1.6.S'
	'Bsa2.14.ychF'
	'Bsa2.15.K'
	'Bsa2.24.R'
	'Bsa2.3.napA'[&!color=#cc0099]
	'Bsa2.89.G'
	'Bss1.45.T'
	'Bsu1.42.groL'
	'Bsu11.12.rapA'
	'Bsu12.55.T.1'
	'Bsu12.55.T.2'
	'Bsu14.21.L'
	'Bsu24.45.R'
	'Bth1.16.HYP'
	'Bth1.16.eno'
	'Bth12.14.HYP'
	'Bth12.17.R'
	'Bth12.38.DUF523'
	'Bth12.41.sph'
	'Bth2.35.DUF523'
	'Bth28.11.M'
	'Bth28.15.HYP|Thioredoxin'
	'Bth28.19.M'
	'Bth28.19.dnaK'
	'Bth28.2.HYP|ppnK'
	'Bth28.38.S'
	'Bth28.7.PDDEXK_2'
	'Bth3.41.sph'
	'Bth30.11.R'
	'Bth30.16.mutS'
	'Bth30.19.S'
	'Bth30.3.Acyl_transf_3|I'
	'Bth30.44.naiP'[&!color=#cc0099]
	'Bth30.49.K'
	'Bth5.14.V'
	'Bth5.39.R'
	'Bth5.8.guaA'
	'Bth5.9.HYP'
	'Bth6.11.kstR2'
	'Bth6.22.V'
	'Bth6.7.guaA'
	'Bth9.10.guaA'
	'Bth9.16.rlmL'
	'Bth9.2.Abhydrolase_5|HYP'
	'Bth9.42.lytC|ydbP'
	'Bth9.7.V'
	'Btr2.41.L'
	'Bvi1.22.T'
	'Bvi1.23.R'
	'Bvi1.25.Epimerase'
	'Bvi1.4.I'
	'Bvi1.4.S'
	'Bvi1.40.L'
	'Bvi1.43.msrB|occT'
	'Bvi1.56.U'
	'Bvu1.10.Sq'
	'Bvu1.109.S'
	'Bvu1.15.G'
	'Bvu1.19.Sq'
	'Bvu1.21.HYP'
	'Bvu1.43.Z'
	'Bwe1.17.V'
	'Bwe1.53.glnA'
	'Bxe1.108.guaA'
	'Bxe1.123.G'
	'Bxe1.15.purM|tqsA'
	'Bxe1.31.Resolvase'[&!color=#cc0099]
	'Bxe1.47.PhoU_div'
	'Bxe1.53.S'
	'Bxe1.7.P'
	'Byi1.39.AHSA1'
	'Byi1.43.I'
	'Byi1.45.U'
	'Cac1.108.B'
	'Cac1.51.S'
	'Cac1.95.P'
	'Cak1.23.F'
	'Cat1.50.P'
	'Cat1.7.N'
	'Cat2.6.V'
	'Cau4.52.G.1'
	'Cau4.52.G.2'
	'Cbe1.9.P'
	'Cbe2.47.E'
	'Cbn1.17.N'
	'Cbn1.46.T'
	'Cbn1.55.D'
	'Cbn2.17.R'
	'Cbn2.18.T'
	'Cbo1.42.gsiA'[&!color=#cc0099]
	'Cbo10.2.Tnp_4'
	'Cbo10.44.HYP'
	'Cbo10.6.spo0A'
	'Cbo11.31.Lactamase_B'
	'Cbo11.9.asnS'
	'Cbo12.42.spo0A'
	'Cbo2.20.rlmCD'
	'Cbo4.40.apeA'
	'Cbo7.16.spo0A'
	'Cbo7.21.tRNA_U5-meth_tr'
	'Cbo9.33.epsE'[&!color=#cc0099]
	'Cbu1.17.HYP|HYP'
	'Cca1.21.HYP'
	'Cce1.31.R'
	'Cce1.39.T'
	'Cce2.4.E'
	'Ccl1.16.L'
	'Cco14.10.A'
	'Cco14.10.M'
	'Cco14.10.S.1'
	'Cco14.38.M'
	'Cco14.5.S'
	'Cco14.9.S'
	'Cco15.14.D'
	'Ccr2.26.S'
	'Ccu1.35.S'
	'Cdi1.17.HYP|R'
	'Cdi1.24.DUF368|L'
	'Cdi12.19.Z'
	'Cdi12.26.DUF488|bmrR'
	'Cdi12.56.ilvB|ydbD'
	'Cdi16.15.Pencillinase_R'
	'Cdi16.56.ilvB|ydbD'
	'Cdi31.14.K'
	'Cdi31.39.R'
	'Cdi31.5.rnr'
	'Cdi33.15.K'
	'Cdi36.36.R'
	'Cdi36.58.L'
	'Cdi4.18.DUF368|L'
	'Cdi40.6.S'
	'Cdi42.15.K'
	'Cdi42.37.R'
	'Cdi42.4.HYP'
	'Cdi6.22.HYP'
	'Cdi6.28.arnE'
	'Cdi6.31.HYP'
	'Cdi6.56.Aldo_ket_red'[&!color=#cc0099]
	'Cdi7.6.yhjX'[&!color=#cc0099]
	'Cdi9.28.Collagen_bind'
	'Cef1.40.Z'
	'Cef1.9.I'
	'Cfe2.6.V'
	'Cfi1.15.R'
	'Cfu1.39.I'
	'Cfu1.40.H'
	'Cfu1.5.K'
	'Cgi2.13.R'
	'Cgi2.45.I'
	'Cgl3.14.L'
	'Cgl5.14.L'
	'Cgl5.45.rplS'
	'Cho1.7.V'
	'Chu1.55.D'
	'Chy1.39.W'
	'Chy2.35.L'
	'Chy2.8.T'
	'Cje4.36.I'
	'Cje4.40.R'
	'Cje4.51.R'
	'Cje6.10.S'
	'Cje6.29.Z'
	'Cje60.38.I'
	'Cje62.31.M'
	'Ckl1.15.W'
	'Ckl1.21.W'
	'Cko1.34.PhageIntegrase'
	'Cko1.51.phoP|purB'
	'Ckr1.10.L'
	'Ckr1.51.R'
	'Ckr2.10.R'
	'Ckr3.8.Z'
	'Cla1.13.L'
	'Cla1.66.R'
	'Cla1.9.R'
	'Cla2.36.L'
	'Cle1.14.E'
	'Cle1.15.T'
	'Cle1.16.R'
	'Cle1.39.P'
	'Clj1.32.R'
	'Clj1.33.R'
	'Clj1.39.L'
	'Clj1.41.yjcD'
	'Cly1.21.mnmE'
	'Cly1.32.R'
	'Cma7.3.HYP|PhageIntegrase'
	'Cma7.62.Q'
	'Cma7.8.T'
	'Cma7.9.M'
	'Cma7.96.S'
	'Cme1.110.G'
	'Cme1.12.R'
	'Cme1.18.M'
	'Cme1.21.R'
	'Cme1.25.L'
	'Cme1.57.maeB|rnaSA'
	'Cme1.7.uvrA'
	'Cne2.18.P'
	'Cne2.29.T'
	'Cne2.40.mutS'
	'Cne2.5.R'
	'Cne2.6.K'
	'Cno1.8.guaA'
	'Cno1.9.R'
	'Coc1.39.Ala_racemase_N'
	'Cow1.11.W'
	'Cow1.29.T'
	'Cow1.32.FMN_red'[&!color=#cc0099]
	'Cow1.9.R'
	'Cpc2.13.HYP|srrB'
	'Cpc2.13.Mo-nitro_C|dnaX'
	'Cpc4.106.T'
	'Cpc4.17.F'
	'Cpc5.24.F'
	'Cpc5.24.T'
	'Cpc5.28.A'
	'Cpc5.3.P'
	'Cpc5.34.L'
	'Cpc6.105.P'
	'Cpc6.117.B'
	'Cpc6.16.K'
	'Cpc6.17.G'
	'Cpc6.21.B'
	'Cpc6.23.R'
	'Cpe2.39.HYP|deoD'
	'Cpe4.36.ppcA'
	'Cph1.43.V'
	'Cps42.22.DUF2466'[&!color=#cc0099]
	'Cro1.10.N'
	'Cro1.13.HYP+intS'
	'Cro1.17.S'
	'Cro1.19.fliC'
	'Cro1.37.HYP'
	'Cro1.40.L'
	'Cro1.45.Z'
	'Cro1.5.G'
	'Cro1.8.S'
	'Csa1.8.T'
	'Csa10.27.FliB'
	'Csa10.40.Z'
	'Csa10.8.L'
	'Csa2.38.S'
	'Csa4.15.C'
	'Csa4.43.A'
	'Csa4.8.G'
	'Csa4.9.G'
	'Csa8.12.Z'
	'Csa8.29.AP_endonuc_2'
	'Csa8.49.T'
	'Csa8.9.YicC_N'
	'Csk3.17.S'
	'Csk3.18.S'
	'Csp35.17.A'
	'Csu1.76.PIG-L'
	'Csy1.34.K'
	'Cta1.25.CDP-OH_P_transf'
	'Cta1.39.S'
	'Cte2.33.spo0A'
	'Cte5.12.S'
	'Cte5.17.T'
	'Cte5.25.ychF'
	'Cte5.38.Z'
	'Cte5.61.G'
	'Cth1.11.I'
	'Cth1.9.DUF520'
	'Cth5.37.R'
	'Ctu1.34.Z'
	'Ctu1.47.R'
	'Cul1.36.R'
	'Cul1.41.yheS'
	'Cul1.47.WXG100'
	'Cul2.4.R'
	'Cul3.45.HYP'
	'Cur1.12.A'
	'Cur1.35.K'
	'Cur1.9.M'
	'Cva1.48.G'
	'Cvi1.13.YicC_N'
	'Cvi1.14.L'
	'Cwo1.6.H'
	'Cwo1.8.H'
	'Dac2.27.L.1'
	'Dac2.38.R'
	'Dac2.40.P'
	'Dac2.40.S'
	'Dac2.50.G'
	'Dac2.53.T'
	'Dac2.58.K'
	'Dac2.67.DUF2944'
	'Dac2.83.G'
	'Dac3.23.P'
	'Dac3.26.L'
	'Dac3.32.R'
	'Dac3.44.N'
	'Dac3.77.P'
	'Dac4.8.L'
	'Dac5.14.W'
	'Dac5.19.L'
	'Dac5.39.L'
	'Dac6.30.T'
	'Dae1.10.L'
	'Dae1.26.T'
	'Dae1.37.T'
	'Dae1.8.E'
	'Daf2.3.R'
	'Daf2.42.E'
	'Dal1.10.L'
	'Dal1.11.V'
	'Dal1.14.V'
	'Dal1.29.M'
	'Dal1.29.R'
	'Dal1.54.L'
	'Dal2.20.S'
	'Dal2.3.E'
	'Dal2.42.A'
	'Dal2.57.S'
	'Dal3.18.M'
	'Dal3.27.N'
	'Dal3.8.L'
	'Dar1.145.P'
	'Dar1.18.S'
	'Dar1.20.L'
	'Dar1.39.S'
	'Dar1.5.DUF2892'
	'Dar1.5.N'
	'Dar1.8.I'
	'Dau1.33.F'
	'Dau1.6.U'
	'Dau1.9.R'
	'Dau1.9.V'
	'Dba1.11.R'
	'Dba1.16.A'
	'Dba1.25.A.1'
	'Dba2.10.R'
	'Dba2.5.L'
	'Dba3.117.R'
	'Dcf1.103.Helix-turn-helix_domain_protein|yedQ'
	'Dcf1.43.T'
	'Dcs1.62.G'
	'Dcs1.9.mrsA'
	'Dda1.10.F'
	'Dda1.11.fis'
	'Dda1.12.HYP|T'
	'Dda1.13.L'
	'Dda1.32.Z'
	'Dda1.56.Z'
	'Dda1.75.N'
	'Dda2.10.pabA'
	'Dda2.13.F'
	'Dda2.13.HYP|P'
	'Dda2.19.intS'
	'Dda2.30.Z'
	'Dda2.51.N'
	'Dda2.61.R'
	'Dda3.6.N'
	'Dda3.8.rbsK'[&!color=#cc0099]
	'Dda3.9.F'
	'Dde1.21.S'
	'Dde1.37.R'
	'Dde2.11.K'
	'Dde2.17.K'
	'Dde2.35.V'
	'Dde2.5.V'
	'Dde3.2.G'
	'Dde3.55.cysK1|yqjA'
	'Dde4.10.S'
	'Dde4.14.E'
	'Dde4.20.E'
	'Dde5.10.Z'
	'Dde5.33.K'
	'Dde5.9.M'
	'Det1.13.V'
	'Det1.16.V'
	'Det1.22.K'
	'Det1.7.K'
	'Dfe1.13.H'
	'Dfe1.19.A'
	'Dfe1.28.S'
	'Dfe1.44.R'
	'Dfe1.65.Z'
	'Dge1.4.L'
	'Dgo1.35.T'
	'Dha1.22.guaA'
	'Dha4.67.S'
	'Dku1.10.G'
	'Dku1.39.L'
	'Dku1.9.W'
	'Dly1.53.DUF669'
	'Dma1.19.V'
	'Dma1.6.M'
	'Dma1.8.I'
	'Dma1.9.K'
	'Dma2.11.L'
	'Dma2.13.T'
	'Dma2.18.F'
	'Dma2.20.T'
	'Dma2.44.L'
	'Dma2.6.L'
	'Dma2.6.M'
	'Dma2.76.E.2'
	'Dno2.12.S'
	'Dno2.41.Lactamase_B_2'
	'Dol1.21.M'
	'Dol1.49.A'
	'Dol1.6.A'
	'Dol1.8.R'
	'Dpr1.38.R'
	'Dpr2.11.E.1'
	'Dpr2.11.E.2'
	'Dpr2.46.R'
	'Dpr2.7.R'
	'Dpr2.82.R'
	'Dps1.13.M'
	'Dps1.16.L'
	'Dra2.18.R'
	'Dre2.22.S'
	'Dre3.11.S'
	'Dre3.14.K'
	'Dre3.17.P'
	'Dre3.37.L'
	'Dre3.41.R'
	'Dre3.50.P'
	'Dru1.12.A'
	'Dsa1.13.T'
	'Dsa1.41.S'
	'Dsh1.10.C'
	'Dsh1.16.F'
	'Dsh1.16.N'
	'Dsh1.7.M'
	'Dsh2.15.M'
	'Dsh2.33.PDDEXK_1|Usp'
	'Dsu1.192.N'
	'Dsu1.26.P'
	'Dsu1.43.trpG'
	'Dti1.12.P'
	'Dti1.17.D'
	'Dti1.18.V'
	'Dti1.22.V'
	'Dti1.24.V'
	'Dti1.30.N'
	'Dti1.45.V'
	'Dto1.12.H'
	'Dto1.22.R'
	'Dto1.8.U'
	'Dto1.9.S'
	'Dtu1.17.V'
	'Dvs1.6.R'
	'Dvu1.29.Baseplate_J'
	'Dvu1.35.K'
	'Dvu1.43.G'
	'Dvu1.57.M'
	'Dvu1.8.R'
	'Dvu2.40.S'
	'Dvu2.41.R'
	'Dvu2.44.G'
	'Dvu3.39.V'
	'Dvu4.37.K'
	'Dvu4.47.M'
	'Dze2.11.L'
	'Dze2.17.mnmE'
	'Dze2.24.T'
	'Dze2.29.guaA'
	'Dze2.54.N'
	'Dze2.76.G'
	'Dze2.9.F'
	'Eae2.16.U'
	'Eae2.23.G'
	'Eae2.52.FliB'
	'Eae2.54.F'
	'Eae2.63.sapB+sapC'
	'Eam1.13.dus'
	'Eam1.8.rstA+rstB'
	'Eam2.13.dus'
	'Eas1.11.R'
	'Eas1.17.fis'
	'Eas1.36.R'
	'Eas1.80.fliF'
	'Ebi1.12.U'
	'Ebi1.32.sdh'
	'Ebi1.33.cpxP|fieF'
	'Ebi1.50.R'
	'Ebl1.24.L'
	'Ecl2.14.L'
	'Ecl2.30.PPK2|ydhP'
	'Ecl2.36.DUF1294|ttcA'
	'Ecl2.7.T'
	'Ecl4.28.I'
	'Ecl4.43.L'
	'Ecl4.54.L'
	'Ecl6.10.pepN|pncB'
	'Ecl6.11.T'
	'Ecl6.13.G'
	'Ecl6.27.R'
	'Ecl6.31.RybB_RNA'
	'Ecl6.50.tctD'
	'Ecl6.9.F'
	'Ecl7.11.rssA'[&!color=#cc0099]
	'Ecl7.13.T'
	'Ecl7.14.G'
	'Ecl7.32.YCII|leuE'
	'Ecl7.35.Z'
	'Ecl7.51.L'
	'Ecl8.11.U'
	'Ecl8.42.sapB+sapC'
	'Ecl8.6.galP|metK'
	'Ecl8.8.HYP|intS'
	'Eco1.18.glnG'
	'Eco1.20.CyaR_RyeE_RNA'
	'Eco1.23.PhageIntegrase'
	'Eco1.33.cpxP|fieF'
	'Eco1.37.RybB_RNA'
	'Eco1.4.fimD'
	'Eco1.49.ttcA'
	'Eco134.14.YicC_N'
	'Eco134.19.intS'
	'Eco134.3.R'
	'Eco134.50.icd'
	'Eco134.6.HYP|betA'
	'Eco134.75.F'
	'Eco134.89.L'
	'Eco136.12.T'
	'Eco136.35.pflA'
	'Eco136.40.R'
	'Eco136.40.S'
	'Eco136.40.guaA'
	'Eco136.43.Z'
	'Eco136.46.prfC'
	'Eco136.47.ompW'
	'Eco136.52.ttcA'
	'Eco136.56.F'
	'Eco136.63.F'
	'Eco138.10.EutA'
	'Eco138.10.U'
	'Eco138.11.Z'
	'Eco138.17.N'
	'Eco138.35.RybB_RNA'
	'Eco138.48.proP'
	'Eco138.9.PBP|ybhC'
	'Eco140.12.PBP|ybhC'
	'Eco140.15.F'
	'Eco140.17.ttcA'
	'Eco140.2.PhageIntegrase|nanC'
	'Eco140.2.intA'
	'Eco140.21.U'
	'Eco140.22.CyaR_RyeE_RNA'
	'Eco140.24.RybB_RNA'
	'Eco140.30.proP'
	'Eco156.13.ttcA'
	'Eco156.16.proP'
	'Eco156.21.RybB_RNA'
	'Eco156.3.F'
	'Eco156.43.PBP|ybhC'
	'Eco157.10.R'
	'Eco157.20.proP'
	'Eco157.22.Z'
	'Eco157.23.ttcA'
	'Eco157.4.intA'
	'Eco157.7.EutA'
	'Eco160.105.F'
	'Eco160.11.phoQ'
	'Eco160.114.S'
	'Eco160.2.HYP|HYP'
	'Eco160.23.S'
	'Eco160.33.RybB_RNA'
	'Eco160.45.potB'
	'Eco160.48.Z'
	'Eco160.52.F'
	'Eco238.11.R'
	'Eco238.16.icd'
	'Eco238.36.T'
	'Eco238.5.fimD'
	'Eco239.11.R'
	'Eco246.13.mutS'
	'Eco246.16.pflA'
	'Eco246.24.F'
	'Eco246.25.T'
	'Eco246.26.proP'
	'Eco246.28.potB'
	'Eco246.30.F'
	'Eco246.48.F'
	'Eco246.48.S'
	'Eco282.12.P'
	'Eco282.16.tqsA'[&!color=#cc0099]
	'Eco282.29.N'
	'Eco282.35.Z'
	'Eco282.39.STnc130_RNA'
	'Eco282.39.ulaE'
	'Eco282.4.R'
	'Eco282.44.F'
	'Eco282.46.S'
	'Eco282.50.DUF72'
	'Eco282.52.F'
	'Eco282.53.L'
	'Eco282.58.proP'
	'Eco282.63.wrbA'
	'Eco282.63.ycgE'[&!color=#cc0099]
	'Eco282.73.N'
	'Eco286.39.L'
	'Eco286.40.F'
	'Eco286.40.T'
	'Eco286.40.dus'
	'Eco286.43.guaA'
	'Eco286.43.yfhL'
	'Eco286.45.U'
	'Eco286.47.potB'
	'Eco286.48.PBP|ybhC'
	'Eco286.50.prfC'
	'Eco286.73.F'
	'Eco318.16.guaA'
	'Eco318.31.RybB_RNA'
	'Eco318.42.T'
	'Eco319.42.yfhL'
	'Eco319.49.PBP|ybhC'
	'Eco320.15.phoQ'
	'Eco320.23.gltR'[&!color=#cc0099]
	'Eco320.32.F'
	'Eco320.33.R'
	'Eco320.42.guaA'
	'Eco320.48.prfC'
	'Eco320.54.U'
	'Eco320.57.icd'
	'Eco320.6.PBP|ybhC'
	'Eco321.11.clpS|cspD'
	'Eco321.12.L'
	'Eco321.33.pflA'
	'Eco321.37.pdxB'
	'Eco321.40.R'
	'Eco321.40.guaA'
	'Eco321.42.S'
	'Eco321.44.prfC'
	'Eco321.47.R'
	'Eco321.47.icd'
	'Eco321.62.S'
	'Eco33.11.U'
	'Eco33.11.tqsA'[&!color=#cc0099]
	'Eco33.117.F'
	'Eco33.20.YicC_N'
	'Eco33.26.Z'
	'Eco33.41.PBP|ybhC'
	'Eco33.53.ompW'
	'Eco33.54.F'
	'Eco33.57.S'
	'Eco33.71.L'
	'Eco33.8.P'
	'Eco507.18.N'
	'Eco507.33.Z'
	'Eco507.39.torS|torT'
	'Eco507.46.proP'
	'Eco507.48.F'
	'Eco547.11.T'
	'Eco547.31.cpxP|fieF'
	'Eco547.49.DUF977'
	'Eco547.65.STnc130_RNA'
	'Eco547.9.R'
	'Eco555.16.PBP|ybhC'
	'Eco555.20.F'
	'Eco555.28.gltR'
	'Eco555.37.ycgE'[&!color=#cc0099]
	'Eco555.43.torS|torT'
	'Eco555.48.ompW'
	'Eco555.54.U'
	'Eco555.55.proP'
	'Eco557.14.L'
	'Eco557.14.U'
	'Eco557.15.tqsA'[&!color=#cc0099]
	'Eco557.27.R'
	'Eco557.36.STnc540_RNA'
	'Eco557.37.L'
	'Eco557.41.R'
	'Eco557.48.DUF1627'
	'Eco557.48.dinI+yhjE'
	'Eco557.49.RyeB_RNA+SraC_RyeA_RNA'
	'Eco557.50.DUF1175'[&!color=#cc0099]
	'Eco557.50.R'
	'Eco557.53.PBP|ybhC'
	'Eco557.54.Z'
	'Eco557.59.F'
	'Eco557.9.G'
	'Eco557.9.P'
	'Eco557.96.S'
	'Eco564.11.phoQ'
	'Eco564.13.T'
	'Eco564.36.STnc540_RNA'
	'Eco564.46.PBP|ybhC'
	'Eco564.47.proP'
	'Eco564.49.F'
	'Eco564.49.S'
	'Eco564.49.T'
	'Eco564.49.prfC'
	'Eco564.5.U'
	'Eco564.55.Z'
	'Eco564.8.R'
	'Eco565.11.phoQ'
	'Eco565.44.F'
	'Eco565.45.PBP|ybhC'
	'Eco565.47.R'
	'Eco565.51.ycgE'[&!color=#cc0099]
	'Eco567.41.torS|torT'
	'Eco567.45.proP'
	'Eco567.48.F'
	'Eco567.7.HYP|betA'
	'Eco570.16.YicC_N'
	'Eco570.24.proP'
	'Eco570.34.L'
	'Eco570.38.STnc540_RNA'
	'Eco570.41.PBP|ybhC'
	'Eco570.46.R'
	'Eco570.46.ompW'
	'Eco570.47.F.2'
	'Eco570.52.DUF72'
	'Eco570.53.potB'
	'Eco570.54.prfC'
	'Eco570.6.G'
	'Eco570.63.R'
	'Eco570.65.I'
	'Eco587.11.R'
	'Eco587.14.T'
	'Eco587.37.STnc540_RNA'
	'Eco587.45.PBP|ybhC'
	'Eco587.48.U'
	'Eco587.48.ompW'
	'Eco587.50.DUF72'
	'Eco587.50.F'
	'Eco587.60.dmsB'
	'Eco587.61.wrbA'
	'Eco587.87.F'
	'Eco587.89.S'
	'Eco588.27.R'
	'Eco588.38.U'
	'Eco588.45.PBP|ybhC'
	'Eco588.49.potB'
	'Eco588.89.S'
	'Eco589.13.T'
	'Eco589.38.STnc540_RNA'
	'Eco589.45.PBP|ybhC'
	'Eco589.46.U'
	'Eco589.48.DUF72'
	'Eco589.86.S'
	'Eco615.10.P'
	'Eco615.14.DUF1175'[&!color=#cc0099]
	'Eco615.28.S'
	'Eco615.31.ttcA'
	'Eco615.32.STnc540_RNA'
	'Eco615.37.PBP|ybhC'
	'Eco615.44.sbcB'
	'Eco615.48.DUF72'
	'Eco615.50.S'
	'Eco615.54.F'
	'Eco615.58.potB'
	'Eco615.61.wrbA'
	'Eco615.86.S'
	'Eco626.11.YicC_N'
	'Eco626.12.rplS'
	'Eco626.15.L'
	'Eco626.29.F'
	'Eco626.3.R'
	'Eco626.3.T'
	'Eco626.34.RybB_RNA'
	'Eco626.36.STnc540_RNA'
	'Eco626.40.guaA'
	'Eco626.41.potB'
	'Eco626.43.R'
	'Eco626.46.torS|torT'
	'Eco626.51.PBP|ybhC'
	'Eco626.7.der'
	'Eco645.11.dus'
	'Eco645.12.T'
	'Eco645.21.CyaR_RyeE_RNA'
	'Eco645.22.L'
	'Eco645.39.PBP|ybhC'
	'Eco645.44.S'
	'Eco645.46.potB'
	'Eco645.51.S'
	'Eco645.57.sbcB'
	'Eco645.62.R'
	'Eco645.8.U|espF'
	'Eco645.88.S'
	'Eco645.9.L'
	'Eco655.10.L'
	'Eco655.11.T'
	'Eco655.15.phoQ'
	'Eco655.45.S.1'
	'Eco655.45.S.2'
	'Eco655.47.potB'
	'Eco655.49.ycgE'[&!color=#cc0099]
	'Eco655.50.ttcA'
	'Eco655.62.wrbA'
	'Eco655.88.S.1'
	'Eco661.39.PBP|ybhC'
	'Eco661.48.ycgE'[&!color=#cc0099]
	'Eco661.50.S'
	'Eco661.51.ttcA'
	'Eco661.63.wrbA'
	'Eco662.14.T'
	'Eco662.45.PhageIntegrase+ompW'
	'Eco668.12.ssb'
	'Eco668.24.PBP|ybhC'
	'Eco668.25.I'
	'Eco668.28.L'
	'Eco668.35.Z'
	'Eco668.39.R'
	'Eco668.39.fliE'
	'Eco668.43.YCII'
	'Eco668.53.fimA|hipA'
	'Eco668.8.U'
	'Eco820.34.Z'
	'Eco820.46.prfC'
	'Eco820.51.R'
	'Eco822.33.T'
	'Eco822.36.STnc540_RNA'
	'Eco822.45.DUF72'
	'Eco822.53.ttcA'
	'Eco823.11.R'
	'Eco823.11.T'
	'Eco823.58.L'
	'Eco824.11.U'
	'Eco824.12.T'
	'Eco824.15.TPP_RNA'
	'Eco824.42.S.1'
	'Eco824.42.S.2'
	'Eco824.44.L'
	'Eco824.92.F'
	'Eco833.11.Transposase_20'
	'Eco833.38.L'
	'Eco834.23.S'
	'Eco835.10.R'
	'Eco835.36.T'
	'Eco835.48.YCII+kch'
	'Eco839.20.proP'
	'Eco84.102.L'
	'Eco84.48.icd'
	'Eco84.49.F'
	'Eco889.119.L'
	'Eco889.13.T'
	'Eco890.31.mntR|mntS'
	'Eco890.39.PBP|ybhC'
	'Eco890.45.proP'
	'Eco890.47.R'
	'Eco890.47.icd'
	'Eco890.48.potB'
	'Eco890.66.N'
	'Eco890.83.F'
	'Eco892.16.YicC_N'
	'Eco892.28.S'
	'Eco892.35.RybB_RNA'
	'Eco892.37.STnc130_RNA'
	'Eco892.37.Z'
	'Eco892.38.guaA'
	'Eco892.39.F'
	'Eco892.39.T'
	'Eco892.42.R'
	'Eco892.42.potB'
	'Eco892.5.HYP'
	'Eco892.56.abgT'[&!color=#cc0099]
	'Eco892.66.F'
	'Eco892.7.ynfE'[&!color=#cc0099]
	'Eco893.11.T'
	'Eco893.37.STnc130_RNA'
	'Eco893.46.prfC'
	'Eco894.16.U'
	'Eco894.39.R'
	'Eco98.110.F'
	'Eco98.15.T'
	'Eco98.36.L'
	'Eco98.40.R'
	'Eco98.46.S'
	'Eco98.46.proP'
	'Eco98.50.ompW'
	'Eco98.60.L'
	'Eco98.61.F'
	'Eej1.2.sbcB'
	'Eej1.3.shlB|ssb'
	'Eej1.61.F'
	'Eej1.8.dnaG'
	'Efa1.11.prfC'
	'Efa1.31.guaA'
	'Efa1.37.rpmA'
	'Efa1.41.HYP+HYP'
	'Efa1.66.rplS'
	'Efa178.49.L'
	'Efa2.34.rpmGA'
	'Efa2.36.K'
	'Efa2.38.pepC'
	'Efa2.42.HYP+HYP'
	'Efa206.13.adh_short|pbuG'
	'Efa206.138.K'
	'Efa206.25.T'
	'Efa206.33.guaA'
	'Efa206.36.rpmGA'
	'Efa206.37.pepC'
	'Efa206.40.HYP+HYP'
	'Efa206.44.T'
	'Efa206.48.pgi'
	'Efa206.50.rplS'
	'Efa206.9.rpsI'
	'Efa229.13.sufB'
	'Efa229.15.DUF1292'
	'Efa229.16.sufB'
	'Efa229.40.R'
	'Efa229.51.rplS'
	'Efa3.12.HYP|TauE'
	'Efa3.15.HYP|TauE'
	'Efa3.21.sufB'
	'Efa3.30.guaA+rli38_RNA'
	'Efa3.34.irtA+ndvA'
	'Efa3.35.groL'
	'Efa3.52.rplS'
	'Efe1.11.R'
	'Efe1.11.Z'
	'Efe1.40.T'
	'Efe1.41.R'
	'Efe1.41.sbcB'
	'Efe1.44.prfC'
	'Eha1.62.V'
	'Ehi1.11.sufB'
	'Ehi1.37.Z'
	'Ehi1.39.rplL'
	'Ehi1.50.rpmA'
	'Eic1.2.PhageIntegrase'
	'Eic1.23.icd'
	'Eic1.34.L'
	'Eic1.64.amt'[&!color=#cc0099]
	'Ele1.129.HYP'
	'Ele1.54.guaA'
	'Eli2.5.G'
	'Eli2.5.S'
	'Eli2.8.HYP'
	'Eli2.98.L'
	'Eli3.36.lysC'
	'Eli3.8.DegV|rpsA'
	'Emi1.11.G'
	'Emi1.38.N'
	'Eol1.20.D'
	'Eol1.27.I'
	'Epy1.13.N'
	'Ere1.3.DUF1847|PhdYeFM'
	'Ere1.3.HYP|HYP'
	'Ere1.65.HYP'
	'Ere1.8.tuf'
	'Erh1.37.W'
	'Esp1.21.L'
	'Esp1.32.I'
	'Esp1.37.T'
	'Esp1.40.sbcB'
	'Esp1.47.R'
	'Esp1.51.DUF395|trpA'
	'Eta1.13.R'
	'Eta3.12.U'
	'Eta3.22.R'
	'Eta3.36.L'
	'Eta3.6.PhageIntegrase+Z'
	'Eta4.12.T'
	'Eyy1.11.T'
	'Eyy1.62.G'
	'Fal1.18.ykoD'[&!color=#cc0099]
	'Fal2.110.acdA'
	'Fal2.14.I'
	'Fal2.35.K'
	'Fal2.53.A'
	'Fal2.8.H'
	'Fau1.44.R'
	'Fau1.46.L'
	'Fcc1.10.G'
	'Fcc1.14.I'
	'Fcc1.71.I'
	'Fcc1.9.P'
	'Fcf1.22.S'
	'Fcf1.7.HYP|Z'
	'Fco1.13.M'
	'Fco1.17.S'
	'Fea1.17.R'
	'Fea1.18.HYP'
	'Fea1.18.I'
	'Fea1.19.R'
	'Feu1.14.A'
	'Feu1.14.S'
	'Feu1.17.B'
	'Feu1.33.L'
	'Feu1.48.K'
	'Fin1.20.N'
	'Fin1.23.L'
	'Fjo1.152.Y'
	'Fno5.6.Z'
	'Fph1.24.V'
	'Fps1.12.L'
	'Fps1.13.HYP|pbpE'
	'Fps1.40.S'
	'Fps1.41.S'
	'Fps1.46.R'
	'Fps1.6.mnmE'
	'Fsi1.14.L'
	'Fsi1.48.L'
	'Fsi1.6.P'
	'Fsy1.13.K'
	'Fsy1.16.S'
	'Fsy1.17.E'
	'Fsy1.22.R'
	'Fsy1.26.L'
	'Fsy1.4.T'
	'Fsy1.6.A'
	'Fsy1.9.K'
	'Fsy1.9.M'
	'Fta1.17.D'
	'Fta1.20.D'
	'Fta1.26.K'
	'Fta1.30.K'
	'Fta1.50.R'
	'Gan1.32.V'
	'Gan1.36.HYP'
	'Gan1.39.L'
	'Gan1.56.L'
	'Gau1.43.L'
	'Gau1.44.M'
	'Gau1.49.K'
	'Gbe1.12.L'
	'Gbe2.18.S'
	'Gbe2.32.M'
	'Gca1.29.H'
	'Gca1.5.L'
	'Gca1.66.N'
	'Gca1.7.S'
	'Gct1.42.groL'
	'Gdi1.10.E'
	'Gdi1.23.Y.1'
	'Gdi1.23.Y.2'
	'Gdi2.11.E'
	'Gdi2.40.K'
	'Gdi2.53.E'
	'Gdi2.73.R'
	'Gfo1.14.S'
	'Gfo1.53.L'
	'Gfo1.9.L'
	'Ghy2.10.V'
	'Ghy2.5.groL'
	'Gka2.11.L'
	'Gkt1.10.V'
	'Gkt1.4.Z'
	'Glo1.35.G'
	'Gma1.16.L'
	'Gma1.19.A'
	'Gma1.3.B'
	'Gma1.36.R'
	'Gme1.5.G'
	'Gni1.25.Z'
	'Gni1.8.C'
	'Gni1.8.I'
	'Gob2.108.T'
	'Gob2.12.A'
	'Gob2.13.K'
	'Gob2.14.R'
	'Gob2.27.V'
	'Gox1.23.E'
	'Gox1.44.V'
	'Gox1.52.C'
	'Gpo3.11.F'
	'Gpo3.13.N'
	'Gpo3.8.A'
	'Gpo3.9.P'
	'Gpr1.7.F'
	'Gpr1.7.M'
	'Gsm2.10.N'
	'Gsm2.19.L'
	'Gsm2.26.G'
	'Gsm2.92.C'
	'Gsm3.12.L'
	'Gsm3.12.M'
	'Gsm3.23.S'
	'Gsm3.49.DUF669'
	'Gsm3.8.P'
	'Gsm3.9.R'
	'Gsu1.17.F'
	'Gsu3.21.G'
	'Gsu3.32.R'
	'Gsu3.5.Z'
	'Gsu3.56.G'
	'Gth1.15.V'
	'Gth1.50.L'
	'Gth2.22.spo0A'
	'Gth2.40.groL'
	'Gtu1.17.S'
	'Gtu1.25.Q'
	'Gtu1.47.L'
	'Gtu1.94.A'
	'Gva2.39.A'
	'Gwc1.16.L'
	'Gwc1.4.sufB'
	'Gwc1.9.adhE|ybaK'
	'Gxy1.38.T'
	'Hac1.13.MFS_1'[&!color=#cc0099]
	'Har1.18.T'
	'Har1.32.R'
	'Har1.40.V'
	'Har1.44.L'
	'Hba1.11.L'
	'Hba1.14.V'
	'Hch1.33.P'
	'Hde1.40.R'
	'Hde3.13.S'
	'Hde3.44.HYP'
	'Hde3.53.N'
	'Hdu1.50.L'
	'Hel1.26.B'
	'Hel1.45.Z'
	'Hel1.50.GATase_2+VWA'
	'Hel1.59.S|atpA'
	'Hel1.7.T'
	'Hel1.78.F'
	'Hha2.25.F'
	'Hhi1.19.A'
	'Hhi1.4.Y'
	'Hhi1.5.HhH-GPD'[&!color=#cc0099]
	'Hhy2.10.T'
	'Hhy2.26.S'
	'Hin10.11.S'
	'Hin10.25.L'
	'Hin10.46.K'
	'Hin14.32.L'
	'Hin14.32.W'
	'Hin14.53.L'
	'Hin14.6.rdgC'
	'Hin15.14.L'
	'Hin3.49.V'
	'Hin3.56.L'
	'Hin4.16.L'
	'Hin4.35.L'
	'Hin4.47.A'
	'Hin5.32.L'
	'Hin5.47.K'
	'Hin5.50.V'
	'Hin6.35.W'
	'Hin6.46.V'
	'Hin6.52.Z'
	'Hje1.5.yadH'[&!color=#cc0099]
	'Hla1.6.V'
	'Hma1.55.L'
	'Hma2.15.I'
	'Hma2.25.A'
	'Hma2.7.HYP'
	'Hma2.7.V'
	'Hmc1.15.S'
	'Hmc1.16.S'
	'Hmc1.20.I'
	'Hmc1.21.M'
	'Hmc1.42.L'
	'Hme1.27.T'
	'Hme1.3.T'
	'Hme1.31.CRISPR|PhageIntegrase'
	'Hmu1.13.R'
	'Hmu1.23.A'
	'Hmu1.6.E'
	'Hmu1.7.Y'
	'Hne1.46.L'
	'Hne2.44.F'
	'Hne2.7.L'
	'Hnr1.10.GSPII_E'[&!color=#cc0099]
	'Hnr1.7.K'
	'Hoc1.12.G'
	'Hoc1.17.N'
	'Hor1.13.T'
	'Hpa1.31.W'
	'Hpa1.60.L'
	'Hpa4.6.DDE_Tnp_IS1595|sodA'
	'Hpa4.8.U'
	'Hpy10.7.HYP|hcpC'
	'Hpy11.40.HYP'
	'Hpy12.29.lpxD|metK'
	'Hpy12.39.HP_OMP_2'[&!color=#cc0099]
	'Hpy13.50.RE_R_Pab1+mepM'
	'Hpy14.3.TauE'
	'Hpy17.39.N6_N4_Mtase'
	'Hpy18.39.R|ynaI'
	'Hpy19.158.Methylase_S'
	'Hpy19.35.5S_rRNA|mscS'
	'Hpy22.29.lpxD|metK'
	'Hpy22.46.HYP'
	'Hpy25.30.N6_Mtase'
	'Hpy25.41.hsdR'
	'Hpy28.23.S_ribosomal_RNA'
	'Hpy28.26.hsdR'[&!color=#cc0099]
	'Hpy35.12.lpxD|metK'
	'Hpy36.39.HP_OMP_2|htpG'
	'Hpy37.39.Adenosine_monophosphate-protein_transferase_NmFic'
	'Hpy37.45.hsdR'[&!color=#cc0099]
	'Hpy38.39.HYP|HYP'
	'Hpy38.41.ResIII'[&!color=#cc0099]
	'Hpy54.39.HYP'
	'Hsa1.10.K'
	'Hse1.37.I'
	'Hso1.11.guaA'
	'Hso1.53.S'
	'Hso1.6.Z'
	'Hso2.24.S'
	'Hso2.52.R'
	'Hso2.67.L'
	'Htu1.3.M'
	'Hut1.14.R'
	'Hut1.17.A'
	'Hut1.75.C'
	'Hvo1.13.R'
	'Hvo1.21.P'
	'Hvo1.8.R'
	'Hwa1.20.A'
	'Hxa1.16.R'
	'Ica1.13.K'
	'Ica1.29.A'
	'Ica1.88.F'
	'Ilo2.7.P'
	'Ipo1.4.U'
	'Ipo1.42.T'
	'Jcc1.12.F'
	'Jcc1.12.T'
	'Jcc1.14.L'
	'Jcc1.15.S'
	'Jde1.39.F'
	'Jde1.40.T'
	'Jde1.5.S'
	'Jma1.39.R'
	'Jma1.8.R'
	'Kfl1.14.K'
	'Kfl1.14.V'
	'Kfl1.15.S'
	'Kfl1.33.R'
	'Kox2.11.TPP_RNA'
	'Kox2.12.T'
	'Kox2.13.Z'
	'Kox2.19.N'
	'Kox2.2.ychF'
	'Kox2.23.R'
	'Kox2.33.CyaR_RyeE_RNA'
	'Kox2.44.R'
	'Kox2.55.icd'
	'Kox2.76.dacC|gstB'
	'Kox3.22.Z'
	'Kox3.33.L'
	'Kox3.43.dacC|gstB'
	'Kox3.44.STnc150_RNA|smc'
	'Kox3.5.G|dmlR'
	'Kox3.61.N'
	'Kpn23.12.F|HYP'
	'Kpn23.16.mutS'
	'Kpn23.19.N'
	'Kpn23.35.RybB_RNA'
	'Kpn23.47.R'
	'Kpn23.9.Z'
	'Kpn29.105.N'
	'Kpn29.22.N'
	'Kpn29.3.U'
	'Kpn29.34.N'
	'Kpn29.57.icd'
	'Kpn32.11.T'
	'Kpn32.12.L'
	'Kpn32.16.fis'
	'Kpn32.30.RybB_RNA'
	'Kpn32.35.rplS'
	'Kpn32.45.yraA'
	'Kpn32.50.R'
	'Kpn32.59.F'
	'Kpn32.62.N'
	'Kpn57.12.Acetyltransf_1|mnmE'
	'Kpn57.12.F|cbs'
	'Kpn57.28.Z'
	'Kpn57.33.I'
	'Kpn57.36.L'
	'Kpn57.59.ttcA'
	'Kpn59.76.N'
	'Kpn6.13.guaA'
	'Kpn6.13.sapB+sapC'
	'Kpn6.36.icd'
	'Kpn6.44.L'
	'Kpn6.49.R'
	'Kpn6.7.G'
	'Kpn6.7.T'
	'Kra1.56.L'
	'Kse1.10.L'
	'Kse1.19.G'
	'Kse2.8.mepM'
	'Kva1.46.RyeB_RNA+SraC_RyeA_RNA'
	'Kva1.65.HYP|iscA'
	'Kve1.10.T'
	'Kve1.48.S'
	'Kve1.9.E'
	'Kvu1.39.S'
	'Kvu1.44.T'
	'Lac1.36.DUF2179'
	'Lac1.8.lysS'
	'Lac1.9.rpsI'
	'Lac9.14.T'
	'Lac9.7.Q'
	'Lac9.9.rpsI'
	'Lam2.16.DUF3737'[&!color=#cc0099]
	'Lam2.44.R'
	'Lam2.49.ABM|HYP'
	'Lam3.12.T'
	'Lam3.8.Z'
	'Lbu1.45.T'
	'Lbu1.46.E'
	'Lbu2.20.K'
	'Lbu2.43.T'
	'Lca10.14.Z'
	'Lca10.9.rpsD'
	'Lca13.14.K'
	'Lca13.3.HYP'
	'Lca13.34.L'
	'Lca13.35.R'
	'Lca13.41.pgi'
	'Lca13.85.R'
	'Lca4.4.HYP'
	'Lca4.89.R'
	'Lca5.3.HYP'
	'Lca6.34.L'
	'Lch1.13.R'
	'Lch1.7.Z'
	'Lch1.8.R'
	'Lci1.14.HYP|S'
	'Lde1.15.truB'
	'Lde2.10.truB'
	'Lde2.5.rpmB'
	'Lde4.10.truB'
	'Lde4.58.HYP'
	'Lfe3.15.T'
	'Lfe3.37.HYP+rpsD'
	'Lfe6.17.Cation_ATPase_N|HYP'
	'Lfe7.11.A'
	'Lfe7.24.V'
	'Lfe7.24.Z'
	'Lfe7.27.R'
	'Lfe7.29.I'
	'Lfe7.38.R'
	'Lfe7.7.R'
	'Lfe9.26.L'
	'Lga10.14.rpsD'
	'Lga10.42.DUF1275'
	'Lga10.7.potD'
	'Lga15.13.E'
	'Lga4.40.R.1'
	'Lhe2.10.T'
	'Lhe2.7.arlS|proX'
	'Lhe3.12.T'
	'Lhe3.18.HYP|groS'
	'Lho2.12.L'
	'Lho2.15.DUF523'
	'Lho2.34.mutS'
	'Lho2.36.C'
	'Lho2.44.T'
	'Lin142.39.K'
	'Lin3.18.U'
	'Ljo2.15.T'
	'Ljo2.44.S'
	'Ljo3.10.rpsI'
	'Ljo3.36.S'
	'Ljo4.38.S'
	'Ljo4.40.P'
	'Ljo4.6.T'
	'Lke1.13.T'
	'Lki2.14.S'
	'Lki2.41.DegV|rihA'
	'Lla1.10.eno'
	'Lla1.15.rlmA'
	'Lla1.37.sufB'
	'Lla10.12.dagK|ybhL'
	'Lla10.15.6S_RNA'
	'Lla10.15.HYP|HYP'
	'Lla10.35.NUDIX|mreC'
	'Lla10.36.rex'
	'Lla10.39.rsmB'
	'Lla10.66.ycfH'
	'Lla11.14.PadR|padC'
	'Lla11.15.6S_RNA'
	'Lla11.15.hup'
	'Lla11.17.eno'
	'Lla11.36.rex'
	'Lla11.37.R'
	'Lla11.42.Z'
	'Lla13.13.UPF0118|yjcF'
	'Lla13.13.gnd'
	'Lla13.15.HYP|HYP'
	'Lla13.44.S'
	'Lla13.45.Z'
	'Lla2.10.rbgA'
	'Lla2.11.rpsD'
	'Lla2.12.rpsI'
	'Lla2.13.rlmA'
	'Lla2.14.eno'
	'Lla2.36.rex'
	'Lla2.4.DUF59'
	'Lla2.40.rsmB'
	'Lla2.8.queA'
	'Lla4.11.PhnA'
	'Lla4.18.rlmA'
	'Lla4.19.6S_RNA'
	'Lla4.2.Xer|ceo'
	'Lla4.42.HYP|rbsB'
	'Lla4.44.rsmB'
	'Lla4.5.eno'
	'Lla4.59.Purine_RNA'
	'Lla4.6.R'
	'Lla4.7.DUF59'
	'Lla5.44.rsmB'
	'Lla5.59.Purine_RNA'
	'Llo2.15.P'
	'Llo2.49.R'
	'Lme1.44.rnjA'
	'Lmo10.36.DUF445'[&!color=#cc0099]
	'Lmo19.43.R'
	'Lmo20.38.K'
	'Lmo20.42.rpsI'
	'Lmo20.44.R'
	'Lmo20.8.L'
	'Lmo23.39.T'
	'Lmo26.38.K'
	'Lmo29.38.K'
	'Lmo38.43.R'
	'Lmo41.43.R'
	'Lmo42.21.inlJ|topology_modulation_protein'
	'Lmo42.42.R'
	'Lmo44.44.R'
	'Lmo45.39.T'
	'Lmo6.21.guaA+rli38_RNA'
	'Lpl2.13.gpmA'
	'Lpl2.16.K'
	'Lpl2.39.L'
	'Lpl2.40.R'
	'Lpl5.4.Band_7'
	'Lpl5.40.S'
	'Lpl5.47.E'
	'Lpl6.11.pucI|tetA'
	'Lpl6.14.Q'
	'Lpl6.41.E'
	'Lpl6.42.rplL'
	'Lpn12.45.R'
	'Lpn12.68.R|Tnp_4'
	'Lpn3.15.Z'
	'Lpn3.32.Z'
	'Lpn3.40.P'
	'Lpn3.6.N'
	'Lpn3.9.F'
	'Lpn4.106.T'
	'Lpn4.12.F'
	'Lpn4.14.T'
[truncated: 2,077 more rows]
