# Supplementary material for: New candidates for regulated gene integrity revealed through precise mapping of integrative genetic elements
Source: Nucleic Acids Res. 2020 Mar 17;48(8):4052–65. doi: 10.1093/nar/gkaa156 (PMC7192596; doi:10.1093/nar/gkaa156)
Supplement: gkaa156_Supplemental_Files [file gkaa156_supplemental_files.zip › SuppFile1_final.xlsx]

## Sheet: Sheet1
DNA accession	Source	Left Coordinate	Right Coordinate	False Positive Score	Orientation	Support Value	Support as % of Maximum for Genome	ID	Target Site	Island Length	Inverted Repeat Length	Crossover length	Island Type	ICE score	Phage score	attL Seq	Uninterupted Seq	attR Seq	Reference Genome:Coordinates	Taxonomy	Integrase Name: Coordinates	SingleInt	int Side	∆Int	Foreigness Score	Housekeeping Score	Hypothetical Score	∆GC	Dinucleotide Score	Islands Rejected	Tandem Name	Number of Islands in Tandem	Position in Tandem	Transposase Genes	Deduplication Cluster
NC_000854.2	Islander	542643	580722	3.555	+	0	0	Ape1.38.V	V	38080			Other	0	0					Archaea;Crenarchaeota;Thermoprotei;Desulfurococcales;Desulfurococcaceae;Aeropyrum;Aeropyrum pernix;Aeropyrum pernix K1	Y-Int.2:542774-544132	Y-Int	L	131	1.88749	3.92861	0.607587	0.0021	0.0348313	I3prime.NC_000854.2_t16_tRNA-Ile(CAT),B2[1i],3	I3prime.NC_000854.2_t22_tRNA-Val(TAC),B2[1i],3	1	1
NC_015518.1	Islander	1396077	1404622	18.589	-	0	0	Aho1.9.C	C	8546			Other	0	0					Archaea;Crenarchaeota;Thermoprotei;Sulfolobales;Sulfolobaceae;Acidianus;Acidianus hospitalis;Acidianus hospitalis W1	Y-Int.2:1403177-1404472	Y-Int	R	150	7.49952	13.2117	0.41101	0.00535	0.09365		I3prime.NC_015518.1_t42_tRNA-Cys(GCA)[1i]	1	1
NC_009440.1	Islander	106344	115514	13.387	-	0	0	Mse1.9.H	H	9171			Other	0	0					Archaea;Crenarchaeota;Thermoprotei;Sulfolobales;Sulfolobaceae;Metallosphaera;Metallosphaera sedula;Metallosphaera sedula DSM 5348	Y-Int.1:114078-115364	Y-Int	R	150	4.79445	7.69463	0.346304	-0.07165	0.0648375		I3prime.NC_009440.1_t8_tRNA-His(GTG)[1i]	1	1
NC_007181.1	Islander	500065	507565	19.913	-	0	0	Sac3.8.V	V	7501			Other	0	0					Archaea;Crenarchaeota;Thermoprotei;Sulfolobales;Sulfolobaceae;Sulfolobus;Sulfolobus acidocaldarius;Sulfolobus acidocaldarius DSM 639	S-Core.1:504559-505209,Y-Int.1:506140-507417		R	148	7.75664	8.96294	0.443031	0.0415	0.0992062	I3prime.NC_007181.1_t19_tRNA-Val(GAC)[1i],I3prime.NC_007181.1_t13_tRNA-Leu(TAA),B2[1i],3,I3prime.NC_007181.1_t25_tRNA-Lys(CTT)[1i]	I3prime.NC_007181.1_t15_tRNA-Val(TAC)[1i]	1	1
NC_013769.1	TIGER,Islander	1323693	1390085	12.288	+	13	72.22	Sis1.66.E	E	66393		43	ICE2	2	0	ACGCCGCGGTGGTTTAGCCCGGTCAAGCGCAGGCGCCGAAAGAATGCGGGcctctcgagcccgtgacccgggttcaaatcccggccgcggcacTAATTTTTAATTAAATTGAAAGGTTGGTTGAGAGGTTATGGCCGAGGTCG	ACGCCGCGGTGGTTTAGCCCGGTCAAGCGCAGGCGCCGAAAGAATGCGGGcctctcgagcccgtgacccgggttcaaatcccggccgcggcacCATTTCTATTAGTTAATTTATTCTTTAAAAATTTTTAATATTATAGTTTT	GAGGAAACCTTAATGTATTTCTAAAACCTTATCTTAGAAAACAGACTAGCcctctcgagcccgtgacccgggttcaaatcccggccgcggcacCATTTCTATTAGTTAATTTATTCTTTAAAAATTTTTAATATTATAGTTTT	NC_012589.1:1381702-1384701	Archaea;Crenarchaeota;Thermoprotei;Sulfolobales;Sulfolobaceae;Sulfolobus;Sulfolobus islandicus;Sulfolobus islandicus L.D.8.5	Y-Int.1:1323769-1325085	Y-Int	L	76	4.69495	7.13281	0.453883	0.0169	0.045125	I5prime.NC_013769.1_t8_tRNA-Leu(TAG)[1i]	CI3prime.NC_013769.1_t9_tRNA-Glu(CTC),B6[1i]	1	1	Tnp_4.5
NC_013769.1	TIGER,Islander	1866124	1887508	7.729	+	18	100	Sis1.21.H	H	21385		45	Other	0	0	GATATAGAATAGCGGCTGGCTCGGGTAGCTCAGCCTGGAAGAGCGCCGGGctgtggacccggaagtcccgggttcaaatcccggcccgagcccttATTTTACGTTCTTCTTTTAGAGAAATTTTACCTTCATGCAACAGTCTGCG	GATATAGAATAGCGGCTGGCTCGGGTAGCTCAGCCTGGAAGAGCGCCGGGctgtggacccggaagtcccgggttcaaatcccggcccgagcccttCCATTAACTATATTGACTTATCTAGGCTTATTTTTATATTTCATGGAATT	TAACGTTATTATATAACGATTTACAAACGTTTTAGTTATATATCTGAGTActgtggacccggaagtcccaggttcaaatcttggcccgagcccttCCATTAACTATATTGACTTATCTAGGCTTATTTTTATATTTCATGGAATT	NC_012726.1:1772883-1775882	Archaea;Crenarchaeota;Thermoprotei;Sulfolobales;Sulfolobaceae;Sulfolobus;Sulfolobus islandicus;Sulfolobus islandicus L.D.8.5	Y-Int.3:1866260-1867543	Y-Int	L	136	4.88533	7.95524	0.329852	-0.0032	0.0398063	I3prime.NC_013769.1_t33_tRNA-Ser(GGA),B2[1i],3,4,5,6,I3prime.NC_013769.1_t35_tRNA-Asp(GTC),B2[1i],3,4,5,6,7,I3prime.NC_013769.1_t34_tRNA-Ini(CAT),B2[1i],3,4,5	CI3prime.NC_013769.1_t36_tRNA-His(GTG)[1i]	1	1	Tnp_4.17
NC_012589.1	TIGER,Islander	1802477	1810528	6.586	+	14	77.78	Sis2.8.V	V	8052		52	Other	0	0	AAACAATAACCTAGTATTAAGGGCCCGTCGTCTAGCCTGGTTAGGACGTCgccctgacgcggcggaggtcctgggttcaaatcccagcgggcccatattttaCGCTCTACTCTTTTGATAGAATGATACGTGAATGCAACAGTAAAGGTTAA	AAACAATAACCTAGTATTAAGGGCCCGTCGTCTAGCCTGGTTAGGACGTCgccctgacgcggcggaggtcctgggttcaaatcccagcgggcccaaactttaAATTTTATCATATTTTAATCGAAAAAGTTGATATTATATAATATTTTAAC	TAGATGCAACATAAAAGTATTGCATAAAACGAATAAATGCAATTATATAAgccctgacgcggcggaggtcctgggttcaaatcccagcgggcccaaactttaAATTTTATCATATTTTAATCGAAAAAGTTGATATTATATAATATTTTAAC	NC_013769.1:1817562-1820561	Archaea;Crenarchaeota;Thermoprotei;Sulfolobales;Sulfolobaceae;Sulfolobus;Sulfolobus islandicus;Sulfolobus islandicus L.S.2.15	Y-Int.2:1802615-1803895	Y-Int	L	138	3.22934	5.79095	0.388821	0.0191	0.0604937	I3prime.NC_012589.1_t30_tRNA-Arg(TCT),B2[1i],3	CI3prime.NC_012589.1_t32_tRNA-Val(GAC),B2[1i],3	1	1
NC_012589.1	TIGER,Islander	1858855	1900306	7.631	+	18	100	Sis2.41.H	H	41452	23	61	Other	0	0	GATATAGAATAGCGGCTGGCTCGGGTAGCTCAGCCTGGAAGAGCGCCGGGctgtggacccggaagtcccgggttcaaatcccggcccgagccctttcttatgactaattgaAAGGAATTTCTTATTTTAGAGAAATTTGACGTAACGGTTTTTGTTATATG	GATATAGAATAGCGGCTGGCTCGGGTAGCTCAGCCTGGAAGAGCGCCGGGctgtggacccggaagtcccgggttcaaatcccggcccgagcccttccattaactatattgaCTTATCTAGGCTTATTTTTATATTTCATGGAATTATATAGTAGTATATGG	TATCGTTGTTATATAACAATTAACATCCGTTTTAGTTATATATCTGAGTActgtggacccggaagtcccaggttcaaatcccggcccgagcccttccattaactatattgaCTTATCTAGGCTTATTTTTATATTTCATGGAATTATATAGTAGTATATGG	NC_012726.1:1772899-1775898	Archaea;Crenarchaeota;Thermoprotei;Sulfolobales;Sulfolobaceae;Sulfolobus;Sulfolobus islandicus;Sulfolobus islandicus L.S.2.15	Y-Int.3:1859051-1860325	Y-Int	L	196	3.94057	5.49721	0.378215	0.0097	0.0446	I3prime.NC_012589.1_t35_tRNA-Ser(GGA),B3[1i],4,5,6,7,I3prime.NC_012589.1_t37_tRNA-Asp(GTC),B2[1i],3,4,5,6,7,I3prime.NC_012589.1_t36_tRNA-Ini(CAT),B2[1i],3,4,5	CI3prime.NC_012589.1_t38_tRNA-His(GTG)[1i]	1	1	Tnp_4.16,Tnp_605.3,Tnp_4.18
NC_012588.1	TIGER	441852	455319	10.857	-	10	100	Sis9.13.Tnp_4|glpK	Tnp_4|glpK	13468		17	Other	0	0	CTCGACCTACCGAAGAAGGAGGCGTTAAAGTTGTACGACAAGGTAAGGAGtcccatagagactatctAATGAAAAGATACGTAAATATTTCCCTTATTTCACGTGTAATTGAAAGAT	TCTCGACCTACCGAAGAAGGAGGCGTTAAAGTTGTACGACAAGGTAAGGAgtcccatagagacttctTACCGGAACATCAAGGCCTTCTTTCCCTTCACCAGTTCCACTAAGTTCGT	TCGAGTGACGTGTAACGACGTTAAATCTATCGTAAAATGTGACATTTTGTgtcccatagagacttctTACCGGAACATCAAGGCCTTCTTTCCCTTCACCAGTTCCACTAAGTTCGT	NZ_AHJL01000001.1:470679-473678	Archaea;Crenarchaeota;Thermoprotei;Sulfolobales;Sulfolobaceae;Sulfolobus;Sulfolobus islandicus;Sulfolobus islandicus M.14.25	Y-Int.1:453922-455175	Y-Int	R	144	4.31834	6.94222	0.412987	0.0011	0.118688		C441852-455319(10)	1	1	Tnp_4.11
NC_012632.1	TIGER	345600	360724	16.668	+	11	100	Sis4.15.HYP	HYP	15125	34	33	ICE2	2	0	TCGTCCCTCCGGTTATGCCTTGGAGTAAGAGATTTCTTTAAATTAAATAAaacaaacactatggcatggcattgctgtataatGAAAAAACGTTGACTGACAACGGTGTAACTGTCAACATGAAAAACAGTTT	TCGTCCCTCCGGTTATGCCTTGGAGTAAGAGATTTCTTTAAATTAAATAAaacaaacactatggcatggcattgctgtataatACTGTGACGACACTATATGCTTCACCATTTTTATGGAATATTGAATCTGC	GATGGGGTCTATTATAAGAGAAATTCTTTCAATTACACGTGTTTTTAGGTaataaaacatggcatggcattgctgtataatacTGTGACGACACTATATGCTTCACCATTTTTATGGAATATTGAATCTGCTC	NZ_AHJO01000001.1:344641-341642	Archaea;Crenarchaeota;Thermoprotei;Sulfolobales;Sulfolobaceae;Sulfolobus;Sulfolobus islandicus;Sulfolobus islandicus M.16.27	Y-Int.1:359228-360523	Y-Int	R	201	3.62954	11.6862	0.433514	-0.02275	0.111937		C345600-360724(11)	1	1
NC_012632.1	TIGER,Islander	1437469	1481749	6.295	+	8	72.73	Sis4.44.F	F	44281		41	Other	0	0	TATATTATTATAATGCCGCCGTAGCTCAGCCCGGGAGAGCGCCCGGCTGAagaccgggttgtccggggttcaagtccccgcggcggcacctTCGTTGTTCTTTTCATAGATTGAAAGAATTTTACGTTCTTATGTATAGAA	TATATTATTATAATGCCGCCGTAGCTCAGCCCGGGAGAGCGCCCGGCTGAagaccgggttgtccggggttcaagtccccgcggcggcacctCCAGAATTTTTAGTATTTTTCAATATGGGTTACTAATCCAAACTTTTCTA	CTCGTGAAACGTCTCGCGTTTCTTTTTAACGATTTATGGAAACGTTTTAGagatcgggttgtccggggttcaagtccccgcggcggcacctCCAGAATTTTTAGTATTTTTCAATATGGGTTACTAATCCAAACTTTTCTA	NZ_AHJL01000005.1:433326-436325	Archaea;Crenarchaeota;Thermoprotei;Sulfolobales;Sulfolobaceae;Sulfolobus;Sulfolobus islandicus;Sulfolobus islandicus M.16.27	Y-Int.2:1437610-1438851	Y-Int	L	141	3.98188	5.73895	0.459634	0.0007	0.0353938	I3prime.NC_012632.1_t11_tRNA-Tyr(GTA)[1i]	CI3prime.NC_012632.1_t16_tRNA-Phe(GAA)[1i]	1	1	Tnp_4.18
NC_012726.1	TIGER	697095	711376	10.868	-	20	100	Sis3.14.Oxidored_FMN	Oxidored_FMN	14282		21	Other	0	0	GCTGATGACCAGCCAAGTATTGGTAAGGCTATACAAAGAGGTTATTGGTTaggtagaactttcaagtcataAAACGTCACATTTTACGATAGATTCGACATCGTTACACGTCACTCGATTT	GCTGATGACCAGCCAAGTATTGGTAAGGCTATACAAAGAGGTTATTGGTTaggtagaactttcaagtcataTTAAAAACATTTCATCACGTTTTTTCAGTCCTGGCCACTTTAATCATTCA	TCTTTCAATTACACGTGAAATAAGGGAAATATTTTACGTTTTTTTTCTTAaggtgacctttcaagtcatatTAAAAACATTTCATCACGTTTTTTCAGTCCTGGCCACTTTAATCATTCAA	NZ_AHJQ01000001.1:745773-748772	Archaea;Crenarchaeota;Thermoprotei;Sulfolobales;Sulfolobaceae;Sulfolobus;Sulfolobus islandicus;Sulfolobus islandicus M.16.4	Y-Int.1:697191-698492	Y-Int	L	96	4.1697	5.43007	0.315815	-0.00945	0.126713		C697095-711376(20)	1	1
NC_012726.1	Islander	1467359	1512246	6.842	+	0	0	Sis3.45.M	M	44888			Other	0	0					Archaea;Crenarchaeota;Thermoprotei;Sulfolobales;Sulfolobaceae;Sulfolobus;Sulfolobus islandicus;Sulfolobus islandicus M.16.4	Y-Int.3:1474429-1475748	Y-Int	L	7070	4.01449	5.6519	0.444157	-0.00195	0.0371812	I3prime.NC_012726.1_t18_tRNA-Gly(CCC),B2[1i],I3prime.NC_012726.1_t21_tRNA-Glu(TTC),B2[1i]	CI3prime.NC_012726.1_t20_tRNA-Met(CAT),B2[1i]	1	1
NC_017276.1	TIGER,Islander	1187057	1193188	2.629	-	15	100	Sis5.6.V	V	6132		43	Other	0	0	AATAATCAAATAATCAGTGGGCCCGTCGTCTAGCCTGGTTAGGACGCTGCccttacgaggcagaggtcctgggttcaaatcccagcgggcccaTATATTTCTATATAATTGAAAGTGATTCTATTAATAGAATGATGCGTGAA	AATAATCAAATAATCAGTGGGCCCGTCGTCTAGCCTGGTTAGGACGCTGCccttacgaggcagaggtcctgggttcaaatcccagcgggcccaCTACTTGTATCTCTTTTTCCAAGGAATTAATTAACAAATATTATCAAACA	GACGCAACATATATGCGTTGCATATATCGGAAGATTGCAACTGTATGAGTccttacgaggcagaggtcctgggttcaaatcccagcgggcccaCTACTTGTATCTCTTTTTCCAAGGAATTAATTAACAAATATTATCAAACA	NC_017275.1:1322445-1325444	Archaea;Crenarchaeota;Thermoprotei;Sulfolobales;Sulfolobaceae;Sulfolobus;Sulfolobus islandicus;Sulfolobus islandicus REY15A	Y-Int.1:1191759-1193039	Y-Int	R	149	3.32876	5.86006	0.303177	0.00325	0.0525438	I5prime.NC_017276.1_t21_tRNA-Glu(TTC)[1i],I3prime.NC_017276.1_t9_tRNA-Glu(CTC),B3[1i],I3prime.NC_017276.1_t13_tRNA-Met(CAT)[1i]	CI3prime.NC_017276.1_t10_tRNA-Val(TAC)[1i]	1	1
NC_012622.1	TIGER	1465202	1517626	7.807	+	1	100	Sis6.52.E	E	52425	22	66	Other	0	0	AAATATCCTTCGCTGTTGCAGATCCCTTATATTTATAGAGAACGTAACTCtctttcaattttaggaagaattagtgccgcggccggatttgaacccgggtcacgggctcgaaaggcTAGATAACGTTTCAGTAAAACGTTGAAAAGAAACGTTTTCTGTTGCACGT	AAATAAGGATTGCTGTTCCATTTACGCCTTTATAAAGAGAACGTTACTCTctttcaatttaattaaaaatcagtgccgcggccgggatttgaacccgggtcacgggctcgaaaggcCCGCATTCTTTCGGTGCCTGCGCTTGACCGGGCTAAACCACCGCGGCACG	CCAATTTTTCCTAGATGGTTTCCGGTCTCGGCCATAACCTCTCAACCAACctttcaatttaagggaaaattagtgccgcggccgggatttgaacccgggtcacgggctcgaaaggcCCGCATTCTTTCGGTGCCTGCGCTTGACCGGGCTAAACCACCGCGGCACG	NC_012623.1:1093077-1090078	Archaea;Crenarchaeota;Thermoprotei;Sulfolobales;Sulfolobaceae;Sulfolobus;Sulfolobus islandicus;Sulfolobus islandicus Y.G.57.14	Y-Int.1:1465278-1466594	Y-Int	L	76	3.63529	5.97622	0.391508	0.01145	0.03765	I3prime.NC_012622.1_t18_tRNA-Gly(CCC),B3[1i],I3prime.NC_012622.1_t20_tRNA-Met(CAT),B3[1i]	CI3prime.NC_012622.1_t21_tRNA-Glu(TTC),B3[1i]	1	1
NC_012623.1	TIGER,Islander	787195	820852	3.538	-	18	100	Sis7.34.H	H	33658	23	45	Other	0	0	GATATAGAATAGCGGCTGGCTCGGGTAGCTCAGCCTGGAAGAGCGCCGGGctgtggacccggaagtcccgggttcaaatcccggcccgagcccttATTTTACGTTCTTCTTTTAGAGAAATTTTACCTTCATGCAACAGTCTGCG	GATATAGAATAGCGGCTGGCTCGGGTAGCTCAGCCTGGAAGAGCGCCGGGctgtggacccggaagtcccgggttcaaatcccggcccgagcccttCCATTAACTATATTGACTTATCTAGGCTTATTTTTATATTTCATGGAATT	TATCGTTGTTATATAACAATTAGCATCCGTTTTTGTTATATATCTGAGTActgtggacccggaagtcccgggttcaaatcccggcccgagcccttCCATTAACTATATTGACTTATCTAGGCTTATTTTTATATTTCATGGAATT	NZ_AHJQ01000001.1:1804457-1807456	Archaea;Crenarchaeota;Thermoprotei;Sulfolobales;Sulfolobaceae;Sulfolobus;Sulfolobus islandicus;Sulfolobus islandicus Y.N.15.51	Y-Int.1:819437-820486	Y-Int	R	366	3.05832	3.88409	0.206804	0.01055	0.0469938	I3prime.NC_012623.1_t13_tRNA-Ser(GGA),B3[1i],4,I3prime.NC_012623.1_t12_tRNA-Ini(CAT),B2[1i],3,I3prime.NC_012623.1_t11_tRNA-Asp(GTC),B2[1i],3,4	CI3prime.NC_012623.1_t10_tRNA-His(GTG)[1i]	1	1	Tnp_256.7,Tnp_3.1,Tnp_256.20,Tnp_256.2,Tnp_1.17
NC_012623.1	TIGER,Islander	1223530	1231133	6.666	-	1	5.56	Sis7.8.F	F	7604		43	Other	0	0	ATTATTATAATGCCGCCGTAGCTCAGCCCGGGAGAGCGCCCGGCTGAAGAccgggttgtccggggttcaagtccccgcggcggcacctcccttATTCTTTCCTTAAATTGAAAGAATTCTACGTTCTTATGTAGAGAATGGTT	ACTATTTAATATGCCGCCGTAGCTCAGCCCGGGAGAGCGCCCGGCTGAAGaccgggttgtccggggttcaagtccccgcggcggcactaccttTTACTGAGAGTAATTATATCTCATGAGAATAACAAATTAATTATAAAAAT	ACCGCTTATTAATAATATAGATTTATTTTCAAGGAGGTGATTTTGGGTCTaccgtgttgtccggggttcaaatccccgcggcggcactaccttTTACTGAGAGTAATTATATCTCATGAGAATAACAAATTAATTATAAAAAT	NC_012589.1:1433368-1436367	Archaea;Crenarchaeota;Thermoprotei;Sulfolobales;Sulfolobaceae;Sulfolobus;Sulfolobus islandicus;Sulfolobus islandicus Y.N.15.51	Y-Int.4:1229997-1230992	Y-Int	R	141	2.06784	4.14956	0.413326	0.04775	0.0712437	I3prime.NC_012623.1_t35_tRNA-Tyr(GTA)[1i],I3prime.NC_012623.1_t37_tRNA-Glu(CTC),B2[1i],I5prime.NC_012623.1_t26_tRNA-Glu(TTC)[1i]	CI3prime.NC_012623.1_t30_tRNA-Phe(GAA)[1i]	1	1	Tnp_4.25,Tnp_256.3,Tnp_4.17,Tnp_1.33
NC_017274.1	TIGER	1384977	1426921	7.045	+	2	100	Sso1.42.Eq	Eq	41945	5	44	Other	0	0	GATCATAGAATCTTATATTGGGGGTGTGGGGGTGTCCCCCATAATCCCAAagtgccgcggccgggatttgaacccgggtcacgggctcgaaaggGCTAGTCTGTTTTCTAAGAAAGATTTTAGAAATACATTAAGGTTTCCTCT	GATCATAGAATCTTATATTGGGGGTGTGGGGGTGTCCCCCATAATCCCAAagtgccgcggccgggatttgaacccgggtcacgggctcgaaaggCCCGCATTCTTTCGGTGCCTGCGCTTGACCGGGCTAAACCACCGCGGCAA	CCGACCTCGGCCATAACCTCTCAACCAACCTTTCAATTTAATTAAAAATTagtgccgcggccgggatttgaacccgggtcacgggctcgaaaggCCCGCATTCTTTCGGTGCCTGCGCTTGACCGGGCTAAACCACCGCGGCAA	NZ_LT549890.1:458131-455132	Archaea;Crenarchaeota;Thermoprotei;Sulfolobales;Sulfolobaceae;Sulfolobus;Sulfolobus solfataricus;Sulfolobus solfataricus 98/2	S-Core_is607.3:1388186-1388827,Y-Int.2:1425546-1426862		R	59	3.82785	5.0789	0.321876	0.0105	0.0502063		C1384977-1426921(2)	1	1
NC_003106.2	Islander	1310860	1355698	11.34	-	0	0	Sto1.45.M	M	44839	9		Other	0	0					Archaea;Crenarchaeota;Thermoprotei;Sulfolobales;Sulfolobaceae;Sulfolobus;Sulfolobus tokodaii;Sulfolobus tokodaii str. 7	Y-Int.3:1354317-1355558	Y-Int	R	140	4.10287	5.9327	0.342681	0.04055	0.0530438		I3prime.NC_003106.2_t33_tRNA-Met(CAT),B2[1i],3	1	1
NC_013926.1	Islander	958833	1028232	2.377	-	0	0	Abo1.69.W	W	69400			Other	0	0					Archaea;Euryarchaeota;;;;Aciduliprofundum;Aciduliprofundum boonei;Aciduliprofundum boonei T469	Y-Int.3:1007250-1007843,Y-Int.2:958851-959813		L	18	1.53843	3.15016	0.430764	0.00025	0.0546688		I3prime.NC_013926.1_t28_tRNA-Trp(CCA)[1i]	1	1
NC_013926.1	Islander	1148891	1162186	8.366	+	0	0	Abo1.13.N	N	13296			Other	0	0					Archaea;Euryarchaeota;;;;Aciduliprofundum;Aciduliprofundum boonei;Aciduliprofundum boonei T469	Y-Int.4:1161101-1162168	Y-Int	R	18	3.35341	5.31151	0.510251	-0.0253	0.0534937	I3prime.NC_013926.1_t32_tRNA-Thr(CGT)[1i]	I3prime.NC_013926.1_t35_tRNA-Asn(GTT)[1i]	1	1
NC_000917.1	TIGER,Islander	2088038	2104977	10.569	+	1	100	Afu2.17.V	V	16940	44	118	Other	0	0	ATAAGACATCCCTCAAACAGACAAACAGGGGCTCGTGGTCTAGGGGTCATgacgtcgccttgacgaggcgaaggtcgcccgttcgaatcgggccgagcccactaaattcttaaatttttaattttgctgcctgttcagctctaaaaaagctcaataatttgtttaaggCTTCTGAAAAGTCATTTTTGGGTTTTTCTTCGAATAAGATGATTCAGATT	TAAGACATCCCTCAAACAGACAAACAGGGGCTCGTGGTCTAGGGGTCATGacgtcgccttgacgaggcgaaggtccccggttcgaatccgggcgagcccatttttctcttgatatgcttaattttgctggccgttcagctctaaaaaagctcaataatttgcttaaggTGGGAAACTAAGTTCAAGAAAACCAGATCTGTTGAATGAGATGGTTCAAA	TTTTGTAAGACTCTTTAACAACTTCAGACTGCTCTCCTCCCTCCATTTGAacgtcgccttgacgaggcgaaggtccccggttcgaatccgggcgagcccatttttctcttgatatgcttaattttgctgcctgttcagctctaaaaaagctcaataatttgtttaaggCTTCTGAAAAGTCGTTTACGGATTTTTCTTCGAATAAGATGATTCAGATT	NZ_CP006577.1:2261542-2258543	Archaea;Euryarchaeota;Archaeoglobi;Archaeoglobales;Archaeoglobaceae;Archaeoglobus;Archaeoglobus fulgidus;Archaeoglobus fulgidus DSM 4304	Y-Int.2:2103892-2104872	Y-Int	R	105	2.54915	7.36891	0.417202	-0.073	0.0475563		CI3prime.NC_000917.1_t44_tRNA-Val(GAC)[1i]	1	1
NC_013741.1	Islander	752366	770887	7.814	+	0	0	Apr4.19.L	L	18522			Other	0	0					Archaea;Euryarchaeota;Archaeoglobi;Archaeoglobales;Archaeoglobaceae;Archaeoglobus;Archaeoglobus profundus;Archaeoglobus profundus DSM 5631	Y-Int.2:763627-764649,Y-Int.1:752793-753305		L	427	2.48676	8.45192	0.609654	0.01115	0.0255563	I3prime.NC_013741.1_t16_tRNA-Gly(CCC),B2[1i],3	I3prime.NC_013741.1_t19_tRNA-Leu(CAA),B2[1i],3	1	1
NC_013741.1	Islander	1262639	1296305	11.064	+	0	0	Apr4.34.L	L	33667	7		Phage1	0	1					Archaea;Euryarchaeota;Archaeoglobi;Archaeoglobales;Archaeoglobaceae;Archaeoglobus;Archaeoglobus profundus;Archaeoglobus profundus DSM 5631	Y-Int.3:1262882-1263511	Y-Int	L	243	2.89967	10.5836	0.425626	0.0124	0.0532375	I3prime.NC_013741.1_t38_tRNA-Leu(CAG),B2[1i],3,4	I3prime.NC_013741.1_t40_tRNA-Leu(TAA),B2[1i],3,4	1	1
NC_014297.1	TIGER	1289072	1294144	27.768	+	1	100	Hje1.5.yadH	yadH	5073	29	13	Other	0	0	ATCTCGAACGCCTTCGAGAACGCCTCGTTTTCGATCTTTCACGGCCGGTGgaacgagtacatcAATCTAAACGTGTGTAAAAGGTTGTGAGTACTTATAATATAAAGAGTATT	ATCTCGAACGCCTTCGAGAACGCCTCGTTTTCGATCTTCCACGGCCGGTGgaacgagtacatcCACGAGACGATCACCTCGCCGCTGTCCTATACCGAGATGGTGCTCGCCTA	ATCGAGGAGCACCTTGAACCTTTACACAACTTCTTGTACACCATCAGATTgatcgagtacatcCACGAGACGATCACCTCGCCGCTTTCCTACACCGAGATGGTGCTTGCGTA	NZ_LTAZ01000004.1:548696-551695	Archaea;Euryarchaeota;Halobacteria;Halobacteriales;Halobacteriaceae;Halalkalicoccus;Halalkalicoccus jeotgali;Halalkalicoccus jeotgali B3	Y-Int.3:1292569-1293567	Y-Int	R	577	8.98218	11.4514	0.189882	-0.1964	0.146563		C1289072-1294144(1)	1	1
NC_015948.1	TIGER	1644154	1648892	26.365	+	11	100	Hhi1.5.HhH-GPD	HhH-GPD	4739		16	Other	0	0	GATCCACGAGGAACTGACCGCCATTACGGGTGTCGGCGACTGGACCGCAAatatgcaactcctgttATAGCGTCAGTGAGTACAGGCGTCACACTTATGCTATCTGCTGACAGCAG	GATCCACGAGGAACTGACCGCCATTACGGGGGTCGGCGACTGGACCGCAAatatgcaactcctgttCGCGTTCGGCCGAAAAGATGTGTTCCCGGTCGGCGACCTCGGCATCCGCA	TCCAAACAGGCGTTTCCCTATGTACGACACCTGTACTGACCGAGTAAGGCatatgcaactcctgttCGCGTTCGGCCGAAAAGATGTGTTCCCGGTCGGCGACCTCGGCATCCGCA	NZ_AOLS01000098.1:128655-125656	Archaea;Euryarchaeota;Halobacteria;Halobacteriales;Halobacteriaceae;Haloarcula;Haloarcula hispanica;Haloarcula hispanica ATCC 33960	Y-Int.5:1644650-1645567	Y-Int	L	496	3.62862	13.2731	0.519678	-0.1537	0.182456		C1644154-1648892(11)	1	1
NC_015948.1	TIGER,Islander	2428934	2432619	21.986	-	7	63.64	Hhi1.4.Y	Y	3686		36	Other	0	0	GGGTGTCGACCGCCCTTAGCTCAGACTGGTAGAGCAGTCGACTGTAGATCgacttgtcccccgttcaaatcggggagggcggacttCCTACCCTTGCTATCCAGATTCACAGGATAGCGCCCCGATTCGGCGCTAT	GGGTGTCGACCGCCCTTAGCTCAGACTGGTAGAGCAGTCGACTGTAGATCgacttgtcccccgttcaaatcggggagggcggacttGGTTTTCAGTCGGTGTCGAGTGACTGTGAACAGGACTTGGTCTGTCGCAT	TGATTGCCTCGAACCACCAGAAGGCGTGAGGATTGTCTCTTTATTTCAGAgacttgtcacccgttcaaatcggggagggcggacttGGTTTTCAGTCGGTGTCGAGTGACTGTGAACAGGACTTGGTCTGTCGCAT	NZ_CP010529.1:1045456-1048455	Archaea;Euryarchaeota;Halobacteria;Halobacteriales;Halobacteriaceae;Haloarcula;Haloarcula hispanica;Haloarcula hispanica ATCC 33960	Y-Int.6:2429008-2430024	Y-Int	L	74	3.62862	13.2731	0.486344	-0.10595	0.143888		CI3prime.NC_015948.1_t34_tRNA-Tyr(GTA)[1i]	1	1
NC_015948.1	TIGER,Islander	2710816	2730296	15.7	-	3	27.27	Hhi1.19.A	A	19481		15	Other	0	0	GATCAGTGGCAGATCGCTTCCTTCGCAAGGAAGAGGCCCCGGGTTCAAATcccggcgagtccatgGCGTTACTTCGTTCTGGCGAACTATCCCGAAAAGCGTCGCCTACGCCCTT	GATCAGTGGCAGATCGCTTCCTTCGCAAGGAAGAGGCCCCGGGTTCAAATcccggcgagtccatgCGAATTTCGCTTGTTCGGTAATCGCAACACGCCGCCGCTTCTTTATAATC	GACCATTACTAAACACAACCCCTCGTTGTCGTGTAAGTTTCAGACTACTAcccggcgagtccatgCGAATTTCGCTTGTTCGGTAATCGCAACACGCCGCCGCTTCTTTATAATC	NZ_BCNA01000001.1:2043858-2046857	Archaea;Euryarchaeota;Halobacteria;Halobacteriales;Halobacteriaceae;Haloarcula;Haloarcula hispanica;Haloarcula hispanica ATCC 33960	Y-Int.7:2710874-2711896	Y-Int	L	58	1.81889	7.37953	0.606344	-0.10455	0.0962		CI3prime.NC_015948.1_t43_tRNA-Ala(CGC),B2[1i]	1	1
NC_006396.1	TIGER,Islander	514632	533873	11.417	-	1	7.69	Hma2.19.P	P	19242	5	16	Other	0	0	TGGGGTAGCGGTATCCTCGGCGCATGGGGTGCGTCGGACCTGAGTTCGAAtctcggcggtcccactCCAAAATAAAGGATAGCGGCCTTCTCTGCCGCTTTCTCACTGCAACGAGG	TGGGGTAGCGGTATCCTCGGCGCATGGGGTGCGTCGGACCTGAGTTCGAAtctcggcggtcccactTTTCACGAAGCGAAACGAGCGACGGAGTCGTTCAAACAGGCAATCAATGA	TATTAAGCGGTTCAGTGCGGTACAGTGCGCCAATTTTCCTACGTGGGCATtctcggcggtcccactTTTCACGAAGCGAAACGAGCGACGGAGTCGTTCAAACAGGCAATCAATGA	NZ_AOLR01000018.1:369613-366614	Archaea;Euryarchaeota;Halobacteria;Halobacteriales;Halobacteriaceae;Haloarcula;Haloarcula marismortui;Haloarcula marismortui ATCC 43049	Y-Int.8:519012-519809,Y-Int.7:514712-515746		L	80	3.15643	6.31368	0.531454	-0.03205	0.0715812		CI3prime.NC_006396.1_t7_tRNA-Pro(GGG),B2[1i]	1	1
NC_006396.1	TIGER,Islander	1302516	1309529	21.608	+	2	15.38	Hma2.7.V	V	7014		25	Other	0	0	GGGTTGGTGATCTAGTTCGGTTATGATACCTCCTTCACACGGAGGAAGTCggcggttcgaatccgccccaacccaCTCAGTCGCTTAACGCTCCTGAGTGACAGCTTCCCGCTGTCTCAGGCCTT	GGGTTGGTGATCTAGTTCGGTTATGATACCTCCTTCACACGGAGGAAGTCggcggttcgaatccgccccaacccaTCCGCTCACTGCACGCTTTTGAACGAGGGCGTACGACTGTTTGGGACCAT	GCGATTGTGTCATTTGATGTCCTTGCTGTCTGGCACAATCGCCATCGGGAggcgcgttcgaatccgccccaacccATCCGCTCACTGCACGCTTTTGAACGAGGGCGTACGACTGTTTGGGACCA	NZ_AOLS01000124.1:87312-84313	Archaea;Euryarchaeota;Halobacteria;Halobacteriales;Halobacteriaceae;Haloarcula;Haloarcula marismortui;Haloarcula marismortui ATCC 43049	Y-Int.9:1308450-1309475	Y-Int	R	54	3.56193	13.2125	0.545343	-0.1305	0.107175		CI3prime.NC_006396.1_t19_tRNA-Val(CAC),B2[1i],3	1	1
NC_006396.1	TIGER	1634512	1641156	24.189	+	13	100	Hma2.7.HYP	HYP	6645		62	Other	0	0	ACGCCATCCAGACGACCGAGACCTACGAGACCGAGGAGGGGACAGTGTTTtacgatgcagagaaccctctcgcgtggctacagactgatacggcactcaccttacaggagatTGCATAAGCCCGTTTTCAGGGGTTACGCAACTTGCCGCTTTGTATAGCCC	ACGCCATCCAGACGACCGAGACCTACGAGACCGAGGAGGGGACAGTGTTTtacgatgcagagaaccctctcgcgtggctacagactgatacggcactcaccttacaggagatCGCCTGACAGGAAGTACTTTTAGCGTCCACACGTCGTAGCTAGTGTGATG	TTGGTGTTTGCTTTCATCGTTGGTCCGAACCACCAGCAAGCGGTCGCATCtacgatgcagagaaccctctcgcgtggctacagactgatacggcactcaccttacaggagatCGCCTGACAGGAAGTACTTTTAGCGTCCACACGTCGTAGCTAGTGTGATG	NZ_AOLS01000038.1:254974-257973	Archaea;Euryarchaeota;Halobacteria;Halobacteriales;Halobacteriaceae;Haloarcula;Haloarcula marismortui;Haloarcula marismortui ATCC 43049	Y-Int.10:1640069-1641091	Y-Int	R	65	3.56193	13.2125	0.559232	-0.13815	0.143575		C1634512-1641156(13)	1	1
NC_006396.1	TIGER,Islander	2030953	2046223	15.229	-	4	30.77	Hma2.15.I	I	15271	32	18	Other	0	0	AGCTTAGTCTGGTTAAAGCGATCGGCTCATAACCGATTGAGCGCTGGTTCaaatccggcagggcccatCCAGTTTCTGCCCGAAGCGTATCTGTTACGAACCGGCAGCGATAGGTGTG	AGCTTAGTCTGGTTAAAGCGATCGGCTCATAACCGATTGAGCGCTGGTTCaaatccggcagggcccatTTCTGCTGTCTCAAAACCACTTGTAAGATGGCTATCTGCTGGACTGAATA	GTAACAATGATTCACCGACTTACTTTTAGTAACCGCATGACGGAACCGCGaaaccggcagggcccattTCTGCTGTCTCAAAACTTGTAATATGGCTATCTGCTGGACTGAATAGCGT	NZ_AOLS01000062.1:122388-125387	Archaea;Euryarchaeota;Halobacteria;Halobacteriales;Halobacteriaceae;Haloarcula;Haloarcula marismortui;Haloarcula marismortui ATCC 43049	Y-Int.11:2031007-2031999	Y-Int	L	54	3.42053	6.75766	0.56508	-0.0908	0.0797312		CI3prime.NC_006396.1_t27_tRNA-Ile(CAT)[1i]	1	1
NC_006396.1	TIGER,Islander	2064021	2078523	11.116	+	1	7.69	Hma2.15.F	F	14503		15	Other	0	0	CTCAGACTGGGAGAGCACTCGACTGAAGATCGAGCTGTCCCCGGTTCAAAtccgggaggcggcatACCCTTCTCGGTTTACATGCCCGAAAGACAACCCCACTTAGCCGGGGGTC	CTCAGACTGGGAGAGCACTCGACTGAAGATCGAGCTGTCCCCGGTTCAAAtccgggaggcggcatTTTCCTACGAACAAAGTGAACAGTGAAAACGCTCTCGAGCGGATTTGAAC	GTCATCTACACGGGGGGTTGTGTTATGGGCATGTAAACCACCAGTTGAGGtccgggaggcggcatTTTCCTACGAACAAAGTGAACAGTGAAAACGCTCTCGAGCGGATTTGAAC	NZ_AOLR01000008.1:83018-86017	Archaea;Euryarchaeota;Halobacteria;Halobacteriales;Halobacteriaceae;Haloarcula;Haloarcula marismortui;Haloarcula marismortui ATCC 43049	Y-Int.13:2077225-2078472,Y-Int.12:2070444-2071043		R	51	1.41514	6.92733	0.33701	-0.0975	0.0897813		CI3prime.NC_006396.1_t31_tRNA-Phe(GAA)[1i]	1	1
NC_006396.1	TIGER,Islander	2121140	2146615	9.776	-	3	23.08	Hma2.25.A	A	25476		15	Other	0	0	GATCAGTGGCAGATCGCTTCCTTCGCAAGGAAGAGGCCCCGGGTTCAAATcccggcgagtccataGCGTTACTTCGTTCTGGCGAACTATCCCGAAAAGCGCCAGTTCCGCCCTT	GATCAGTGGCAGATCGCTTCCTTCGCAAGGAAGAGGCCCCGGGTTCAAATcccggcgagtccataCCAGATTTTCGTCATGTAGAATGTGATGGAGGAGCGACAGCGTCACGCTT	GACCATTACCAAACACAACCCCCCGTTGTCGTGTAAATTTCAGACTACTAcccggcgagtccataCCAGATTTTCGTCATGTAGAATGTGATGGAGGAGCGACAGCGTCACGCTT	NZ_AOLS01000062.1:184790-187789	Archaea;Euryarchaeota;Halobacteria;Halobacteriales;Halobacteriaceae;Haloarcula;Haloarcula marismortui;Haloarcula marismortui ATCC 43049	Y-Int.14:2121198-2122220	Y-Int	L	58	1.15146	4.13813	0.458222	-0.0899	0.078425		CI3prime.NC_006396.1_t32_tRNA-Ala(CGC)[1i]	1	1	Tnp_4.13
NC_002607.1	TIGER	174976	184992	20.084	-	1	100	Hnr1.10.GSPII_E	GSPII_E	10017	19	8	Other	0	0	CGCGGAGATCAACACGCGGGCCAGCTTCGAGAGCTTCGCGCAGATCCTCAacaccggcTAAAGTCAGAATCTACTAGATCTTACTCGCCGTCAGAATCAGGTTCACCG	CGCGGAGATCAACACGCGGGCCAGCTTCGAGAGCTTCGCGCAGATCCTCAacaccggcCACGGGGTCGTGGGCACCACGCACGCCGCGGGCGTCGACCCGCTGGTGAA	GACATTCTATCTATACCAAGCGGTTCCGTCTACTAATAGATTTTCACCTTacaccggcCACGGGGTCGTGGGCACCACGCACGCCGCGGGCGTCGACCCGCTGGTGAA	NC_010364.1:174892-177891	Archaea;Euryarchaeota;Halobacteria;Halobacteriales;Halobacteriaceae;Halobacterium;Halobacterium salinarum;Halobacterium salinarum NRC-1	Y-Int.6:175913-176947	Y-Int	L	937	3.51895	8.35868	0.324057	-0.16365	0.152131		C174976-184992(1)	1	1
NC_002607.1	Islander	748844	755585	9.967	+	0	0	Hnr1.7.K	K	6742	13		Other	0	0					Archaea;Euryarchaeota;Halobacteria;Halobacteriales;Halobacteriaceae;Halobacterium;Halobacterium salinarum;Halobacterium salinarum NRC-1	Y-Int.8:754459-755481	Y-Int	R	104	1.97876	5.67421	-0.0259434	-0.1637	0.123925		I3prime.NC_002607.1_t13_tRNA-Lys(CTT),B2[1i],3,4	1	1
NC_010364.1	Islander	739107	748636	10.099	+	0	0	Hsa1.10.K	K	9530	13		Other	0	0					Archaea;Euryarchaeota;Halobacteria;Halobacteriales;Halobacteriaceae;Halobacterium;Halobacterium salinarum;Halobacterium salinarum R1	Y-Int.2:747510-748532	Y-Int	R	104	1.98715	5.69284	0.225379	-0.13965	0.08665		I3prime.NC_010364.1_t13_tRNA-Lys(CTT),B2[1i],3	1	1	Tnp_4.11,Tnp_4.35
NC_013202.1	TIGER,Islander	157327	164542	14	-	1	100	Hmu1.7.Y	Y	7216	5	14	Other	0	0	TCGAATCGTGTCGGGAGATGGTTCACTGCTCACTGTCGTTCGCAGGAAAAatccgccctccccgCCCATAGTGATCTTCTCATCTTTGTCGATATTGCTTAAACTTGTTCATAG	TCGAATCGTGTCGGGAAATGGTTCACTGCTCACTGTCGTTCGCAGGAAAAatccgccctccccgATTTGAACGGGGGGCAAGTCGATCTACAGTCGACTGCTCTACCAGTCTGA	TGCACGTAAACACAGCTTTCGCTGTGTGCCATAGTTCGGTTGAAAATGGGatccgccctccccgATTTGAACGGGGGGCAAGTCGATCTACAGTCGACTGCTCTACCAGTCTGA	NZ_KB905378.1:297042-300041	Archaea;Euryarchaeota;Halobacteria;Halobacteriales;Halobacteriaceae;Halomicrobium;Halomicrobium mukohataei;Halomicrobium mukohataei DSM 12286	Y-Int.1:157382-158431	Y-Int	L	55	2.30523	8.90746	0.470968	-0.07705	0.0990375		CI3prime.NC_013202.1_t1_tRNA-Tyr(GTA)[1i]	1	1
NC_013202.1	Islander	424159	447288	13.144	-	0	0	Hmu1.23.A	A	23130			Other	0	0					Archaea;Euryarchaeota;Halobacteria;Halobacteriales;Halobacteriaceae;Halomicrobium;Halomicrobium mukohataei;Halomicrobium mukohataei DSM 12286	Y-Int.2:424217-425239	Y-Int	L	58	1.3412	5.44779	0.435395	-0.09355	0.115325		I3prime.NC_013202.1_t3_tRNA-Ala(CGC)[1i][2i],B3	2	1
NC_013202.1	Islander	447288	463419	9.664	-	0	0	Hmu1.16.A	A	16132			Other	0	0					Archaea;Euryarchaeota;Halobacteria;Halobacteriales;Halobacteriaceae;Halomicrobium;Halomicrobium mukohataei;Halomicrobium mukohataei DSM 12286	Y-Int.4:449776-450435,Y-Int.3:447346-448356		L	58	3.688	7.3563	0.460479	-0.0148	0.0609625		I3prime.NC_013202.1_t3_tRNA-Ala(CGC)[1i][2i],B3	2	2
NC_013202.1	Islander	912583	926071	36.988	+	0	0	Hmu1.13.R	R	13489			Other	0	0					Archaea;Euryarchaeota;Halobacteria;Halobacteriales;Halobacteriaceae;Halomicrobium;Halomicrobium mukohataei;Halomicrobium mukohataei DSM 12286	Y-Int.5:924964-926019	Y-Int	R	52	13.1823	16.2044	0.527786	-0.104	0.099875		I3prime.NC_013202.1_t16_tRNA-Arg(TCT),B2[1i]	1	1
NC_013202.1	Islander	1628149	1647554	11.253	-	0	0	Hmu1.19.P	P	19406	28		Other	0	0					Archaea;Euryarchaeota;Halobacteria;Halobacteriales;Halobacteriaceae;Halomicrobium;Halomicrobium mukohataei;Halomicrobium mukohataei DSM 12286	Y-Int.7:1633835-1634008,Y-Int.6:1628217-1629254		L	68	3.05619	6.18795	0.440665	-0.04085	0.0772812		I3prime.NC_013202.1_t23_tRNA-Pro(GGG)[1i]	1	1	Tnp_1.5
NC_013202.1	Islander	2455465	2460998	7.464	+	0	0	Hmu1.6.E	E	5534			Other	0	0					Archaea;Euryarchaeota;Halobacteria;Halobacteriales;Halobacteriaceae;Halomicrobium;Halomicrobium mukohataei;Halomicrobium mukohataei DSM 12286	Y-Int.9:2456262-2456636	Y-Int	L	797	2.28956	3.6724	0.208342	-0.10645	0.0881187		I3prime.NC_013202.1_t38_tRNA-Glu(CTC),B2[1i]	1	1
NC_013158.1	Islander	93187	107259	7.866	+	0	0	Hut1.14.R	R	14073	16		Other	0	0					Archaea;Euryarchaeota;Halobacteria;Halobacteriales;Halobacteriaceae;Halorhabdus;Halorhabdus utahensis;Halorhabdus utahensis DSM 12940	Y-Int.1:106084-107100	Y-Int	R	159	2.05235	7.24903	0.208671	-0.0505	0.0678875		I3prime.NC_013158.1_t0_tRNA-Arg(TCG)[1i]	1	1
NC_013158.1	Islander	771464	788331	8.196	-	0	0	Hut1.17.A	A	16868			Other	0	0					Archaea;Euryarchaeota;Halobacteria;Halobacteriales;Halobacteriaceae;Halorhabdus;Halorhabdus utahensis;Halorhabdus utahensis DSM 12940	Y-Int.3:771758-772813	Y-Int	L	294	1.37464	4.21963	0.41218	-0.0555	0.0832937		I3prime.NC_013158.1_t11_tRNA-Ala(CGC),B2[1i]	1	1
NC_013158.1	Islander	1671520	1746113	6.824	+	0	0	Hut1.75.C	C	74594	38		Other	0	0					Archaea;Euryarchaeota;Halobacteria;Halobacteriales;Halobacteriaceae;Halorhabdus;Halorhabdus utahensis;Halorhabdus utahensis DSM 12940	Y-Int.5:1744797-1746050	Y-Int	R	63	1.82881	3.1826	0.228909	-0.06635	0.0500625		I3prime.NC_013158.1_t21_tRNA-Cys(GCA),B2[1i],3,4	1	1
NC_007426.1	Islander	1132611	1149705	8.142	+	0	0	Nph1.17.P	P	17095			Other	0	0					Archaea;Euryarchaeota;Halobacteria;Halobacteriales;Halobacteriaceae;Natronomonas;Natronomonas pharaonis;Natronomonas pharaonis DSM 2160	Y-Int.1:1148557-1149645,S-Core.1:1141169-1141822		R	60	3.01882	4.0841	0.442156	-0.05085	0.0488375		I3prime.NC_007426.1_t21_tRNA-Pro(CGG)[1i]	1	1
NC_007426.1	Islander	1562756	1599591	6.61	-	0	0	Nph1.37.V	V	36836			Other	0	0					Archaea;Euryarchaeota;Halobacteria;Halobacteriales;Halobacteriaceae;Natronomonas;Natronomonas pharaonis;Natronomonas pharaonis DSM 2160	Y-Int.2:1562790-1563854	Y-Int	L	34	1.46193	2.67621	0.483026	-0.05235	0.049625		I3prime.NC_007426.1_t31_tRNA-Val(GAC)[1i]	1	1
NC_007426.1	Islander	1844743	1901121	9.683	+	0	0	Nph1.56.T	T	56379			Other	0	0					Archaea;Euryarchaeota;Halobacteria;Halobacteriales;Halobacteriaceae;Natronomonas;Natronomonas pharaonis;Natronomonas pharaonis DSM 2160	Y-Int.5:1897045-1897725,Y-Int.6:1899775-1901067,Y-Int.4:1896146-1897048		R	54	1.5842	4.44684	0.245883	-0.0914	0.076025		I3prime.NC_007426.1_t37_tRNA-Thr(GGT),B2[1i]	1	1
NC_007426.1	Islander	2576488	2590874	7.527	+	0	0	Nph1.14.Y	Y	14387			Other	0	0					Archaea;Euryarchaeota;Halobacteria;Halobacteriales;Halobacteriaceae;Natronomonas;Natronomonas pharaonis;Natronomonas pharaonis DSM 2160	Y-Int.7:2589755-2590819	Y-Int	R	55	2.6654	4.42809	0.553026	-0.0305	0.0497063		I3prime.NC_007426.1_t47_tRNA-Tyr(GTA)[1i]	1	1
NC_017941.1	Islander	858863	885927	11.301	-	0	0	Hme1.27.T	T	27065	25		Other	0	0					Archaea;Euryarchaeota;Halobacteria;Haloferacales;Haloferacaceae;Haloferax;Haloferax mediterranei;Haloferax mediterranei ATCC 33500	S-Core.1:880277-880927,Y-Int.1:858912-860219		L	49	4.36736	6.81111	0.484203	-0.0315	0.0379562		I3prime.NC_017941.1_t20_tRNA-Thr(CGT)[1i]	1	1
NC_017941.1	TIGER	1227662	1258966	8.382	+	1	100	Hme1.31.CRISPR|Y-Int	CRISPR|Y-Int	31305		9	Phage2	0	3	ACAGGCCGATTTGGTGGCTTCGATGCGCCGGAGGTTACGAGAATAGGTTAttctcggaaCTAGTTGAAGATCGAAGGGTAACTACAGAGGGTTCCGGTCGGCAGTGGAT	TCAGGCCGATTTGGTGGCCTCGGGGTGTCGGAGGTTACGAGAATAGCCGAttctcggaaGTTCGTTTCGAGGATTCTACCTGAATTTCCATCGACCCCCCGGGGGTTTG	TAGTTTAATTTTTATCATTTTGAGGAATTGGTGTATCGCGCGTCCCGGTGttctcggaaGTCCGTTACGTGGGTCTTGACCTGAATTTCCGTCGACCCCCCGGGGGGTT	NZ_AOLN01000011.1:215668-212669	Archaea;Euryarchaeota;Halobacteria;Haloferacales;Haloferacaceae;Haloferax;Haloferax mediterranei;Haloferax mediterranei ATCC 33500	Y-Int.2:1257167-1258084	Y-Int	R	882	1.27337	2.78445	0.482896	-0.0552	0.0784938	I3prime.NC_017941.1_t25_tRNA-Trp(CCA),B3[1i]	C1227662-1258966(1)	1	1
NC_017941.1	Islander	1889511	1892115	18.257	+	0	0	Hme1.3.T	T	2605	7		Other	0	0					Archaea;Euryarchaeota;Halobacteria;Haloferacales;Haloferacaceae;Haloferax;Haloferax mediterranei;Haloferax mediterranei ATCC 33500	Y-Int.4:1889704-1890903	Y-Int	L	193	3.57969	13.2147	0.160673	-0.11945	0.139013		I5prime.NC_017941.1_t36_tRNA-Thr(GGT)[1i]	1	1
NC_013967.1	TIGER,Islander	231461	252033	11.942	-	3	42.86	Hvo1.21.P	P	20573		14	Other	0	0	GTTAGCCTGGTATACTTCGGGCCTTGGGTGCCCGTGACCCCGGTTCAAATccgggcggtcccatACCCATTAAGGCTGAATCGGCCGTTCTTGCCGGTTCTAGCGGCCGTTTGA	GTTAGCCTGGTATACTTCGGGCCTTGGGTGCCCGTGACCCCGGTTCAAATccgggcggtcccatTTTGACTCTGACCTGATACGTGAGTGCCGCATGTCGTGTTCGGGAGAGGG	TTCGACCGATAGAGGTAGTGGAGAGTCGGCTACTGATAGGTAAGGACAGCccgggcggtcccatTTTGACTCTGACCTGATACGTGAGTGCCGCATGTCGTGTTCGGGAGAGGG	NZ_AOLL01000013.1:112019-109020	Archaea;Euryarchaeota;Halobacteria;Haloferacales;Haloferacaceae;Haloferax;Haloferax volcanii;Haloferax volcanii DS2	Y-Int.4:231538-232569	Y-Int	L	77	2.81629	4.50589	0.477083	-0.09005	0.0738188		CI3prime.NC_013967.1_t4_tRNA-Pro(TGG),B2[1i]	1	1	Tnp_4.36,Tnp_4.32,Tnp_4.15
NC_013967.1	TIGER,Islander	329571	341845	13.424	+	3	42.86	Hvo1.12.A	A	12275		14	Phage2	0	3	AGATCAGTGGCAGATCGCTTCCTTCGCAAGGAAGAGGCCCGGGGTTCAAAtccccgcgagtccaTCAAATTTTAACTCGCTTTCGAAGATTCCAAAAACCGGAGCGAAAGCGTT	AGATCAGTGGCAGATCGCTTCCTTCGCAAGGAAGAGGCCCGGGGTTCAAAtccccgcgagtccaCTACCATTTTCGCGACGCAACTCAGCGAGTCGTGACTCCGCGAGGAGTCC	CAACACTACCTGCCAGCCGCACAGCCCCGTGCGATTCCCGACCGGGACCTtccccgcgagtccaCTACCATTTTCGCGACGCAACTCAGCGAGTCGTGACTCCGCGAGGAGTCC	NZ_AOLH01000025.1:180184-177185	Archaea;Euryarchaeota;Halobacteria;Haloferacales;Haloferacaceae;Haloferax;Haloferax volcanii;Haloferax volcanii DS2	Y-Int.6:340784-341785,Y-Int.5:337199-337783		R	60	4.35741	7.50574	0.491898	-0.04425	0.0681812	I3prime.NC_013967.1_t9_tRNA-Ser(GGA)[1i],I5prime.NC_013967.1_t14_tRNA-Asn(GTT)[1i]	CI3prime.NC_013967.1_t8_tRNA-Ala(CGC),B3[1i],4	1	1
NC_013967.1	Islander	1294968	1307494	18.948	-	0	0	Hvo1.13.R	R	12527			Other	0	0					Archaea;Euryarchaeota;Halobacteria;Haloferacales;Haloferacaceae;Haloferax;Haloferax volcanii;Haloferax volcanii DS2	Y-Int.7:1295035-1296081	Y-Int	L	67	3.5606	13.1563	0.605655	-0.07345	0.0679312		I3prime.NC_013967.1_t25_tRNA-Arg(TCG)[1i]	1	1
NC_013967.1	TIGER,Islander	1692932	1700832	13.197	+	6	85.71	Hvo1.8.R	R	7901		31	Other	0	0	CCGCTGAGGGCCCGTAGCTCAGTGGACAGAGTGCTTGGTTCCGGACCAAGatgccgcgggttcaaatcccgtcgggtccgtTCTACCCTTAGACGCTCCGCATTGACCGTACAGAGGCGTCCTTGGTCCGG	CCGCTGAGGGCCCGTAGCTCAGTGGACAGAGTGCTTGGTTCCGGACCAAGatgtcgcgggttcaaatcccgtcgggtccgtCCAAATTTTTGGCGTTTTCTATATGTAGAAAACGTCCGACTCACGTCTTC	TACGTGCAATAGCACGCCCACAGACCTTGTTTTTGAGTTTATTTCATACAatgtcgcgggttcaaatcccgtcgggtccgtCCAAATTTTTGGCGTTTTCTATATGTAGAAAACGTCCGACTCACGTCTTC	NZ_AOLL01000026.1:44837-47836	Archaea;Euryarchaeota;Halobacteria;Haloferacales;Haloferacaceae;Haloferax;Haloferax volcanii;Haloferax volcanii DS2	Y-Int.9:1699699-1700727	Y-Int	R	105	2.26708	5.93968	0.177083	-0.1375	0.138		CI3prime.NC_013967.1_t32_tRNA-Arg(CCG),B2[1i],3,4	1	1	Tnp_4.56,Tnp_4.43
NC_013967.1	TIGER	2109871	2163560	25.538	-	7	100	Hvo1.54.sR-tMet_RNA	sR-tMet_RNA	53690	16	14	ICE2	2	0	CGACGGCACCGCTCCGAACCGAACTAGGCACTCGGTGATGCGGAGCCCTAtgagtgccgaggccTCATAACTAACGTTAGACTCAACGTGCGCTTTGCACTAGAGTCTAACGGA	CGACGGCACCGTTCCGAACCGAACTAGGCACTCGGTGATGCGGAGCCCTAtgagtgccgaggccACTCTCTCACTCGAACTCCATCAGCCCGCAGCCACGCTCACGCGACCCGG	GGACTCTATAGAGCCGCTAAACACATTCACTATGGATAGATTGTGAGTCGtgagtgccgaggccACTTTCTCACTCGAAGTCCATCAGTCCGTAGCCTGTGTCACGCGACCCGG	NZ_ANPG01000014.1:8519-11518	Archaea;Euryarchaeota;Halobacteria;Haloferacales;Haloferacaceae;Haloferax;Haloferax volcanii;Haloferax volcanii DS2	Y-Int.10:2117697-2118632,Y-Int.12:2157895-2159139,Y-Int.11:2132333-2133265		R	4421	4.42269	7.22121	0.370961	-0.1648	0.180581		C2109871-2163560(7)	1	1	Tnp_4.14
NC_013967.1	TIGER,Islander	2646897	2670203	7.304	+	2	28.57	Hvo1.23.E	E	23307		42	Other	0	0	CACTCGTGAATGCAGACGCTCGGTTGGTGTAGTCCGGCCAATCATCTTGGcctttcgagccgaggaccagggttcaaatccctgaccgagcaTCTCAAGGCTTCTACCGCCTGTTTTTCCGTGGTCTAGGAGAAACAGCAAA	CACTCGTGAATGCAGACGCTCGGTTGGTGTAGTCCGGCCAATCATCTTGGcctttcgagccgaggaccagggttcaaatccctgaccgagcaCTTCTCTGAGGAACAACGTGACGAAGAGAGAGCGGAGCGTAGGGGATTTG	CGGAAGTGGGATGCACTCGAACGGGCCGAGCTCGCGGCGAACGAAGGAGCcctttcgagccgaggaccagggttcaaatccctgaccgagcaCTTCTCTGAGGAACAACGTGACGAAGAGAGAGCGGAGCGTAGGGGATTTG	NZ_ANPG01000007.1:7553-10552	Archaea;Euryarchaeota;Halobacteria;Haloferacales;Haloferacaceae;Haloferax;Haloferax volcanii;Haloferax volcanii DS2	Y-Int.13:2647092-2648246,Y-Int.15:2663716-2664333,Y-Int.14:2650635-2651738		L	195	2.32006	5.61624	0.206495	-0.0617	0.052225		CI3prime.NC_013967.1_t51_tRNA-Glu(TTC),B3[1i],4	1	1	Tnp_4.30,Tnp_4.44,Tnp_4.34
NC_014729.1	Islander	1192461	1266005	9.758	+	0	0	Hbo1.74.E	E	73545			Other	0	0					Archaea;Euryarchaeota;Halobacteria;Haloferacales;Haloferacaceae;Halogeometricum;Halogeometricum borinquense;Halogeometricum borinquense DSM 11551	Y-Int.2:1192685-1193788,Y-Int.4:1261117-1262304,Y-Int.3:1193887-1195005		L	224	1.40206	6.02901	0.281945	-0.0425	0.0804938		I3prime.NC_014729.1_t23_tRNA-Glu(TTC)[1i]	1	1	Tnp_4.4
NC_014729.1	Islander	2758458	2789121	9.293	+	0	0	Hbo1.31.P	P	30664			Phage2	0	3					Archaea;Euryarchaeota;Halobacteria;Haloferacales;Haloferacaceae;Halogeometricum;Halogeometricum borinquense;Halogeometricum borinquense DSM 11551	Y-Int.7:2782577-2783182,Y-Int.8:2787903-2788931		R	190	2.3324	5.88701	0.524802	-0.02855	0.0544		I3prime.NC_014729.1_t51_tRNA-Pro(TGG)[1i]	1	1
NC_017459.1	Islander	1615785	1635552	5.248	+	0	0	Hwa1.20.A	A	19768			Other	0	0					Archaea;Euryarchaeota;Halobacteria;Haloferacales;Haloferacaceae;Haloquadratum;Haloquadratum walsbyi;Haloquadratum walsbyi C23	Y-Int.3:1634426-1635457	Y-Int	R	95	1.83841	5.11018	0.112395	-0.03255	0.079775		I3prime.NC_017459.1_t19_tRNA-Ala(GGC),B2[1i]	1	1
NC_008212.1	TIGER,Islander	2602588	2655222	11.955	+	1	100	Hwa2.53.H	H	52635		46	Other	0	0	CCTTATCGTGTAATTATTATTAGAGGAGTTGTATAAAAACAGTATATATGgaagtccgggtgcgagaatcgaacccgcgtctcagcctccacaaggTCGTGTTATTGTATGGAATATGATAGTTGTTGAGGCTGAGTCCAGCGCCG	TTTTATCGTGTAATTGTTATTAGAGGAGTTGTATAAAGACAGTATATATGgaagtccgggtgcgagaatcgaacccgcgtctcagcctccacaaggCTGAAGGATAACCACTACCCTAACCCGGACACAACGTGTATGATATAGTA	AATGTTGGCTTTCACTGAACAACCTCGGAAAACGCCGTACAGCACCGGAAgaaggtccgggtgcgagaatcgaacccgcgtctcagcctccacaagGCTGAAGGATAACCACTACCCTAACCCGGACACAACGCGTATAACATAGT	NC_017459.1:2810457-2813456	Archaea;Euryarchaeota;Halobacteria;Haloferacales;Haloferacaceae;Haloquadratum;Haloquadratum walsbyi;Haloquadratum walsbyi DSM 16790	Y-Int.4:2607018-2608253,Y-Int.3:2602766-2603875		L	178	3.3137	5.57029	0.242658	0.0331	0.101938		CI3prime.NC_008212.1_t41_tRNA-His(GTG)[1i]	1	1
NC_012029.1	Islander	1661652	1667324	21.049	+	0	0	Hla1.6.V	V	5673			Other	0	0					Archaea;Euryarchaeota;Halobacteria;Haloferacales;Haloferacaceae;Halorubrum;Halorubrum lacusprofundi;Halorubrum lacusprofundi ATCC 49239	Y-Int.9:1666189-1667190	Y-Int	R	134	1.40978	14.4677	0.305067	-0.15795	0.162188		I3prime.NC_012029.1_t28_tRNA-Val(GAC)[1i]	1	1
NC_015666.1	Islander	631734	647631	15.01	-	0	0	Hxa1.16.R	R	15898			Other	0	0					Archaea;Euryarchaeota;Halobacteria;Natrialbales;Natrialbaceae;Halopiger;Halopiger xanaduensis;Halopiger xanaduensis SH-6	Y-Int.6:631787-632839	Y-Int	L	53	2.30645	6.49266	0.554354	-0.09505	0.102063		I3prime.NC_015666.1_t12_tRNA-Arg(TCT)[1i]	1	1
NC_015666.1	Islander	2231855	2247351	16.497	+	0	0	Hxa1.15.R	R	15497			Other	0	0					Archaea;Euryarchaeota;Halobacteria;Natrialbales;Natrialbaceae;Halopiger;Halopiger xanaduensis;Halopiger xanaduensis SH-6	Y-Int.8:2245080-2246231,Y-Int.7:2237364-2237984,Y-Int.9:2246232-2247251		R	100	2.26867	7.49227	0.265465	-0.10155	0.154675		I3prime.NC_015666.1_t37_tRNA-Arg(TCG)[1i]	1	1
NC_013743.1	Islander	452126	454715	6.108	+	0	0	Htu1.3.M	M	2590			Other	0	0					Archaea;Euryarchaeota;Halobacteria;Natrialbales;Natrialbaceae;Haloterrigena;Haloterrigena turkmenica;Haloterrigena turkmenica DSM 5511	Y-Int.1:453937-454662	Y-Int	R	53	1.83427	6.57676	0.00460625	-0.0545	0.122575		I3prime.NC_013743.1_t6_tRNA-Met(CAT)[1i]	1	1
NC_013922.1	Islander	56292	65644	25.129	-	0	0	Nma1.9.M	M	9353	39		Other	0	0					Archaea;Euryarchaeota;Halobacteria;Natrialbales;Natrialbaceae;Natrialba;Natrialba magadii;Natrialba magadii ATCC 43099	Y-Int.1:56351-57604	Y-Int	L	59	3.51275	13.1784	0.481245	-0.13395	0.16435		I3prime.NC_013922.1_t1_tRNA-Met(CAT)[1i]	1	1
NC_013922.1	Islander	338675	382392	17.117	-	0	0	Nma1.44.V	V	43718			Other	0	0					Archaea;Euryarchaeota;Halobacteria;Natrialbales;Natrialbaceae;Natrialba;Natrialba magadii;Natrialba magadii ATCC 43099	S-Core.1:351301-352050,S-Core.2:352211-353122,Y-Int.4:338666-339871		L	1	4.48721	5.24036	0.34205	-0.1022	0.110088		I3prime.NC_013922.1_t5_tRNA-Val(CAC)[1i]	1	1
NC_013922.1	Islander	1630272	1680675	7.364	-	0	0	Nma1.50.C	C	50404	32		ICE1	0	2					Archaea;Euryarchaeota;Halobacteria;Natrialbales;Natrialbaceae;Natrialba;Natrialba magadii;Natrialba magadii ATCC 43099	Y-Int.6:1630329-1631690	Y-Int	L	57	2.30628	5.51603	0.463387	-0.0257	0.031375		I3prime.NC_013922.1_t20_tRNA-Cys(GCA),B2[1i]	1	1
NC_013922.1	Islander	3344807	3347844	11.61	+	0	0	Nma1.3.G	G	3038			Other	0	0					Archaea;Euryarchaeota;Halobacteria;Natrialbales;Natrialbaceae;Natrialba;Natrialba magadii;Natrialba magadii ATCC 43099	Y-Int.7:3345130-3346239	Y-Int	L	323	3.51275	13.1784	0.290768	-0.04015	0.0589688		I3prime.NC_013922.1_t44_tRNA-Gly(TCC)[1i]	1	1
NC_018224.1	Islander	1023990	1029687	22.696	+	0	0	Nsj2.6.V	V	5698			Other	0	0					Archaea;Euryarchaeota;Halobacteria;Natrialbales;Natrialbaceae;Natrinema;Natrinema sp. J7-2;Natrinema sp. J7-2	Y-Int.2:1028570-1029580	Y-Int	R	107	3.53094	13.2239	0.428326	-0.1132	0.152469		I3prime.NC_018224.1_t22_tRNA-Val(CAC)[1i]	1	1
NC_018224.1	Islander	2767676	2791629	11.483	-	0	0	Nsj2.24.A	A	23954			Other	0	0					Archaea;Euryarchaeota;Halobacteria;Natrialbales;Natrialbaceae;Natrinema;Natrinema sp. J7-2;Natrinema sp. J7-2	Y-Int.6:2781246-2781896	Y-Int	R	9733	2.63677	3.90371	0.433881	-0.0657	0.0886563		I3prime.NC_018224.1_t39_tRNA-Ala(GGC)[1i][2i]	2	2	Tnp_407.1
NC_018224.1	TIGER,Islander	2993033	2998589	19.484	-	1	25	Nsj2.6.K	K	5557		35	Other	0	0	TACAGGGCCGGTAGCTCAGTCCGGCAGAGCGTCTGACTCTTAATCAGACGgtcgcgtgttcaaatcgcgcccggcccgctttctcAACGACGGATGCCGAGTCAGGCTGTTAGCGGCTGAACTACCTCTACCAAC	GTACAGGGCCGGTAGCTCAGTCCGGCAGAGCGTCTGACTCTTAATCAGACggtcgcgtgttcaaatcgcgcccggcccgcttctcCAAGGAACAGTTCACGACGAGCGCCGCGGCCAGAGCGATTCGAACCATAG	GCGATACCCCGGTAATACGCAACCCTGAGGCGCTGAAAGCGCCGAATGGGggtcgcgtgttcaaatcgcgcccggcccgcttctcCAAGGAACAGTTCACGACGAGCGCCGCGGCCAGAGCGATTCGAACCATAG	NZ_AOIJ01000086.1:195739-198738	Archaea;Euryarchaeota;Halobacteria;Natrialbales;Natrialbaceae;Natrinema;Natrinema sp. J7-2;Natrinema sp. J7-2	Y-Int.7:2993133-2994155	Y-Int	L	100	3.53094	13.2239	0.294992	-0.12385	0.119606		CI3prime.NC_018224.1_t43_tRNA-Lys(CTT),B2[1i]	1	1
NC_009515.1	TIGER	1693245	1732056	14.389	+	15	100	Msm1.39.czcD	czcD	38812		23	Phage1	0	1	GATGAAGTTAAAAAAGAGATTTATACTATTGCTTCTAAATATCATATAGTagacacgacagtagacatattatCACATACTTATCAAATGCACTCTACATCAAACAATATAAAAAGAGAAAAA	GTGATGAAGTTAAAAACGAGATTCAGACTATTGCTTCTAATTATCATATAgtggatactacagttgaatttatGTAAACAATTATAAGTTATGAAAAATATATAAAGTGTTATATTTTTATAA	TAATATTTTAATAGATTAGAATGTTTTAAGTATGTTATAATTAACTCGTTgtagacacgactgttgaatttagGTAAACAATTATAAGTTATGAAAAATATAGTAAGTGTTATATTTTTATAA	NZ_AELU01000031.1:38738-41737	Archaea;Euryarchaeota;Methanobacteria;Methanobacteriales;Methanobacteriaceae;Methanobrevibacter;Methanobrevibacter smithii;Methanobrevibacter smithii ATCC 35061	Y-Int.3:1693321-1694475	Y-Int	L	76	5.50735	9.76506	0.5531	-0.0074	0.0483312		C1693245-1732056(15)	1	1
NC_013156.1	Islander	1449344	1480547	8.886	+	0	0	Mfe1.31.S	S	31204			ICE1	0	2					Archaea;Euryarchaeota;Methanococci;Methanococcales;Methanocaldococcaceae;Methanocaldococcus;Methanocaldococcus fervens;Methanocaldococcus fervens AG86	Y-Int.2:1479403-1480395	Y-Int	R	152	2.01935	7.99086	0.573026	0.0107	0.052325		I3prime.NC_013156.1_t36_tRNA-Ser(TGA)[1i]	1	1
NC_000909.1	Islander	304029	334433	11.531	+	0	0	Mja3.30.S	S	30405			ICE1	0	2					Archaea;Euryarchaeota;Methanococci;Methanococcales;Methanocaldococcaceae;Methanocaldococcus;Methanocaldococcus jannaschii;Methanocaldococcus jannaschii DSM 2661	Y-Int.1:333289-334281	Y-Int	R	152	2.06056	8.67193	0.578148	0.0223	0.0634938	I3prime.NC_000909.1_t5_tRNA-Ser(GGA)[1i],I3prime.NC_000909.1_t7_tRNA-Leu(TAA)[1i]	I3prime.NC_000909.1_t9_tRNA-Ser(TGA)[1i]	1	1
NC_013887.1	Islander	1092564	1122958	2.801	+	0	0	Mfs1.30.S	S	30395			Other	0	0					Archaea;Euryarchaeota;Methanococci;Methanococcales;Methanocaldococcaceae;Methanocaldococcus;Methanocaldococcus sp. FS406-22;Methanocaldococcus sp. FS406-22	Y-Int.3:1111272-1111829,Y-Int.2:1092755-1093735		L	191	1.72581	5.13568	0.512486	0	0.040975		I3prime.NC_013887.1_t13_tRNA-Ser(TGA)[1i]	1	1
NC_013407.1	Islander	527868	557976	13.821	+	0	0	Mvu1.30.S	S	30109			Phage1	0	1					Archaea;Euryarchaeota;Methanococci;Methanococcales;Methanocaldococcaceae;Methanocaldococcus;Methanocaldococcus vulcanius;Methanocaldococcus vulcanius M7	Y-Int.1:556844-557815	Y-Int	R	161	3.7408	10.2979	0.525024	0.0202	0.055275		I3prime.NC_013407.1_t7_tRNA-Ser(GCT)[1i]	1	1
NC_015562.1	Islander	500235	524599	4.912	-	0	0	Mig1.24.S	S	24365			Other	0	0					Archaea;Euryarchaeota;Methanococci;Methanococcales;Methanocaldococcaceae;Methanotorris;Methanotorris igneus;Methanotorris igneus Kol 5	Y-Int.1:512671-513222,Y-Int.2:523445-524425		R	174	3.30238	6.63938	0.449822	0	0.0371625		I3prime.NC_015562.1_t2_tRNA-Ser(TGA)[1i]	1	1	Tnp_3.1
NC_009635.1	Islander	1294084	1309286	11.716	+	0	0	Mae2.15.H	H	15203			Other	0	0					Archaea;Euryarchaeota;Methanococci;Methanococcales;Methanococcaceae;Methanococcus;Methanococcus aeolicus;Methanococcus aeolicus Nankai-3	Y-Int.2:1294201-1295175	Y-Int	L	117	2.44763	7.94429	0.648525	0.0109	0.0931938		I3prime.NC_009635.1_t27_tRNA-His(GTG)[1i]	1	1	Tnp_4.1
NC_009135.1	TIGER	208322	220181	5.347	+	4	100	Mma5.12.Metallophos|prmB	Metallophos|prmB	11860	55	17	Other	0	0	TTGCATAATATCGCTCCAAAATTACTTAAGGTAACATTCAACCGTATTTGttaaatatttttttgtaCAATATACTATCTGTGGTTAAGTACAGCATAAAATAACATTCGTAATATC	TTGCATAATATCGCTCCAAAATTACTTAATCTAACTTTCAACGATATTTGttaaatatttttttataTTATTGTTTCATCAATCAATTTAAAATAAAAATGTGGAAAACTATGAAAC	CTTAAAATATCGTAATACTGTTTTTATCATGTATCACACGACATACATAAttatatagttttttataTCATTGTACCATCAATCCTTTTAAAATAAAATGTGAAAACCATGAAACAG	NC_009637.1:588558-585559	Archaea;Euryarchaeota;Methanococci;Methanococcales;Methanococcaceae;Methanococcus;Methanococcus maripaludis;Methanococcus maripaludis C5	Y-Int.1:208936-209811	Y-Int	L	614	1.48009	5.19765	0.46177	-0.0324	0.0465375		C208322-220181(4)	1	1
NC_009135.1	Islander	565999	602542	2.833	-	0	0	Mma5.37.S	S	36544			Other	0	0					Archaea;Euryarchaeota;Methanococci;Methanococcales;Methanococcaceae;Methanococcus;Methanococcus maripaludis;Methanococcus maripaludis C5	Y-Int.3:601100-602101,Y-Int.2:598846-599889		R	441	1.68123	3.34346	0.0451038	-0.03735	0.054925		I3prime.NC_009135.1_t11_tRNA-Ser(TGA)[1i][2i],B3,4	2	1
NC_009135.1	Islander	602542	619755	8.496	-	0	0	Mma5.17.S	S	17214			Other	0	0					Archaea;Euryarchaeota;Methanococci;Methanococcales;Methanococcaceae;Methanococcus;Methanococcus maripaludis;Methanococcus maripaludis C5	Y-Int.4:602780-603745	Y-Int	L	238	1.82723	5.5286	0.295104	0.01705	0.12165		I3prime.NC_009135.1_t11_tRNA-Ser(TGA)[1i][2i],B3,4	2	2
NC_009135.1	TIGER	902062	924623	6.463	+	1	25	Mma5.23.SBF|ilvC	SBF|ilvC	22562		27	Other	0	0	TAAAATCTGAGTCATAGAATACCTTCATTGTCTTCACCTCTAATCTCACAaccttttatagtataatcatatataatATTAACATCTGATACCAATTTGTATCCACGAATGTATTAATCAATTATAC	TAAAATCTGAGTCATAGAATACCTTCATTGTCTTCACCTCTAATCTCACAatcttttatagtataatcatatataatGATATCTAAAATTAGGCATAAACTATAATAAATTACGGCAAAACACGAAC	CTGTATTATTAAATTTATAATTCATTATATATAAGTGATACCGAAAAGGTatcgttttaaagttataatcatatataATAATATCTAAAATTAGGCATAAAATAAAATAAATTACGACAAAACACGA	NC_005791.1:645456-648455	Archaea;Euryarchaeota;Methanococci;Methanococcales;Methanococcaceae;Methanococcus;Methanococcus maripaludis;Methanococcus maripaludis C5	Y-Int.6:923180-924007	Y-Int	R	616	0.634683	6.55507	0.673892	-0.01575	0.042425		C902062-924623(1)	1	1
NC_009135.1	TIGER,Islander	1077100	1130399	4.438	-	1	25	Mma5.53.S	S	53300	7	58	Other	0	0	GCCCTTATTAAGTTGTTCGTGCGGAGATGGCCCAGCCTGGTACGGCGCGGgactgctaatcccgttactctctgagtaacccgagttcaaatctcggtctccgcgtttCTCTTTTTACAGCGTTTAAAGCTCTTTTATTTCGTATTTTACAAGACCCG	GCCCTTATTAAGTTGTTCGTGCGGAGATGGCCCAGCCTGGTACGGCGCGGgactgctaatcccgttacgctctgcgtaacccgagttcaaatctcggtctccgcgtttTTGATTTAACGCGCTTTTTTCCACGTTTTAAAAAGACCTTACGTTTTTGA	TGTAAAATGCCCAAAATTCATGGTCCATATTGGTGAAACTTGATGGATGAgactgctaatcccgttactctctgagtaacccgagttcaaatctcggtctccgcgtttTTGATTTAACGCGCTTTTTTCCACGTTTTAAAAAGACCTTACGTTTTTGA	NC_009975.1:415396-412397	Archaea;Euryarchaeota;Methanococci;Methanococcales;Methanococcaceae;Methanococcus;Methanococcus maripaludis;Methanococcus maripaludis C5	Y-Int.10:1127938-1129134,Y-Int.9:1124283-1125215,Y-Int.8:1101933-1102214		R	1265	1.37009	3.48867	0.244083	-0.0369	0.0453187		CI3prime.NC_009135.1_t13_tRNA-Ser(GCT),B2[1i]	1	1
NC_009135.1	Islander	1423799	1430524	3.977	-	0	0	Mma5.7.L	L	6726			Other	0	0					Archaea;Euryarchaeota;Methanococci;Methanococcales;Methanococcaceae;Methanococcus;Methanococcus maripaludis;Methanococcus maripaludis C5	Y-Int.13:1425579-1426604,Y-Int.14:1429089-1430207		R	317	1.93436	7.09598	0.170104	-0.02335	0.0629125		I3prime.NC_009135.1_t19_tRNA-Leu(TAA),B2[1i],3	1	1
NC_009975.1	Islander	361	48512	4.308	+	0	0	Mma2.48.S	S	48152			Other	0	0					Archaea;Euryarchaeota;Methanococci;Methanococcales;Methanococcaceae;Methanococcus;Methanococcus maripaludis;Methanococcus maripaludis C6	Y-Int.1:29983-30957,S-Core.1:12372-12926		L	12011	2.12472	4.48308	0.351967	-0.01695	0.0257125		I3prime.NC_009975.1_t0_tRNA-Ser(TGA)[1i][2i][3i]	3	1
NC_009975.1	Islander	48512	88632	10.242	+	0	0	Mma2.40.S	S	40121			Phage1	0	1					Archaea;Euryarchaeota;Methanococci;Methanococcales;Methanococcaceae;Methanococcus;Methanococcus maripaludis;Methanococcus maripaludis C6	Y-Int.2:87450-88424	Y-Int	R	208	2.29544	7.63865	0.555357	0.02495	0.0431563		I3prime.NC_009975.1_t0_tRNA-Ser(TGA)[1i][2i][3i]	3	2
NC_009975.1	Islander	88632	111463	5.404	+	0	0	Mma2.23.S	S	22832	5		Other	0	0					Archaea;Euryarchaeota;Methanococci;Methanococcales;Methanococcaceae;Methanococcus;Methanococcus maripaludis;Methanococcus maripaludis C6	Y-Int.3:106274-107242	Y-Int	R	4221	1.16397	5.73673	0.396386	-0.02975	0.0431187		I3prime.NC_009975.1_t0_tRNA-Ser(TGA)[1i][2i][3i]	3	3
NC_009975.1	Islander	382428	397788	13.644	-	0	0	Mma2.15.S	S	15361			Other	0	0					Archaea;Euryarchaeota;Methanococci;Methanococcales;Methanococcaceae;Methanococcus;Methanococcus maripaludis;Methanococcus maripaludis C6	Y-Int.4:385044-386030	Y-Int	L	2616	2.45637	11.6384	0.512538	-0.03185	0.06495		I3prime.NC_009975.1_t2_tRNA-Ser(GCT)[1i][2i]	2	1
NC_009975.1	Islander	397788	415198	10.042	-	0	0	Mma2.17.S	S	17411			Other	0	0					Archaea;Euryarchaeota;Methanococci;Methanococcales;Methanococcaceae;Methanococcus;Methanococcus maripaludis;Methanococcus maripaludis C6	Y-Int.5:399200-400171	Y-Int	L	1412	2.96816	7.50877	0.297435	-0.03455	0.0725812		I3prime.NC_009975.1_t2_tRNA-Ser(GCT)[1i][2i]	2	2
NC_009975.1	TIGER	598650	602314	17.122	-	1	100	Mma2.4.DUF54	DUF54	3665		10	Other	0	0	AAACCTGTTTTACAATATTTTGTTTAAATTTAAAATCAGATGGGATAGTTatagtaaataTTTAAACGTTTTCATGGTGCATATCCGTATAGTTGGGACATGTGTGAAAT	AAACCTGTTTTACAATATTTTGTTTAAATTTAAAATCAGATGGGATAGTTatggtaaataATATATCAATATCAACGATTGCAAATGCAACCGAAGACGAAGAAAAAGTT	TATGGTAAATGTCGACTTATACGGATTTAACACACAAAGGGGTTTATGAAatggtaaataATATATCAATATCAACGATTGCAAATGCAACCGAAGACGAAGAAAAAGTT	NC_009135.1:1318803-1315804	Archaea;Euryarchaeota;Methanococci;Methanococcales;Methanococcaceae;Methanococcus;Methanococcus maripaludis;Methanococcus maripaludis C6	Y-Int.8:599295-600143	Y-Int	L	645	3.77401	12.993	0.442363	-0.06275	0.0953313		C598650-602314(1)	1	1
NC_009637.1	Islander	66258	91627	12.118	-	0	0	Mma6.25.S	S	25370			Other	0	0					Archaea;Euryarchaeota;Methanococci;Methanococcales;Methanococcaceae;Methanococcus;Methanococcus maripaludis;Methanococcus maripaludis C7	Y-Int.2:66859-67881	Y-Int	L	601	1.79207	4.86878	0.371101	0.0272	0.149381		I5prime.NC_009637.1_t0_tRNA-Ser(TGA)[1i]	1	1
NC_009637.1	TIGER	846564	868686	9.769	-	1	33.33	Mma6.22.HYP	HYP	22123	11	7	Other	0	0	CCCACCTCGCATTAATGGGAATGTTGATTGTAATGGCAATTGGAAACTTAttaatgtATATATAACTTTTGTTGCCCACTGTGGGGAACATTAAGCACATACCAATA	CCCACCTTGCATTAATGGGAATGCTGATTGTAATGGCGATTGGAAACTTTttaatgtGATTTTGCCATTATAGAATTTGGTGAAATTTTGGCGTTATTAAAAAGCTT	ATTTATTGTACCGAGTCGTAGGCCTAGCTGGTACACATAAAGATAAGGTAttaatgtAATTTCACCAGTATAAAATTTGGTGAAATTTTAATGTTACTAAAAAGTTT	NC_009975.1:984753-981754	Archaea;Euryarchaeota;Methanococci;Methanococcales;Methanococcaceae;Methanococcus;Methanococcus maripaludis;Methanococcus maripaludis C7	Y-Int.4:847361-848083	Y-Int	L	797	1.84774	5.529	0.688561	-0.0335	0.0526937		C846564-868686(1)	1	1
NC_009637.1	TIGER,Islander	1156309	1163448	4.99	+	3	100	Mma6.7.L	L	7140		57	Other	0	0	AGCAATATGTCTCATTGGAGGGATTGCCAAGCCTGGTCAAAGGCGTCGGActtaagatccgatccggtagcggttcgagggttcaaatccctttccctccactttttTTAAAATCAACTTCAAAACGAACGTCTTTTTTGATATATGTCGTTTTTTA	AGTAATATGTCTCATTGGAGGGATTGCCAAGCCTGGTCAAAGGCGTCGGActtaagatccgatccggtagcggttcgagggttcaaatccctttccctccactttttGAAATAACGCACTCTTTTTTGGTTTCTTTCAAGACCGTGGGTTTTTAACA	GTTATTTTTCACAAATCTCAAAAATAATGCGTCCGATCGGGTAAATATTCcttaagatccgatccggtagcggttcgagggttcaaatccctttccctccactttttGAAATAACGCACTCTTTTTTGGTTTCTTTCAAGACCGTGGGTTTTTAACA	NC_009975.1:707328-704329	Archaea;Euryarchaeota;Methanococci;Methanococcales;Methanococcaceae;Methanococcus;Methanococcus maripaludis;Methanococcus maripaludis C7	Y-Int.5:1156624-1157286	Y-Int	L	315	1.68595	8.14409	0.199672	-0.02275	0.0668375		CI3prime.NC_009637.1_t30_tRNA-Leu(TAA),B2[1i]	1	1
NC_009637.1	Islander	1436566	1469344	10.267	-	0	0	Mma6.33.S	S	32779			Other	0	0					Archaea;Euryarchaeota;Methanococci;Methanococcales;Methanococcaceae;Methanococcus;Methanococcus maripaludis;Methanococcus maripaludis C7	Y-Int.7:1460483-1461451,S-Core.2:1448904-1449455		R	7893	4.14708	4.30192	0.666339	-0.0196	0.0346313		I3prime.NC_009637.1_t36_tRNA-Ser(GCT)[1i]	1	1
NC_005791.1	Islander	454066	475127	9.652	+	0	0	Mma1.21.S	S	21062			Other	0	0					Archaea;Euryarchaeota;Methanococci;Methanococcales;Methanococcaceae;Methanococcus;Methanococcus maripaludis;Methanococcus maripaludis S2	Y-Int.2:468086-469072	Y-Int	R	6055	2.23866	7.26773	0.357429	-0.0319	0.0729312		I3prime.NC_005791.1_t16_tRNA-Ser(GCT)[1i]	1	1
NC_005791.1	Islander	735245	773474	7.039	-	0	0	Mma1.38.S	S	38230			Other	0	0					Archaea;Euryarchaeota;Methanococci;Methanococcales;Methanococcaceae;Methanococcus;Methanococcus maripaludis;Methanococcus maripaludis S2	Y-Int.3:737294-738268,S-Core.1:756454-757008		L	2049	2.23823	5.35583	0.43827	-0.0199	0.0449312		I3prime.NC_005791.1_t18_tRNA-Ser(TGA),B2[1i]	1	1
NC_015847.1	TIGER	565205	596316	6.523	+	1	100	Mma8.31.SBF|ilvC	SBF|ilvC	31112	82	24	Other	0	0	AATCTGAGTCATAGAATACCTTCATTGTCTTCACCTCTAATCTCACAATCttttatagtataatcatatataatACTAACATCTGGTACCGATTTGGCTACACAAATGTATTAATTTATTATAA	AATCTGAGTCATAGAATACCTTCATTGTCTTCACCTCTAATCTCACAATCttttatagtataatcatatataatGATATCTAAAATTAGGCATAAACTATAATAAATTACGGCAAAACACGAAC	TTATTAATTCTATAATTCATTGTATATATGTGATACCAAAAGGGTATCGGtttaatagtataatcatatataatGATATCTAAAATTAGGCATAAACTATAATAAATTACGGCAAAACACGAAC	NC_005791.1:645453-648452	Archaea;Euryarchaeota;Methanococci;Methanococcales;Methanococcaceae;Methanococcus;Methanococcus maripaludis;Methanococcus maripaludis X1	Y-Int.3:594833-595696	Y-Int	R	620	1.82084	3.90425	0.574996	-0.0201	0.0480063		C565205-596316(1)	1	1
NC_015847.1	TIGER	1017171	1035816	0.372	-	1	100	Mma8.19.HYP|cbiH	HYP|cbiH	18646		102	Other	0	0	AATTGTAATTTTTCTTTTTTTCATTTTGAATTTTTTAAATCAAGATTAATtatataaatgttcagagtatattccatgttaatagtattcgggtaacaatggtagcaattattgggttttttattgtcctaataacgttgtatgatgacagtAATATATAAATTTTGCGGTTCTTTTAACATCAAACCCGATGTATATCGTT	TTGTAATTTTTCTTTTTTTTTCATTTTGAATTTTTTAAATCAAGATTAATtatataaatgttcagagtatattccatgttaatagtatttgggtaacaatggtagcaattattgggttttttattgtcctaataacgttgtatgatgacagtTACCCCCGCTGACTAAATTCGTGATTTTCATGATTTTGGGATGAAGACAT	TTTTTTGAGGAATCAAAAAACCGTAAGCCATTGTCCGAATATTAATAAAAtatataaatgtttagagtatattccatgttaatagtatacgggtaacaatggtagccaattattgggttttttatgacaccaataacgttgtatgatgacagTTACCCCCGCTGACTAAATTCGTGATTTTCATGATTTTGGGATGAAGACA	NC_005791.1:941527-944526	Archaea;Euryarchaeota;Methanococci;Methanococcales;Methanococcaceae;Methanococcus;Methanococcus maripaludis;Methanococcus maripaludis X1	Y-Int.6:1017895-1018758	Y-Int	L	724	1.90869	2.52308	0.234718	-0.02615	0.02155		C1017171-1035816(1)	1	1
NC_009634.1	Islander	303514	330600	9.279	-	0	0	Mva1.27.S	S	27087			Other	0	0					Archaea;Euryarchaeota;Methanococci;Methanococcales;Methanococcaceae;Methanococcus;Methanococcus vannielii;Methanococcus vannielii SB	Y-Int.2:304037-305017	Y-Int	L	523	0.862794	2.27179	0.0842588	0.0611	0.166513		I5prime.NC_009634.1_t0_tRNA-Ser(TGA)[1i]	1	1
NC_009634.1	Islander	1649716	1664218	16.459	+	0	0	Mva1.15.S	S	14503			Other	0	0					Archaea;Euryarchaeota;Methanococci;Methanococcales;Methanococcaceae;Methanococcus;Methanococcus vannielii;Methanococcus vannielii SB	Y-Int.4:1652199-1653167	Y-Int	L	2483	4.48878	13.5356	0.535387	-0.01435	0.0662125		I3prime.NC_009634.1_t37_tRNA-Ser(GCT)[1i]	1	1
NC_014222.1	Islander	479470	491508	9.597	+	0	0	Mvo1.12.S	S	12039			Other	0	0					Archaea;Euryarchaeota;Methanococci;Methanococcales;Methanococcaceae;Methanococcus;Methanococcus voltae;Methanococcus voltae A3	Y-Int.4:479616-480584	Y-Int	L	146	1.90133	5.32055	0.659678	0.0175	0.0933375		I3prime.NC_014222.1_t12_tRNA-Ser(GCT)[1i][2i][3i]	3	1
NC_014222.1	Islander	491508	517418	8.553	+	0	0	Mvo1.26.S	S	25911			Other	0	0					Archaea;Euryarchaeota;Methanococci;Methanococcales;Methanococcaceae;Methanococcus;Methanococcus voltae;Methanococcus voltae A3	Y-Int.5:496946-497899,S-Core.1:501219-501767		L	5438	3.87239	4.22306	0.637619	-0.0111	0.041125		I3prime.NC_014222.1_t12_tRNA-Ser(GCT)[1i][2i][3i]	3	2
NC_014222.1	Islander	517418	582339	3.986	+	0	0	Mvo1.65.S	S	64922			Other	0	0					Archaea;Euryarchaeota;Methanococci;Methanococcales;Methanococcaceae;Methanococcus;Methanococcus voltae;Methanococcus voltae A3	Y-Int.6:521285-522238,S-Core.2:537910-538458,S-Core.3:538728-539297		L	3867	1.87999	2.61372	0.21864	-0.02325	0.0514625		I3prime.NC_014222.1_t12_tRNA-Ser(GCT)[1i][2i][3i]	3	3
NC_014222.1	Islander	1715584	1742060	6.912	-	0	0	Mvo1.26.L	L	26477			Other	0	0					Archaea;Euryarchaeota;Methanococci;Methanococcales;Methanococcaceae;Methanococcus;Methanococcus voltae;Methanococcus voltae A3	Y-Int.7:1737007-1737969,S-Core.4:1728892-1729449		R	4091	3.13664	5.42358	0.462097	-0.0101	0.0460687		I3prime.NC_014222.1_t36_tRNA-Leu(TAA)[1i]	1	1
NC_015636.1	Islander	312065	340978	11.907	+	0	0	Mok1.29.S	S	28914			Phage1	0	1					Archaea;Euryarchaeota;Methanococci;Methanococcales;Methanococcaceae;Methanothermococcus;Methanothermococcus okinawensis;Methanothermococcus okinawensis IH1	Y-Int.3:312238-313215	Y-Int	L	173	2.67544	9.4657	0.537805	0.01895	0.0591812		I3prime.NC_015636.1_t3_tRNA-Ser(GCT)[1i]	1	1
NC_009464.1	Islander	390120	397673	10.977	-	0	0	Mar1.8.Q	Q	7554			Other	0	0					Archaea;Euryarchaeota;Methanomicrobia;Methanocellales;Methanocellaceae;Methanocella;Methanocella arvoryzae;Methanocella arvoryzae MRE50	Y-Int.2:396229-397479	Y-Int	R	194	3.2549	7.12291	0.117545	-0.14205	0.0768812	I3prime.NC_009464.1_t12_tRNA-Leu(GAG)[1i]	I3prime.NC_009464.1_t13_tRNA-Gln(CTG)[1i][2,3i]	2	2	Tnp_4.8
NC_009464.1	Islander	938659	947929	13.721	-	0	0	Mar1.9.L	L	9271			Other	0	0					Archaea;Euryarchaeota;Methanomicrobia;Methanocellales;Methanocellaceae;Methanocella;Methanocella arvoryzae;Methanocella arvoryzae MRE50	Y-Int.3:938781-939737	Y-Int	L	122	2.61441	11.3438	0.0508783	-0.15895	0.0850188		I5prime.NC_009464.1_t18_tRNA-Leu(TAG)[1i]	1	1
NC_013665.1	Islander	1400106	1403819	18.252	-	0	0	Mpa2.4.T	T	3714			Other	0	0					Archaea;Euryarchaeota;Methanomicrobia;Methanocellales;Methanocellaceae;Methanocella;Methanocella paludicola;Methanocella paludicola SANAE	Y-Int.1:1400518-1401417	Y-Int	L	412	3.6809	13.2014	0.374713	-0.10435	0.101456		I3prime.NC_013665.1_t20_tRNA-Thr(TGT),B3[1i]	1	1
NC_018227.1	Islander	1256343	1272733	5.989	-	0	0	Mbo1.16.L	L	16391			Other	0	0					Archaea;Euryarchaeota;Methanomicrobia;Methanomicrobiales;Methanomicrobiaceae;Methanoculleus;Methanoculleus bourgensis;Methanoculleus bourgensis MS2	Y-Int.2:1256405-1257571	Y-Int	L	62	1.24066	4.42972	0.564508	-0.0376	0.0440625		I3prime.NC_018227.1_t31_tRNA-Leu(TAG)[1i]	1	1	Tnp_4.1
NC_014507.1	Islander	2034131	2055946	4.676	+	0	0	Mpe1.22.L	L	21816			Other	0	0					Archaea;Euryarchaeota;Methanomicrobia;Methanomicrobiales;Methanomicrobiaceae;Methanolacinia;Methanolacinia petrolearia;Methanolacinia petrolearia DSM 11571	Y-Int.2:2054745-2055884	Y-Int	R	62	1.62859	3.14806	0.310377	-0.04575	0.0538563		I3prime.NC_014507.1_t39_tRNA-Leu(TAA),B2[1i]	1	1
NC_014507.1	Islander	2310141	2328589	11.733	+	0	0	Mpe1.18.T	T	18449			Other	0	0					Archaea;Euryarchaeota;Methanomicrobia;Methanomicrobiales;Methanomicrobiaceae;Methanolacinia;Methanolacinia petrolearia;Methanolacinia petrolearia DSM 11571	Y-Int.3:2327058-2328371	Y-Int	R	218	3.26394	5.20427	0.524236	-0.03945	0.0804437		I3prime.NC_014507.1_t43_tRNA-Thr(TGT)[1i]	1	1
NC_007796.1	Islander	1122768	1129818	18.417	+	0	0	Mhu1.7.T	T	7051			Other	0	0					Archaea;Euryarchaeota;Methanomicrobia;Methanomicrobiales;Methanospirillaceae;Methanospirillum;Methanospirillum hungatei;Methanospirillum hungatei JF-1	Y-Int.1:1128540-1129766	Y-Int	R	52	3.52795	14.5299	0.548634	-0.0283	0.103663		I3prime.NC_007796.1_t15_tRNA-Thr(CGT)[1i]	1	1
NC_015416.1	Islander	1484288	1487636	17.57	+	0	0	Mco1.3.L	L	3349	5		Other	0	0					Archaea;Euryarchaeota;Methanomicrobia;Methanosarcinales;Methanosaetaceae;Methanosaeta;Methanosaeta concilii;Methanosaeta concilii GP6	Y-Int.1:1486909-1487523	Y-Int	R	113	3.37756	12.9531	0.455026	-0.10035	0.0937188		I5prime.NC_015416.1_t27_tRNA-Leu(TAG)[1i]	1	1
NC_015416.1	Islander	1686035	1701457	26.067	+	0	0	Mco1.15.S	S	15423	7		Phage1	0	1					Archaea;Euryarchaeota;Methanomicrobia;Methanosarcinales;Methanosaetaceae;Methanosaeta;Methanosaeta concilii;Methanosaeta concilii GP6	Y-Int.2:1686148-1686987	Y-Int	L	113	5.20687	14.7907	0.371693	-0.10985	0.136088		I5prime.NC_015416.1_t32_tRNA-Ser(GCT)[1i]	1	1
NC_017527.1	Islander	1281727	1290906	27.371	+	0	0	Mha12.9.L	L	9180	5		Other	0	0					Archaea;Euryarchaeota;Methanomicrobia;Methanosarcinales;Methanosaetaceae;Methanosaeta;Methanosaeta harundinacea;Methanosaeta harundinacea 6Ac	Y-Int.2:1287547-1288119,Y-Int.3:1289840-1290715		R	191	3.65534	13.1045	0.47801	-0.2435	0.1701		I3prime.NC_017527.1_t25_tRNA-Leu(CAG),B3[1i]	1	1
NC_007955.1	Islander	2421233	2427674	1.24	-	0	0	Mbu1.6.E	E	6442			Other	0	0					Archaea;Euryarchaeota;Methanomicrobia;Methanosarcinales;Methanosarcinaceae;Methanococcoides;Methanococcoides burtonii;Methanococcoides burtonii DSM 6242	Y-Int.2:2424176-2425204	Y-Int	R	2470	3.17559	4.22657	-0.119486	-0.04435	0.0464625		I3prime.NC_007955.1_t43_tRNA-Glu(CTC)[1i,2]	1	1	Tnp_66_2.5
NC_007955.1	Islander	2437057	2451583	0.519	+	0	0	Mbu1.15.L	L	14527			Other	0	0					Archaea;Euryarchaeota;Methanomicrobia;Methanosarcinales;Methanosarcinaceae;Methanococcoides;Methanococcoides burtonii;Methanococcoides burtonii DSM 6242	Y-Int.3:2446327-2446971,Y-Int.4:2450387-2451526		R	57	1.25441	3.0792	0.125612	-0.04525	0.0364625		I3prime.NC_007955.1_t45_tRNA-Leu(TAG)[1i]	1	1	Tnp_5.7
NC_018876.1	Islander	2184818	2236762	6.972	-	0	0	Mps1.52.T	T	51945			Phage2	0	3					Archaea;Euryarchaeota;Methanomicrobia;Methanosarcinales;Methanosarcinaceae;Methanolobus;Methanolobus psychrophilus;Methanolobus psychrophilus R15	Y-Int.7:2234145-2235299,Y-Int.8:2235517-2236695		R	67	2.12918	2.42467	0.356977	-0.07955	0.0367125		I3prime.NC_018876.1_t37_tRNA-Thr(TGT)[1i]	1	1	Tnp_1_2.7,Tnp_1.6
NC_015676.1	Islander	113038	155221	9.881	+	0	0	Mzh1.42.Q	Q	42184			Other	0	0					Archaea;Euryarchaeota;Methanomicrobia;Methanosarcinales;Methanosarcinaceae;Methanosalsum;Methanosalsum zhilinae;Methanosalsum zhilinae DSM 4017	Y-Int.2:114840-116246,Y-Int.1:113103-114374,Y-Int.3:128024-128581		L	65	2.52282	4.6249	0.265586	-0.0909	0.060975		I3prime.NC_015676.1_t5_tRNA-Gln(TTG)[1i]	1	1
NC_015676.1	Islander	799765	815299	8.772	+	0	0	Mzh1.16.A	A	15535			Other	0	0					Archaea;Euryarchaeota;Methanomicrobia;Methanosarcinales;Methanosarcinaceae;Methanosalsum;Methanosalsum zhilinae;Methanosalsum zhilinae DSM 4017	Y-Int.4:814017-815258	Y-Int	R	41	2.33071	8.34929	0.404047	-0.02695	0.056025		I3prime.NC_015676.1_t21_tRNA-Ala(GGC)[1i]	1	1
NC_003552.1	TIGER	1837423	1854660	12.677	-	1	20	Mac1.17.Pyridox_oxidase|pdxT	Pyridox_oxidase|pdxT	17238	49	6	Other	0	0	GTTCTCTGTTTTTTGATGGCTTCAAAGTTATATACCCATTGCAACCATATtaataaGGATAAATACTTTTTTGTAATCATATCTTAAATTCATACTGTTATAGGTT	TTTTCGTTACATTTTGATGCCTTCAAAGTTATATTCCATTGCAGCCATAGtaataaAAAAAGATTCAATAAAGGGGTGAAGTTAATGGTCAAATTGAGCAGTGAAA	AACTTTATAACTTAATTAGTTTAAATAAGGTTACGTATAAGTATTTATTCtaataaAAAAGATTCAATGACGGAGTGATGAGAATGGTCAAATTGAGCAATGAAAT	NZ_CP009503.1:1656819-1659818	Archaea;Euryarchaeota;Methanomicrobia;Methanosarcinales;Methanosarcinaceae;Methanosarcina;Methanosarcina acetivorans;Methanosarcina acetivorans C2A	Y-Int.1:1837486-1838787	Y-Int	L	63	1.98346	6.46571	0.576205	-0.07645	0.0770375		C1837423-1854660(1)	1	1
NC_003552.1	TIGER	2734811	2750227	14.034	-	5	100	Mac1.15.HYP	HYP	15417	28	13	Other	0	0	GAGCAAAAAGAGGCATTGACGACCTTTTTTTTTCCTTTGAGGATCTTCCCcttttcgggaaagTCATATGTAAAAGAGTACACTTTTTTTAACAGGTATTCACGAGTATATAT	AACTCAAAAGAGGCATTGACGACCTTCTATTTTCTTTTGAGGACCTTCCGcttttcgggaaagAATACTGGTTCATGAAATTCACAGCCGATGACGGGTCCAGGCGCCAGTTT	ATAAAAAGTAGTAGGCATGAAACTATAAAAGAGTACTGTTCTGATTATTTcttttcgggaaagAATACTGGTTCATGAAATTCACAGCCGATGACGGATCCCGGCGCCAGTTT	NZ_JJOW01000006.1:13703-16702	Archaea;Euryarchaeota;Methanomicrobia;Methanosarcinales;Methanosarcinaceae;Methanosarcina;Methanosarcina acetivorans;Methanosarcina acetivorans C2A	Y-Int.6:2739683-2740627,Y-Int.5:2734866-2736029		L	55	2.21706	14.0565	0.443852	-0.0685	0.0328437		C2734811-2750227(5)	1	1
NC_003552.1	Islander	3495357	3510671	8.696	-	0	0	Mac1.15.S	S	15315			Other	0	0					Archaea;Euryarchaeota;Methanomicrobia;Methanosarcinales;Methanosarcinaceae;Methanosarcina;Methanosarcina acetivorans;Methanosarcina acetivorans C2A	Y-Int.10:3508644-3509579	Y-Int	R	1092	1.55259	6.34791	0.593852	-0.0686	0.0281563		I3prime.NC_003552.1_t28_tRNA-Ser(TGA)[1i]	1	1
NC_007355.1	Islander	142325	147606	14.305	-	0	0	Mba1.5.T	T	5282			Other	0	0					Archaea;Euryarchaeota;Methanomicrobia;Methanosarcinales;Methanosarcinaceae;Methanosarcina;Methanosarcina barkeri;Methanosarcina barkeri str. Fusaro	Y-Int.2:146979-147518	Y-Int	R	88	3.58105	13.1939	0.364498	-0.0493	0.067975		I3prime.NC_007355.1_t3_tRNA-Thr(GGT)[1i]	1	1
NC_007355.1	Islander	2840985	2857551	17.111	-	0	0	Mba1.17.S	S	16567			Other	0	0					Archaea;Euryarchaeota;Methanomicrobia;Methanosarcinales;Methanosarcinaceae;Methanosarcina;Methanosarcina barkeri;Methanosarcina barkeri str. Fusaro	Y-Int.3:2855539-2856486	Y-Int	R	1065	3.58105	13.1939	0.660794	0.0381	0.0467938		I3prime.NC_007355.1_t42_tRNA-Ser(TGA)[1i]	1	1
NC_003901.1	TIGER	181232	193131	1.629	-	9	16.07	Mma7.12.Lq	Lq	11900		11	Other	0	0	AATTAAGTGCGAGAGGTGCGATTCGAACGCACGAACTCCTACAAGACTGGactctgaatccTGCATACAATATGATACTGGATTTAGACATATTTTTATATAAAGTCCTTG	AATTAAGTGCGAGAGGTGCGATTCGAACGCACGAACTCCTACAAGACTGGactctgaatccAGCGCCTTTGACCTGGCTGGGCAACTCTCGCACGATGTGGCTTATGTTCA	TCGCATATTGACTTGTCTACTCTTAAATAAAATATAGTCCTCTATGTTGAactctgaatccAGCGCCTTTGACCTGGCTGGGCAACTCTCGCACGATGTGGCTTATGTTCA	NZ_CP009514.1:3111003-3114002	Archaea;Euryarchaeota;Methanomicrobia;Methanosarcinales;Methanosarcinaceae;Methanosarcina;Methanosarcina mazei;Methanosarcina mazei Go1	Y-Int.1:191930-193066	Y-Int	R	65	1.27761	4.24612	0.0337363	-0.0293	0.0739937	I3prime.NC_003901.1_t6_tRNA-Leu(CAG),B2[1i],3	C181232-193131(9)	1	1
NC_003901.1	TIGER	3298554	3318726	23.912	-	56	100	Mma7.20.DUF567	DUF567	20173	38	12	Other	0	0	CAAGAATGCGGATGACAGCCTTGCTGCAACAGTTAAAAAAGACCTCATTAatattctgcgagTAGTATGGAACTAAACGTTAATATATCTTCCTTTTCTGGACTATATGTAA	CAAGAATGCGGATGACAGCCTTGCTGCAACAGTTAAAAAAGACCTCATTAatattctgcgagACAAATGGAAAGTTGAAATTCCAGAGGAGCCTGATATGGAAATAAAAGGC	CGTATTCCATACAAAACCTCCATAACTTGAATATATGTCTTTATAGCTATatactctgcgagACAAATGGAAAGTTGAAATTCCAGAGGAGCCTGATATGGAAATAAAAGGC	NZ_CP009513.1:2473223-2476222	Archaea;Euryarchaeota;Methanomicrobia;Methanosarcinales;Methanosarcinaceae;Methanosarcina;Methanosarcina mazei;Methanosarcina mazei Go1	Y-Int.2:3298601-3299956,S-Core.1:3314653-3315192		L	47	5.06682	11.3661	0.583736	-0.0592	0.133544		C3298554-3318726(56)	1	1
NC_015680.1	Islander	1321701	1342980	8.086	-	0	0	Pya1.21.Q	Q	21280			Other	0	0					Archaea;Euryarchaeota;Thermococci;Thermococcales;Thermococcaceae;Pyrococcus;Pyrococcus yayanosii;Pyrococcus yayanosii CH1	Y-Int.1:1321766-1322464	Y-Int	L	65	1.18699	2.95901	0.276056	-0.1058	0.0896688		I3prime.NC_015680.1_t40_tRNA-Gln(TTG)[1i]	1	1	Tnp_3.1
NC_014804.1	TIGER,Islander	1628280	1662297	5.708	-	1	100	Tba1.34.Q	Q	34018		49	Other	0	0	ACCCTCACTTCAATCTATCGGGCAGCCCCGTGGTGTAGCGGCCAAGCATGcgggactttggatcccgcgaccggggttcgaatccccgcggggctaccaTAGAGCTCTGCAATTTCTCTAAACACTGCTCCCATAGCCCTACCGAACAA	ACCCTCAGTTCAATCTATCGGGCAGCCCCGTGGTGTAGCGGCCAAGCATGcgggactttggatcccgcgaccggggttcgaatccccgcggggctaccaAACCCCCGGGCTCCAGATTTTATTCCTCTTAATGTTCTTTTGAAAACTTT	CTGAAATAAGCCCTATAAAACCTTCATTCGGCGAATAAAGGCTTTTTCGAcgggctttggatcccgcgaccggggttcgaatccccgcggggctaccacACAAACGGGCTCCAGATTCTCTTCTCTTGAAAACTTCAAGAAAAAATGAA	NZ_CP006965.1:1744447-1741448	Archaea;Euryarchaeota;Thermococci;Thermococcales;Thermococcaceae;Thermococcus;Thermococcus barophilus;Thermococcus barophilus MP	Y-Int.2:1628234-1629325,Y-Int.3:1654756-1656012		L	1	2.13721	5.62575	0.304563	-0.03505	0.0344375	I3prime.NC_014804.1_t40_tRNA-Gln(CTG)[1i]	CI3prime.NC_014804.1_t37_tRNA-Gln(TTG)[1i]	1	1
NC_006624.1	Islander	62900	86257	3.407	-	0	0	Tko1.23.V	V	23358			Other	0	0					Archaea;Euryarchaeota;Thermococci;Thermococcales;Thermococcaceae;Thermococcus;Thermococcus kodakarensis;Thermococcus kodakarensis KOD1	Y-Int.1:85431-85949	Y-Int	R	308	1.72006	3.78094	0.534509	0.0006	0.0659062		I3prime.NC_006624.1_t0_tRNA-Val(CAC),B2[1i]	1	1
NC_018655.1	Islander	399951	423280	2.38	-	0	0	Nko1.23.E	E	23330	25		Other	0	0					Archaea;Thaumarchaeota;;Nitrosopumilales;Nitrosopumilaceae;Nitrosopumilus;Candidatus Nitrosopumilus koreensis;Candidatus Nitrosopumilus koreensis AR1	Y-Int.1:421888-423141	Y-Int	R	139	2.41213	3.27715	0.392501	-0.0063	0.042875		I3prime.NC_018655.1_t18_tRNA-Glu(CTC)[1i]	1	1
NC_010085.1	TIGER	537817	554244	4.271	+	3	100	Nma2.16.A2M_N|HYP	A2M_N|HYP	16428		11	Other	0	0	GTGCTTAAAACGGAAAAATCTCCAAAATTTGTATGGTTTTAAGATATAGGactttaacaacAAACTCGGTCCGAAAAGTCAGACTTTTAACACTTTTACCATAATTCCACG	ACCTTAAAACTGAAAAATTACTAACATTGATGATGGTTTTAAGATATATGactttaacaacTAGCTCAACTTTTCCTCAATTTCATTCTAAAATGACTCTTCTCGTCAAAA	ACCATAAAATACGCATGAAATCGTACCTAAAAGTCGGATTTTCTAGGTCAactttaacaacAAGCTCAACTTTTCCTCAATTCCATTCTAAAATGACCCTTTTAGTCAAAA	NZ_AJVJ01000021.1:22507-19508	Archaea;Thaumarchaeota;;Nitrosopumilales;Nitrosopumilaceae;Nitrosopumilus;Nitrosopumilus maritimus;Nitrosopumilus maritimus SCM1	Y-Int.2:551790-552731,Y-Int.1:537875-539041		L	58	2.35129	6.70157	0.00800539	-0.0254	0.0645125		C537817-554244(3)	1	1
NC_010085.1	TIGER	1255412	1262942	0.774	-	2	66.67	Nma2.8.HYP	HYP	7531		9	Other	0	0	CTCTCCTGGTGAAGAACGTGCAAAGTGCGAAAAATGCCGTCAAGAGTTTGaattatagtTAAAGCTGTCAAATACACCTATTATCTTTAATTTTCTGACTATTTCTAAT	TTCTCCTGGCGAAGAGCGTGCAAAGTGTGAAAAATGCCGCCAAGAATTTGaattatagtGCAAAAAGCTAACCTGCCCATCAAAATATTTACCCATAACTTTTTAAGAC	TAGCCTTAAAAGTCAGTCATTTAAAGAAAAAGTCAATATTTCCTATGTTAaattatagtCTAAAAAGCTAACCTTCGCATCAAATTATTTACCCATAACTTTTTAAGAC	NZ_AJVI01000013.1:14672-17671	Archaea;Thaumarchaeota;;Nitrosopumilales;Nitrosopumilaceae;Nitrosopumilus;Nitrosopumilus maritimus;Nitrosopumilus maritimus SCM1	Y-Int.5:1261372-1262889	Y-Int	R	53	2.34104	4.99507	0.290057	-0.0064	0.0431313		C1255412-1262942(2)	1	1
NC_018719.1	Islander	2263826	2282560	4.6	-	0	0	Nga1.19.S	S	18735			Other	0	0					Archaea;Thaumarchaeota;Nitrososphaeria;Nitrososphaerales;Nitrososphaeraceae;Nitrososphaera;Candidatus Nitrososphaera gargensis;Candidatus Nitrososphaera gargensis Ga9.2	Y-Int.4:2281064-2282428	Y-Int	R	132	1.44579	5.54731	0.0255516	-0.05275	0.0689875		I3prime.NC_018719.1_t35_tRNA-Ser(GCT)[1i]	1	1
NC_012483.1	Islander	1390413	1452419	6.781	-	0	0	Aca3.62.Z	X	62007			ICE1	1	0					Bacteria;Acidobacteria;Acidobacteriia;Acidobacteriales;Acidobacteriaceae;Acidobacterium;Acidobacterium capsulatum;Acidobacterium capsulatum ATCC 51196	Y-Int.3:1451088-1452332	Y-Int	R	87	3.82419	3.354	0.106837	-0.04515	0.0421		I3prime.NC_012483.1_t11_tmRNA[1i]	1	1	Tnp_5.1
NC_012483.1	Islander	1797071	1880308	2.008	+	0	0	Aca3.83.L	L	83238			Other	0	0					Bacteria;Acidobacteria;Acidobacteriia;Acidobacteriales;Acidobacteriaceae;Acidobacterium;Acidobacterium capsulatum;Acidobacterium capsulatum ATCC 51196	Y-Int.4:1849987-1850802	Y-Int	R	29506	1.38906	1.66936	0.0958201	-0.0372	0.0363562		I3prime.NC_012483.1_t16_tRNA-Leu(CAA),B2[1i],3	1	1	Tnp_407.4,Tnp_407.8,Tnp_407.7,Tnp_407.5
NC_012483.1	Islander	3658981	3795846	10.584	+	0	0	Aca3.137.M	M	136866			ICE1	1	3					Bacteria;Acidobacteria;Acidobacteriia;Acidobacteriales;Acidobacteriaceae;Acidobacterium;Acidobacterium capsulatum;Acidobacterium capsulatum ATCC 51196	Y-Int.5:3659024-3660205	Y-Int	L	43	4.14804	4.32553	0.196837	-0.0403	0.055075		I3prime.NC_012483.1_t42_tRNA-Met(CAT),B2[1i]	1	1	Tnp_RVT_1.4,Tnp_21_1.5,Tnp_21_1.6,Tnp_21_2.2,Tnp_RVT_1.5,Tnp_21_2.3,Tnp_21_1.3,Tnp_21_1.4
NC_008009.1	Islander	1411055	1420618	13.853	+	0	0	Kve1.10.T	T	9564			Other	0	0					Bacteria;Acidobacteria;Acidobacteriia;Acidobacteriales;Acidobacteriaceae;Candidatus Koribacter;Candidatus Koribacter versatilis;Candidatus Koribacter versatilis Ellin345	Y-Int.1:1411109-1412236,S-Core.1:1417044-1417652		L	54	5.81765	7.31832	0.419365	-0.0714	0.04355		I3prime.NC_008009.1_t11_tRNA-Thr(CGT)[1i]	1	1
NC_008009.1	Islander	2472423	2481025	14.054	-	0	0	Kve1.9.E	E	8603			Other	0	0					Bacteria;Acidobacteria;Acidobacteriia;Acidobacteriales;Acidobacteriaceae;Candidatus Koribacter;Candidatus Koribacter versatilis;Candidatus Koribacter versatilis Ellin345	Y-Int.2:2479614-2480849	Y-Int	R	176	3.6481	13.2628	0.592092	-0.0172	0.0518375		I3prime.NC_008009.1_t18_tRNA-Glu(TTC),B2[1i]	1	1
NC_008009.1	Islander	5032421	5080259	10.97	-	0	0	Kve1.48.S	S	47839			Other	0	0					Bacteria;Acidobacteria;Acidobacteriia;Acidobacteriales;Acidobacteriaceae;Candidatus Koribacter;Candidatus Koribacter versatilis;Candidatus Koribacter versatilis Ellin345	S-Core.2:5052637-5053242,S-Core.4:5076714-5077121,S-Core.3:5063348-5063953,Y-Int.4:5078992-5080173		R	86	3.89795	6.9321	0.375019	-0.02775	0.0479687		I3prime.NC_008009.1_t38_tRNA-Ser(GCT)[1i]	1	1
NC_016631.1	Islander	333147	352200	5.504	-	0	0	Gma1.19.A	A	19054			Other	0	0					Bacteria;Acidobacteria;Acidobacteriia;Acidobacteriales;Acidobacteriaceae;Granulicella;Granulicella mallensis;Granulicella mallensis MP5ACTX8	Y-Int.2:350883-352073	Y-Int	R	127	2.74977	3.68739	0.416231	-0.02315	0.0473688		I3prime.NC_016631.1_t1_tRNA-Ala(GGC),B2[1i]	1	1
NC_016631.1	Islander	2121074	2156968	14.611	-	0	0	Gma1.36.R	R	35895	5		Phage1	0	1					Bacteria;Acidobacteria;Acidobacteriia;Acidobacteriales;Acidobacteriaceae;Granulicella;Granulicella mallensis;Granulicella mallensis MP5ACTX8	Y-Int.4:2121248-2122396	Y-Int	L	174	3.51654	11.9543	0.305587	-0.06835	0.0371812		I3prime.NC_016631.1_t20_tRNA-Arg(CCT)[1i]	1	1
NC_016631.1	Islander	3926875	3962466	5.739	-	0	0	Gma1.36.L	L	35592			ICE2	2	0					Bacteria;Acidobacteria;Acidobacteriia;Acidobacteriales;Acidobacteriaceae;Granulicella;Granulicella mallensis;Granulicella mallensis MP5ACTX8	Y-Int.9:3939232-3940197,Y-Int.10:3940194-3941486		L	12357	3.46544	5.44913	0.0853491	-0.04325	0.0231375	I3prime.NC_016631.1_t37_tRNA-Leu(TAA),B2[1i],3,4	I3prime.NC_016631.1_t38_tRNA-Leu(CAA)[1i][2i][3i]	3	1
NC_016631.1	Islander	4150199	4166584	6.811	-	0	0	Gma1.16.L	L	16386			Other	0	0					Bacteria;Acidobacteria;Acidobacteriia;Acidobacteriales;Acidobacteriaceae;Granulicella;Granulicella mallensis;Granulicella mallensis MP5ACTX8	Y-Int.12:4164704-4165825	Y-Int	R	759	1.17023	6.05521	0.293682	-0.06115	0.0588438	I3prime.NC_016631.1_t37_tRNA-Leu(TAA),B2[1i],3,4	I3prime.NC_016631.1_t38_tRNA-Leu(CAA)[1i][2i][3i]	3	3
NC_016631.1	Islander	5513168	5515910	11.694	+	0	0	Gma1.3.B	B	2743			Other	0	0					Bacteria;Acidobacteria;Acidobacteriia;Acidobacteriales;Acidobacteriaceae;Granulicella;Granulicella mallensis;Granulicella mallensis MP5ACTX8	Y-Int.14:5513374-5514474	Y-Int	L	206	3.55864	13.1468	0.460349	-0.037	0.0402563		I3prime.NC_016631.1_t47_tRNA-Ini(CAT),B2[1i]	1	1
NC_015064.1	Islander	92966	125596	9.745	+	0	0	Gtu1.33.S	S	32631			Other	0	0					Bacteria;Acidobacteria;Acidobacteriia;Acidobacteriales;Acidobacteriaceae;Granulicella;Granulicella tundricola;Granulicella tundricola MP5ACTX9	Y-Int.6:95067-96254,Y-Int.5:93107-94363,Y-Int.7:96480-97520,Y-Int.8:98062-98976		L	141	2.92834	7.20521	0.312126	-0.06825	0.0308938		I3prime.NC_015064.1_t0_tRNA-Ser(TGA),B2[1i],3,4	1	1	Tnp_5.5,Tnp_5.4
NC_015064.1	Islander	334308	341897	12.528	-	0	0	Gtu1.8.I	I	7590			Other	0	0					Bacteria;Acidobacteria;Acidobacteriia;Acidobacteriales;Acidobacteriaceae;Granulicella;Granulicella tundricola;Granulicella tundricola MP5ACTX9	S-Core.10:337257-337973,Y-Int.9:334353-335027		L	45	4.87463	8.95769	0.20343	-0.06275	0.0678		I5prime.NC_015064.1_t2_tRNA-Ile(CAT)[1i]	1	1	Tnp_5.13
NC_015064.1	Islander	1667451	1692378	2.98	+	0	0	Gtu1.25.Q	Q	24928			Other	0	0					Bacteria;Acidobacteria;Acidobacteriia;Acidobacteriales;Acidobacteriaceae;Granulicella;Granulicella tundricola;Granulicella tundricola MP5ACTX9	Y-Int.10:1667906-1668889	Y-Int	L	455	2.37332	2.86909	0.0367634	-0.05575	0.0428813		I3prime.NC_015064.1_t17_tRNA-Gln(CTG),B2[1i]	1	1	Tnp_110.6,Tnp_5.12
NC_015064.1	Islander	2282366	2329849	14.163	-	0	0	Gtu1.47.L	L	47484			Phage1	0	1					Bacteria;Acidobacteria;Acidobacteriia;Acidobacteriales;Acidobacteriaceae;Granulicella;Granulicella tundricola;Granulicella tundricola MP5ACTX9	Y-Int.11:2321865-2323145	Y-Int	R	6704	2.53021	11.0632	0.395738	-0.05095	0.0497063		I3prime.NC_015064.1_t26_tRNA-Leu(TAA)[1i][2,3i]	2	1
NC_015064.1	Islander	2329849	2361589	6.27	-	0	0	Gtu1.32.L	L	31741	8		Other	0	0					Bacteria;Acidobacteria;Acidobacteriia;Acidobacteriales;Acidobacteriaceae;Granulicella;Granulicella tundricola;Granulicella tundricola MP5ACTX9	Y-Int.14:2360406-2361464,Y-Int.13:2331303-2332547,Y-Int.12:2330338-2331228		R	125	1.78842	3.70877	0.30343	-0.0659	0.0454688		I3prime.NC_015064.1_t26_tRNA-Leu(TAA)[1i][2,3i]	2	2	Tnp_5.3,Tnp_30.1,Tnp_5.17
NC_015064.1	Islander	2943746	3015062	0.616	+	0	0	Gtu1.71.M	M	71317			Other	0	0					Bacteria;Acidobacteria;Acidobacteriia;Acidobacteriales;Acidobacteriaceae;Granulicella;Granulicella tundricola;Granulicella tundricola MP5ACTX9	Y-Int.16:2983202-2984437,Y-Int.17:2985750-2986607,Y-Int.15:2943864-2945009		L	118	0.854623	1.71848	0.00193754	-0.0438	0.0427625		I3prime.NC_015064.1_t34_tRNA-Met(CAT)[1i]	1	1	Tnp_5.14,Tnp_3.2,Tnp_RVT_1.1
NC_015064.1	Islander	3577180	3671250	3.66	-	0	0	Gtu1.94.A	A	94071	6		ICE1	1	0					Bacteria;Acidobacteria;Acidobacteriia;Acidobacteriales;Acidobacteriaceae;Granulicella;Granulicella tundricola;Granulicella tundricola MP5ACTX9	Y-Int.19:3669879-3671192	Y-Int	R	58	2.12159	1.97257	0.0629806	-0.04255	0.04555		I3prime.NC_015064.1_t40_tRNA-Ala(GGC)[1i]	1	1	Tnp_DDE_Tnp_ISL3.3,Tnp_21.3,Tnp_5.11,Tnp_110.4
NC_015064.1	Islander	3818382	3835599	15.944	-	0	0	Gtu1.17.S	S	17218			Phage2	0	3					Bacteria;Acidobacteria;Acidobacteriia;Acidobacteriales;Acidobacteriaceae;Granulicella;Granulicella tundricola;Granulicella tundricola MP5ACTX9	Y-Int.20:3818539-3819711	Y-Int	L	157	2.86901	15.0215	0.549584	-0.0439	0.0353125		I3prime.NC_015064.1_t43_tRNA-Ser(GCT)[1i]	1	1
NC_018014.1	Islander	1283399	1293859	16.681	+	0	0	Tro1.10.V	V	10461	7		ICE2	2	3					Bacteria;Acidobacteria;Acidobacteriia;Acidobacteriales;Acidobacteriaceae;Terriglobus;Terriglobus roseus;Terriglobus roseus DSM 18391	Y-Int.1:1292397-1293683	Y-Int	R	176	3.90195	15.7323	0.389234	-0.0367	0.0588687		I3prime.NC_018014.1_t21_tRNA-Val(CAC)[1i][2i]	2	1
NC_014963.1	Islander	121947	134830	13.633	-	0	0	Tsa1.13.V	V	12884			Other	0	0					Bacteria;Acidobacteria;Acidobacteriia;Acidobacteriales;Acidobacteriaceae;Terriglobus;Terriglobus saanensis;Terriglobus saanensis SP1PR4	S-Core.1:129583-130182,Y-Int.1:133547-134731		R	99	5.35125	5.78597	0.481427	-0.067	0.0533438		I3prime.NC_014963.1_t0_tRNA-Val(GAC),B2[1i]	1	1
NC_014963.1	Islander	2871730	2921288	0.344	-	0	0	Tsa1.50.D	D	49559	6		ICE1	1	0					Bacteria;Acidobacteria;Acidobacteriia;Acidobacteriales;Acidobacteriaceae;Terriglobus;Terriglobus saanensis;Terriglobus saanensis SP1PR4	Y-Int.4:2919931-2921190	Y-Int	R	98	3.52847	3.92319	0.0114272	-0.0098	0.00999375		I5prime.NC_014963.1_t23_tRNA-Asp(GTC)[1i]	1	1
NC_014963.1	Islander	3792047	3810375	3.806	+	0	0	Tsa1.18.R	R	18329	7		Phage2	0	3					Bacteria;Acidobacteria;Acidobacteriia;Acidobacteriales;Acidobacteriaceae;Terriglobus;Terriglobus saanensis;Terriglobus saanensis SP1PR4	Y-Int.5:3809315-3810232	Y-Int	R	143	1.42643	8.45301	0.302856	-0.0182	0.0201813		I3prime.NC_014963.1_t32_tRNA-Arg(CCG)[1i]	1	1
NC_016024.1	TIGER	357966	359997	3.405	-	2	100	Cth1.2.HYP	HYP	2032		2	Other	0	0	CAGATGGTGACGTACAACCTGCGGGGGCGTGGACTGGGCGGATTCACCTActGCTATCAAGAATGTGCGCAAAAGTGCGCACGGTTCTCTTCCTGCCCCGAC	CAGATGGTGACGTACAACCTGCGGGGGCGTGGGCTGGGCGGATTTACCTActCCCACGGCAGCCTGGTGTTCCCCCAAACGCACACCCGTCTGACGGCTGGC	ATGAGCATTATTATACACTATCGCGTACTATACGGCAAGCTAGAGTCCGGctCCCACGGCAGCCTGGTGGTGCCCCAAACGCATACCCGCCTGACAGCCGGC	NZ_LMXM01000006.1:193954-196953	Bacteria;Acidobacteria;Blastocatellia;;;Chloracidobacterium;Chloracidobacterium thermophilum;Chloracidobacterium thermophilum B	S-Core_is607.1:358111-358632	S-Core_is607	L	145	7.76803	2.50098	-0.20713	-0.0296	0.0594125		C357966-359997(2)	1	1		136
NC_016024.1	Islander	442478	453432	12.53	-	0	0	Cth1.11.I	I	10955			Other	0	0					Bacteria;Acidobacteria;Blastocatellia;;;Chloracidobacterium;Chloracidobacterium thermophilum;Chloracidobacterium thermophilum B	Y-Int.1:442722-444014	Y-Int	L	244	1.85221	14.8324	0.54287	0.00625	0.0741563		I3prime.NC_016024.1_t15_tRNA-Ile(CAT)[1i]	1	1
NC_016024.1	TIGER	830500	832548	3.471	-	2	100	Cth1.2.DUF255|ubiB	DUF255|ubiB	2049		2	Other	0	0	GGCCGGTCGGCACCGCCTTCGCCGGTCAGTTGGTCTTCTGGATGGACGAActGCTATCAAGAATGTGCGCAAAAGTGCGCACGGTTCTCTTCCTGCCCCGAC	GGCCGGTCGGCACCGCCTTCGTCGGTCAGTTGGTCTTCTGGATGGACGAActCCGGTCGGCTGCCCGTCGGTCAGCGTCTGCCGGCGCGGCTTCCCAAGCGT	ATGAGCATTATTATACACTATCGCGTACTATACGGCAAACTAGAGTCCGGctCCGGCCGGCTGCCCGTCGGTCAGCGTCTGCCGGCGCGGCTTCCCAAGCGT	NZ_LMXM01000002.1:349670-352669	Bacteria;Acidobacteria;Blastocatellia;;;Chloracidobacterium;Chloracidobacterium thermophilum;Chloracidobacterium thermophilum B	S-Core_is607.2:830663-831211	S-Core_is607	L	163	7.76803	2.50098	-0.20713	-0.0315	0.0579312		C830500-832548(2)	1	1		136
NC_016024.1	TIGER	846048	848096	2.331	+	2	100	Cth1.2.Wzy_C	Wzy_C	2049		2	Other	0	0	GGTGCTGTGGTTTGTGATAGGGATAGCGTTGGGGATGCCGGTCACAGCGGagCCGGACTCTAGCTTGCCGTATAGTACGCGATAGTGTATAATAATGCTCAT	GGTGCTGTGGTTTGTGGTGGGGATAGCGTTGGGGATGCCGGTCACGGCGGagGTGCCAGCCGATCATCCGCCGTCCGGGCACAAGGGAGTTTCATCCAGGGA	GTCGGGGCAGGAAGAGAACCGTGCGCACTTTTGCGCACATTCTTGATAGCagATGGCAACCGATCATCCGCTGTCCGGGCACAGGGGAGTTTCATCCGGGGA	NZ_LMXM01000002.1:336572-333573	Bacteria;Acidobacteria;Blastocatellia;;;Chloracidobacterium;Chloracidobacterium thermophilum;Chloracidobacterium thermophilum B	S-Core_is607.3:846082-846759	S-Core_is607	L	34	7.76803	2.50098	-0.20713	-0.0281	0.0458312		C846048-848096(2)	1	1
NC_016024.1	TIGER	1305768	1307798	3.493	+	2	100	Cth1.2.hfq|mazG	hfq|mazG	2031		5	Other	0	0	GGTGACGAACATCCATGTTCGACCTGCACGCTGGTGCGTAGAAAACCTACaggagCCGGACTCTAGCTTGCCGTATAGTACGCGGTAGTGTATAATAATGCTCAT	GGTGACGAACATCCATGTTCGACCTGCACGCCGGTGCGTAGAAAACCCACaggagTCATTGGCATGGCATCATCGCGGACCTTCCCGGACAACCCTGGCCCGGAG	CACGTCGGGGCAGGAAGAGAACCGTGCGCACTTTTGCGCACATTCTTGATagcagTCATTGGCATGGCATCATCGCGGACCTTCCCGGACAACCCTGGCCCGGAG	NZ_LMXM01000004.1:102644-105643	Bacteria;Acidobacteria;Blastocatellia;;;Chloracidobacterium;Chloracidobacterium thermophilum;Chloracidobacterium thermophilum B	S-Core_is607.4:1305813-1306463	S-Core_is607	L	45	7.76803	2.50098	-0.20713	-0.0293	0.0622625		C1305768-1307798(2)	1	1		136
NC_016024.1	TIGER	1551777	1560958	11.251	-	2	100	Cth1.9.DUF520	DUF520	9182		14	Other	0	0	GAACATGGCCGGGTGACACCCATTCCTGGCTGCGTGCCAAGCCCCAGTGAtgacctatggcaaaAGTCGCTCCGGGTGACTACTACCGTCCAAGACTGTCCACAGAAGCCTTGT	AACACTACCGGGTGGCAAACCATTCCTGGCTGCGTGCCAAGCCCCAGTGAtgacttatggcaaaGGACAACTCATTCGACATCGTTTCACAGGTTGATCTGGCGGAAGTCACCA	TCTGTGTGCCTGCAAATAGCTTTATCTTCAATAACTTGGCTTTGGGTAGCtgatttatggcaaaGGACAACTCATTCGACATCGTTTCGCAGGTTGATATGGCGGAAGTCACCA	NZ_LMXM01000004.1:358381-355382	Bacteria;Acidobacteria;Blastocatellia;;;Chloracidobacterium;Chloracidobacterium thermophilum;Chloracidobacterium thermophilum B	Y-Int.2:1559572-1560798	Y-Int	R	160	1.21175	16.3726	0.364299	-0.00275	0.093175	I3prime.NC_016024.1_t27_tRNA-Sec(TCA)[1i]	C1551777-1560958(2)	1	1
NC_008536.1	Islander	5941399	5945085	15.697	-	0	0	Sus1.4.V	V	3687	8		Other	0	0					Bacteria;Acidobacteria;Solibacteres;Solibacterales;Solibacteraceae;Candidatus Solibacter;Candidatus Solibacter usitatus;Candidatus Solibacter usitatus Ellin6076	Y-Int.19:5943800-5944933	Y-Int	R	152	3.50141	13.1062	0.440674	-0.0638	0.0787313		I3prime.NC_008536.1_t35_tRNA-Val(GAC)[1i]	1	1
NC_008536.1	Islander	7518693	7586394	6.108	+	0	0	Sus1.68.T	T	67702	23		Other	0	0					Bacteria;Acidobacteria;Solibacteres;Solibacterales;Solibacteraceae;Candidatus Solibacter;Candidatus Solibacter usitatus;Candidatus Solibacter usitatus Ellin6076	Y-Int.22:7533149-7533367,S-Core.2:7525996-7526658,Y-Int.21:7518762-7519982		L	69	1.62329	3.35415	0.365999	-0.0403	0.0427375		I3prime.NC_008536.1_t42_tRNA-Thr(CGT)[1i][2i],B3,4	2	1
NC_008536.1	Islander	8478253	8619727	2.464	+	0	0	Sus1.141.L	L	141475			Other	0	0					Bacteria;Acidobacteria;Solibacteres;Solibacterales;Solibacteraceae;Candidatus Solibacter;Candidatus Solibacter usitatus;Candidatus Solibacter usitatus Ellin6076	Y-Int.25:8529959-8531050,Y-Int.26:8531047-8531592,Y-Int.24:8518863-8519798		L	40610	1.04861	1.84523	0.214483	-0.0263	0.030125		I3prime.NC_008536.1_t49_tRNA-Leu(GAG)[1i]	1	1	Tnp_6.1,Tnp_21.4,Tnp_21_1.3,Tnp_3.14,Tnp_2.5,Tnp_2.2,Tnp_3.21
NC_008536.1	Islander	9536688	9616815	7.831	-	0	0	Sus1.80.R	R	80128			Other	0	0					Bacteria;Acidobacteria;Solibacteres;Solibacterales;Solibacteraceae;Candidatus Solibacter;Candidatus Solibacter usitatus;Candidatus Solibacter usitatus Ellin6076	Y-Int.29:9598267-9599211,Y-Int.28:9597168-9598283,Y-Int.27:9596473-9597270,Y-Int.30:9599208-9600446,Y-Int.31:9600574-9600780		R	16035	3.23859	4.24221	0.221924	-0.0354	0.041375		I3prime.NC_008536.1_t50_tRNA-Arg(TCT),B2[1i]	1	1	Tnp_6.2,Tnp_21_1.1,Tnp_21_2.2,rve,Tnp_6.3,Tnp_RVT_1.8,Tnp_Y2_Tnp.5
NC_014165.1	Islander	95064	107934	13.451	+	0	0	Tbi1.13.S	S	12871			Other	0	0					Bacteria;Actinobacteria;Actinobacteria;;;Thermobispora;Thermobispora bispora;Thermobispora bispora DSM 43833	Y-Int.1:95334-96704	Y-Int	L	270	3.03605	7.75675	0.40084	-0.0698	0.0871		I3prime.NC_014165.1_t3_tRNA-Ser(TGA)[1i]	1	1
NC_014218.1	Islander	1818048	1837403	16.199	-	0	0	Aha1.19.T	T	19356			ICE1	1	0					Bacteria;Actinobacteria;Actinobacteria;Actinomycetales;Actinomycetaceae;Arcanobacterium;Arcanobacterium haemolyticum;Arcanobacterium haemolyticum DSM 20595	Y-Int.1:1818287-1819069	Y-Int	L	239	6.92186	6.93005	0.27407	-0.06585	0.0670125		I3prime.NC_014218.1_t45_tRNA-Thr(CGT)[1i]	1	1
NC_014246.1	TIGER,Islander	71203	92770	11.647	-	2	100	Mcu2.22.M	M	21568		40	ICE1	1	0	TACGGGTCGCTTGACGCGGGGTGGAGCAGCTCGGTAGCTCGCCGGGCTCAtaacccggaggtcgtcggttcaaatccggcccccgctactGTTCCACGGTCCCTGGAAGCATTCGCTTCCAGGGACTTTGCTATTTCTAC	TACGGGTCGCTTGACGCGGGGTGGAGCAGCTCGGTAGCTCGCCGGGCTCAtaacccggaggtcgtcggttcaaatccggcccccgctactAAATAAATACCCCCTGAACTGCCTCTTTGCTCGGTTCAGGGGGTTTCTTT	AAACGCAGCTCGATATACTTCAGGAAAAGATTTTTGACGAAAGCAGAAATtaacccggaggtcgtcggttcaaatccggcccccgctactAAATAAATACCCCCTGAACTGCCTCTTTGCTCGGTTCAGGGGGTTTCTTT	NZ_GL385912.1:1684563-1687562	Bacteria;Actinobacteria;Actinobacteria;Actinomycetales;Actinomycetaceae;Mobiluncus;Mobiluncus curtisii;Mobiluncus curtisii ATCC 43063	Y-Int.1:71510-72178	Y-Int	L	307	6.51269	6.40408	0.330586	-0.02925	0.0310937		CI3prime.NC_014246.1_t1_tRNA-Met(CAT)[1i]	1	1
NC_014246.1	TIGER,Islander	1576549	1594308	15.619	+	1	50	Mcu2.18.N	N	17760		44	Phage1	0	1	AGAATCTAATCCGCAATCCCGCGTAGCTCAACGGCAGAGCGTCCGACTGTtaatcggcaggttgctggttcgaatccagccgcgggagcttttcATACCCCAGACCACCTCTAGGCGGGGTAACGAGTTCTATTACTGAAACGC	AGAATCTAATCCGCAATCCCGCGTAGCTCAACGGCAGAGCGTCCGACTGTtaatcggcaggttgctggttcgaatccagccgcgggagcttttcTTTATCTAGTGCTTCGAGGTCTTGCGAGCCGCTTTTAGTCCGTACCTATC	TTTAATAGACGAAAAGCCGCCTTAACCACATCCCAAGCAGGGAAAAGAAGtaatcggcaggttgctggttcgaatccagccgcgggagctttttTGTATCCGGTGCATCGAGGTCTTTTGAGCCGTTTTCCCCCGTACCTATCT	NZ_GL622340.1:1016248-1013249	Bacteria;Actinobacteria;Actinobacteria;Actinomycetales;Actinomycetaceae;Mobiluncus;Mobiluncus curtisii;Mobiluncus curtisii ATCC 43063	Y-Int.3:1593428-1594222	Y-Int	R	86	3.2139	12.2972	0.514872	-0.0337	0.0689875		CI3prime.NC_014246.1_t35_tRNA-Asn(GTT),B2[1i]	1	1
NC_017834.1	TIGER,Islander	220083	228437	18.788	-	24	100	Ban27.8.K	K	8355		39	ICE1	0	2	AATATGTGCGGTGTTGCCCCTCTAGCTCAACGGTTAGAGCAGCGTCCTTTtaagtcgtgggttcagggttcgaatccctgggggggcacAATGAAAAGGCTCTGAACCATTGGAATACCAACGATTCAGAGCCTTACTT	AATATGTGCGGTGTTGCCCCTCTAGCTCAACGGTTAGAGCAGCGTCCTTTtaagtcgtgggttcagggttcgaatccctgggggggcacTTTCAATTTCTTCACACGGCTTCCAGTGATCCCTAAGTAATTCGGCAGTC	ATTTCAAGCATTCAGTCATATCGTGATAGCTGGTGATAAACAGAAGATTAtaagtcgtgggttcagggttcgaatccctgggggggcacTTTCAATTTCTTCACACGGCTTCCAGTGATCCCTAAGTAATTCGGCAGTC	NZ_AWFN01000004.1:154578-157577	Bacteria;Actinobacteria;Actinobacteria;Bifidobacteriales;Bifidobacteriaceae;Bifidobacterium;Bifidobacterium animalis;Bifidobacterium animalis subsp. animalis ATCC 25527	Y-Int.1:227110-228279	Y-Int	R	158	2.32734	19.6971	0.456195	-0.0386	0.07335		CI3prime.NC_017834.1_t4_tRNA-Lys(TTT),B2[1i]	1	1
NC_011835.1	TIGER,Islander	819249	826946	24.309	+	2	22.22	Ban28.8.M	M	7698		47	Other	0	0	TTTTGCTGTTTGAAACAGCCGACGCGGGGTGGAGCAGCTCGGTAGCTCGCtgggctcataacccagaggtccatggttcaaatccatgccccgctacTAATCAAAGCCTAGAAATCGTGCGGTTTCTAGGCTTTTTATTTTCTTCTT	TTTTGCTGTTTGAAACAGCCGACGCGGGGTGGAGCAGCTCGGTAGCTCGCtgggctcataacccagaggtccatggttcaaatccatgccccgctacCACTGAGGGCTAGGAATCGAATTCCTAGCCCTCTTGCTTTTCCAGCGCAT	TGTCAAGACCTAGAATAAACAATACCAAACTCGGATAAACTGTAGAAACGtgggctcataacccagaggtccatggttcaaatccatgccccgctacCACTGAGGGCTAGGAATCGAATTCCTAGCCCTTTTGCTTTTCCAGCGCAT	NC_022523.1:1724374-1727373	Bacteria;Actinobacteria;Actinobacteria;Bifidobacteriales;Bifidobacteriaceae;Bifidobacterium;Bifidobacterium animalis;Bifidobacterium animalis subsp. lactis AD011	Y-Int.1:825535-826755	Y-Int	R	191	6.8445	12.5141	0.475556	-0.10375	0.103112		CI3prime.NC_011835.1_t26_tRNA-Met(CAT)[1i]	1	1		46
NC_011835.1	TIGER,Islander	971255	979564	13.818	-	9	100	Ban28.8.Z	X	8310		25	ICE1	0	2	CGAGTCAGCAGACTAAGCATGTAGAAGGACGAGGGTACGGTCACCGGACCggggttcaatcccccgcggctccacTTTTTCAGAACCCGCCAGAAATGGCGGGTTTTCGTTTATTTCCAAGGGTT	CGAGTCAGCAGACTAAGCATGTAGAAGGACGAGGGTACGGTCACCGGACCggggttcaatcccccgcggctccacAAATAGCATAAAACCCACTGGAAATAGTGGGTTTTTTCGTATGTGACCGG	TGTGATGCTTGAGAATGGCGTTATTTCAACGTTTTCTAGGATGATATGTTggggttcaatcccccgcggctccacAAATAGCATAAAACCCACTGGAAATAGTGGGTTTTTCGTATGTGACCGGC	NZ_AWFP01000012.1:35961-32962	Bacteria;Actinobacteria;Actinobacteria;Bifidobacteriales;Bifidobacteriaceae;Bifidobacterium;Bifidobacterium animalis;Bifidobacterium animalis subsp. lactis AD011	Y-Int.2:971355-972455	Y-Int	L	100	1.54022	13.4906	0.451746	-0.0133	0.120469		CI3prime.NC_011835.1_t28_tmRNA[1i]	1	1		47
NC_017866.1	TIGER,Islander	1362399	1370708	13.744	-	9	100	Ban29.8.Z	X	8310		25	ICE1	0	2	CGAGTCAGCAGACTAAGCATGTAGAAGGACGAGGGTACGGTCACCGGACCggggttcaatcccccgcggctccacTTTTTCAGAACCCGCCAGAAATGGCGGGTTTTCGTTTATTTCCAAGGGTT	CGAGTCAGCAGACTAAGCATGTAGAAGGACGAGGGTACGGTCACCGGACCggggttcaatcccccgcggctccacAAATAGCATAAAACCCACTGGAAATAGTGGGTTTTTTCGTATGTGACCGG	TGTGATGCTTGAGAATGGCGTTATTTCAACGTTTTCTAGGATGATATGTTggggttcaatcccccgcggctccacAAATAGCATAAAACCCACTGGAAATAGTGGGTTTTTCGTATGTGACCGGC	NZ_AWFP01000012.1:35961-32962	Bacteria;Actinobacteria;Actinobacteria;Bifidobacteriales;Bifidobacteriaceae;Bifidobacterium;Bifidobacterium animalis;Bifidobacterium animalis subsp. lactis B420	Y-Int.1:1362499-1363599	Y-Int	L	100	1.53762	13.4874	0.45235	-0.01325	0.119425		CI3prime.NC_017866.1_t41_tmRNA[1i]	1	1		47
NC_017866.1	TIGER,Islander	1688316	1696013	24.264	+	2	22.22	Ban29.8.M	M	7698		47	Other	0	0	TTTTGCTGTTTGAAACAGCCGACGCGGGGTGGAGCAGCTCGGTAGCTCGCtgggctcataacccagaggtccatggttcaaatccatgccccgctacTAATCAAAGCCTAGAAATCGTGCGGTTTCTAGGCTTTTTATTTTCTTCTT	TTTTGCTGTTTGAAACAGCCGACGCGGGGTGGAGCAGCTCGGTAGCTCGCtgggctcataacccagaggtccatggttcaaatccatgccccgctacCACTGAGGGCTAGGAATCGAATTCCTAGCCCTCTTGCTTTTCCAGCGCAT	TGTCAAGACCTAGAATAAACAATACCAAACTCGGATAAACTGTAGAAACGtgggctcataacccagaggtccatggttcaaatccatgccccgctacCACTGAGGGCTAGGAATCGAATTCCTAGCCCTTTTGCTTTTCCAGCGCAT	NC_022523.1:1724828-1721829	Bacteria;Actinobacteria;Actinobacteria;Bifidobacteriales;Bifidobacteriaceae;Bifidobacterium;Bifidobacterium animalis;Bifidobacterium animalis subsp. lactis B420	Y-Int.2:1694602-1695822	Y-Int	R	191	6.84191	12.5108	0.47616	-0.1037	0.102444		CI3prime.NC_017866.1_t47_tRNA-Met(CAT)[1i]	1	1		46
NC_017214.1	TIGER,Islander	59950	68259	13.735	-	9	100	Ban30.8.Z	X	8310		25	ICE1	0	2	CGAGTCAGCAGACTAAGCATGTAGAAGGACGAGGGTACGGTCACCGGACCggggttcaatcccccgcggctccacTTTTTCAGAACCCGCCAGAAATGGCGGGTTTTCGTTTATTTCCAAGGGTT	CGAGTCAGCAGACTAAGCATGTAGAAGGACGAGGGTACGGTCACCGGACCggggttcaatcccccgcggctccacAAATAGCATAAAACCCACTGGAAATAGTGGGTTTTTTCGTATGTGACCGG	TGTGATGCTTGAGAATGGCGTTATTTCAACGTTTTCTAGGATGATATGTTggggttcaatcccccgcggctccacAAATAGCATAAAACCCACTGGAAATAGTGGGTTTTTCGTATGTGACCGGC	NZ_AWFP01000012.1:35961-32962	Bacteria;Actinobacteria;Actinobacteria;Bifidobacteriales;Bifidobacteriaceae;Bifidobacterium;Bifidobacterium animalis;Bifidobacterium animalis subsp. lactis BB-12	Y-Int.1:60050-61150	Y-Int	L	100	1.53357	13.4897	0.45232	-0.0132	0.11945		CI3prime.NC_017214.1_t0_tmRNA[1i]	1	1		47
NC_017214.1	TIGER,Islander	385634	393331	24.25	+	2	22.22	Ban30.8.M	M	7698		47	Other	0	0	TTTTGCTGTTTGAAACAGCCGACGCGGGGTGGAGCAGCTCGGTAGCTCGCtgggctcataacccagaggtccatggttcaaatccatgccccgctacTAATCAAAGCCTAGAAATCGTGCGGTTTCTAGGCTTTTTATTTTCTTCTT	TTTTGCTGTTTGAAACAGCCGACGCGGGGTGGAGCAGCTCGGTAGCTCGCtgggctcataacccagaggtccatggttcaaatccatgccccgctacCACTGAGGGCTAGGAATCGAATTCCTAGCCCTCTTGCTTTTCCAGCGCAT	TGTCAAGACCTAGAATAAACAATACCAAACTCGGATAAACTGTAGAAACGtgggctcataacccagaggtccatggttcaaatccatgccccgctacCACTGAGGGCTAGGAATCGAATTCCTAGCCCTTTTGCTTTTCCAGCGCAT	NC_022523.1:1724828-1721829	Bacteria;Actinobacteria;Actinobacteria;Bifidobacteriales;Bifidobacteriaceae;Bifidobacterium;Bifidobacterium animalis;Bifidobacterium animalis subsp. lactis BB-12	Y-Int.2:391920-393140	Y-Int	R	191	6.83786	12.5131	0.47613	-0.10365	0.102319		CI3prime.NC_017214.1_t6_tRNA-Met(CAT)[1i]	1	1		46
NC_017867.1	TIGER,Islander	1362403	1370712	13.753	-	9	100	Ban31.8.Z	X	8310		25	ICE1	0	2	CGAGTCAGCAGACTAAGCATGTAGAAGGACGAGGGTACGGTCACCGGACCggggttcaatcccccgcggctccacTTTTTCAGAACCCGCCAGAAATGGCGGGTTTTCGTTTATTTCCAAGGGTT	CGAGTCAGCAGACTAAGCATGTAGAAGGACGAGGGTACGGTCACCGGACCggggttcaatcccccgcggctccacAAATAGCATAAAACCCACTGGAAATAGTGGGTTTTTTCGTATGTGACCGG	TGTGATGCTTGAGAATGGCGTTATTTCAACGTTTTCTAGGATGATATGTTggggttcaatcccccgcggctccacAAATAGCATAAAACCCACTGGAAATAGTGGGTTTTTCGTATGTGACCGGC	NZ_AWFP01000012.1:35961-32962	Bacteria;Actinobacteria;Actinobacteria;Bifidobacteriales;Bifidobacteriaceae;Bifidobacterium;Bifidobacterium animalis;Bifidobacterium animalis subsp. lactis Bi-07	Y-Int.1:1362503-1363603	Y-Int	L	100	1.53965	13.4904	0.45339	-0.0132	0.119438		CI3prime.NC_017867.1_t41_tmRNA[1i]	1	1		47
NC_017867.1	TIGER,Islander	1688535	1696232	24.277	+	2	22.22	Ban31.8.M	M	7698		47	Other	0	0	TTTTGCTGTTTGAAACAGCCGACGCGGGGTGGAGCAGCTCGGTAGCTCGCtgggctcataacccagaggtccatggttcaaatccatgccccgctacTAATCAAAGCCTAGAAATCGTGCGGTTTCTAGGCTTTTTATTTTCTTCTT	TTTTGCTGTTTGAAACAGCCGACGCGGGGTGGAGCAGCTCGGTAGCTCGCtgggctcataacccagaggtccatggttcaaatccatgccccgctacCACTGAGGGCTAGGAATCGAATTCCTAGCCCTCTTGCTTTTCCAGCGCAT	TGTCAAGACCTAGAATAAACAATACCAAACTCGGATAAACTGTAGAAACGtgggctcataacccagaggtccatggttcaaatccatgccccgctacCACTGAGGGCTAGGAATCGAATTCCTAGCCCTTTTGCTTTTCCAGCGCAT	NC_022523.1:1724828-1721829	Bacteria;Actinobacteria;Actinobacteria;Bifidobacteriales;Bifidobacteriaceae;Bifidobacterium;Bifidobacterium animalis;Bifidobacterium animalis subsp. lactis Bi-07	Y-Int.2:1694821-1696041	Y-Int	R	191	6.84394	12.5138	0.4772	-0.10365	0.102431		CI3prime.NC_017867.1_t47_tRNA-Met(CAT)[1i]	1	1		46
NC_012814.1	TIGER,Islander	1362348	1370657	13.742	-	9	100	Ban32.8.Z	X	8310		25	ICE1	0	2	CGAGTCAGCAGACTAAGCATGTAGAAGGACGAGGGTACGGTCACCGGACCggggttcaatcccccgcggctccacTTTTTCAGAACCCGCCAGAAATGGCGGGTTTTCGTTTATTTCCAAGGGTT	CGAGTCAGCAGACTAAGCATGTAGAAGGACGAGGGTACGGTCACCGGACCggggttcaatcccccgcggctccacAAATAGCATAAAACCCACTGGAAATAGTGGGTTTTTTCGTATGTGACCGG	TGTGATGCTTGAGAATGGCGTTATTTCAACGTTTTCTAGGATGATATGTTggggttcaatcccccgcggctccacAAATAGCATAAAACCCACTGGAAATAGTGGGTTTTTCGTATGTGACCGGC	NZ_AWFP01000012.1:35961-32962	Bacteria;Actinobacteria;Actinobacteria;Bifidobacteriales;Bifidobacteriaceae;Bifidobacterium;Bifidobacterium animalis;Bifidobacterium animalis subsp. lactis Bl-04	Y-Int.1:1362448-1363548	Y-Int	L	100	1.53905	13.4908	0.45235	-0.0132	0.119431		CI3prime.NC_012814.1_t41_tmRNA[1i]	1	1		47
NC_012814.1	TIGER,Islander	1688480	1696177	24.268	+	2	22.22	Ban32.8.M	M	7698		47	Other	0	0	TTTTGCTGTTTGAAACAGCCGACGCGGGGTGGAGCAGCTCGGTAGCTCGCtgggctcataacccagaggtccatggttcaaatccatgccccgctacTAATCAAAGCCTAGAAATCGTGCGGTTTCTAGGCTTTTTATTTTCTTCTT	TTTTGCTGTTTGAAACAGCCGACGCGGGGTGGAGCAGCTCGGTAGCTCGCtgggctcataacccagaggtccatggttcaaatccatgccccgctacCACTGAGGGCTAGGAATCGAATTCCTAGCCCTCTTGCTTTTCCAGCGCAT	TGTCAAGACCTAGAATAAACAATACCAAACTCGGATAAACTGTAGAAACGtgggctcataacccagaggtccatggttcaaatccatgccccgctacCACTGAGGGCTAGGAATCGAATTCCTAGCCCTTTTGCTTTTCCAGCGCAT	NC_022523.1:1724828-1721829	Bacteria;Actinobacteria;Actinobacteria;Bifidobacteriales;Bifidobacteriaceae;Bifidobacterium;Bifidobacterium animalis;Bifidobacterium animalis subsp. lactis Bl-04	Y-Int.2:1694766-1695986	Y-Int	R	191	6.84334	12.5142	0.47616	-0.10365	0.10245		CI3prime.NC_012814.1_t47_tRNA-Met(CAT)[1i]	1	1		46
NC_017216.1	TIGER,Islander	1367762	1376071	13.758	-	9	100	Ban34.8.Z	X	8310		25	ICE1	0	2	CGAGTCAGCAGACTAAGCATGTAGAAGGACGAGGGTACGGTCACCGGACCggggttcaatcccccgcggctccacTTTTTCAGAACCCGCCAGAAATGGCGGGTTTTCGTTTATTTCCAAGGGTT	CGAGTCAGCAGACTAAGCATGTAGAAGGACGAGGGTACGGTCACCGGACCggggttcaatcccccgcggctccacAAATAGCATAAAACCCACTGGAAATAGTGGGTTTTTTCGTATGTGACCGG	TGTGATGCTTGAGAATGGCGTTATTTCAACGTTTTCTAGGATGATATGTTggggttcaatcccccgcggctccacAAATAGCATAAAACCCACTGGAAATAGTGGGTTTTTCGTATGTGACCGGC	NC_022523.1:1392801-1389802	Bacteria;Actinobacteria;Actinobacteria;Bifidobacteriales;Bifidobacteriaceae;Bifidobacterium;Bifidobacterium animalis;Bifidobacterium animalis subsp. lactis BLC1	Y-Int.1:1367862-1368962	Y-Int	L	100	1.53954	13.4898	0.453235	-0.0133	0.119344		CI3prime.NC_017216.1_t41_tmRNA[1i]	1	1		47
NC_017216.1	TIGER,Islander	1693657	1701354	24.268	+	2	22.22	Ban34.8.M	M	7698		47	Other	0	0	TTTTGCTGTTTGAAACAGCCGACGCGGGGTGGAGCAGCTCGGTAGCTCGCtgggctcataacccagaggtccatggttcaaatccatgccccgctacTAATCAAAGCCTAGAAATCGTGCGGTTTCTAGGCTTTTTATTTTCTTCTT	TTTTGCTGTTTGAAACAGCCGACGCGGGGTGGAGCAGCTCGGTAGCTCGCtgggctcataacccagaggtccatggttcaaatccatgccccgctacCACTGAGGGCTAGGAATCGAATTCCTAGCCCTCTTGCTTTTCCAGCGCAT	TGTCAAGACCTAGAATAAACAATACCAAACTCGGATAAACTGTAGAAACGtgggctcataacccagaggtccatggttcaaatccatgccccgctacCACTGAGGGCTAGGAATCGAATTCCTAGCCCTTTTGCTTTTCCAGCGCAT	NC_022523.1:1724374-1727373	Bacteria;Actinobacteria;Actinobacteria;Bifidobacteriales;Bifidobacteriaceae;Bifidobacterium;Bifidobacterium animalis;Bifidobacterium animalis subsp. lactis BLC1	Y-Int.2:1699943-1701163	Y-Int	R	191	6.84383	12.5132	0.477045	-0.10375	0.102288		CI3prime.NC_017216.1_t47_tRNA-Met(CAT)[1i]	1	1		46
NC_017215.1	TIGER,Islander	1367214	1375523	13.754	-	9	100	Ban36.8.Z	X	8310		25	ICE1	0	2	CGAGTCAGCAGACTAAGCATGTAGAAGGACGAGGGTACGGTCACCGGACCggggttcaatcccccgcggctccacTTTTTCAGAACCCGCCAGAAATGGCGGGTTTTCGTTTATTTCCAAGGGTT	CGAGTCAGCAGACTAAGCATGTAGAAGGACGAGGGTACGGTCACCGGACCggggttcaatcccccgcggctccacAAATAGCATAAAACCCACTGGAAATAGTGGGTTTTTTCGTATGTGACCGG	TGTGATGCTTGAGAATGGCGTTATTTCAACGTTTTCTAGGATGATATGTTggggttcaatcccccgcggctccacAAATAGCATAAAACCCACTGGAAATAGTGGGTTTTTCGTATGTGACCGGC	NZ_AWFP01000012.1:35961-32962	Bacteria;Actinobacteria;Actinobacteria;Bifidobacteriales;Bifidobacteriaceae;Bifidobacterium;Bifidobacterium animalis;Bifidobacterium animalis subsp. lactis CNCM I-2494	Y-Int.1:1367314-1368414	Y-Int	L	100	1.53869	13.4905	0.453235	-0.01325	0.119394		CI3prime.NC_017215.1_t41_tmRNA[1i]	1	1		47
NC_017215.1	TIGER,Islander	1693067	1700764	24.266	+	2	22.22	Ban36.8.M	M	7698		47	Other	0	0	TTTTGCTGTTTGAAACAGCCGACGCGGGGTGGAGCAGCTCGGTAGCTCGCtgggctcataacccagaggtccatggttcaaatccatgccccgctacTAATCAAAGCCTAGAAATCGTGCGGTTTCTAGGCTTTTTATTTTCTTCTT	TTTTGCTGTTTGAAACAGCCGACGCGGGGTGGAGCAGCTCGGTAGCTCGCtgggctcataacccagaggtccatggttcaaatccatgccccgctacCACTGAGGGCTAGGAATCGAATTCCTAGCCCTCTTGCTTTTCCAGCGCAT	TGTCAAGACCTAGAATAAACAATACCAAACTCGGATAAACTGTAGAAACGtgggctcataacccagaggtccatggttcaaatccatgccccgctacCACTGAGGGCTAGGAATCGAATTCCTAGCCCTTTTGCTTTTCCAGCGCAT	NC_022523.1:1724374-1727373	Bacteria;Actinobacteria;Actinobacteria;Bifidobacteriales;Bifidobacteriaceae;Bifidobacterium;Bifidobacterium animalis;Bifidobacterium animalis subsp. lactis CNCM I-2494	Y-Int.2:1699353-1700573	Y-Int	R	191	6.84298	12.514	0.477045	-0.1037	0.102288		CI3prime.NC_017215.1_t47_tRNA-Met(CAT)[1i]	1	1		46
NC_012815.1	TIGER,Islander	1362281	1370590	13.729	-	9	100	Ban37.8.Z	X	8310		25	ICE1	0	2	CGAGTCAGCAGACTAAGCATGTAGAAGGACGAGGGTACGGTCACCGGACCggggttcaatcccccgcggctccacTTTTTCAGAACCCGCCAGAAATGGCGGGTTTTCGTTTATTTCCAAGGGTT	CGAGTCAGCAGACTAAGCATGTAGAAGGACGAGGGTACGGTCACCGGACCggggttcaatcccccgcggctccacAAATAGCATAAAACCCACTGGAAATAGTGGGTTTTTTCGTATGTGACCGG	TGTGATGCTTGAGAATGGCGTTATTTCAACGTTTTCTAGGATGATATGTTggggttcaatcccccgcggctccacAAATAGCATAAAACCCACTGGAAATAGTGGGTTTTTCGTATGTGACCGGC	NZ_AWFP01000012.1:35961-32962	Bacteria;Actinobacteria;Actinobacteria;Bifidobacteriales;Bifidobacteriaceae;Bifidobacterium;Bifidobacterium animalis;Bifidobacterium animalis subsp. lactis DSM 10140	Y-Int.1:1362381-1363481	Y-Int	L	100	1.53991	13.4912	0.450796	-0.0132	0.119431		CI3prime.NC_012815.1_t40_tmRNA[1i]	1	1		47
NC_012815.1	TIGER,Islander	1688197	1695894	24.254	+	2	22.22	Ban37.8.M	M	7698		47	Other	0	0	TTTTGCTGTTTGAAACAGCCGACGCGGGGTGGAGCAGCTCGGTAGCTCGCtgggctcataacccagaggtccatggttcaaatccatgccccgctacTAATCAAAGCCTAGAAATCGTGCGGTTTCTAGGCTTTTTATTTTCTTCTT	TTTTGCTGTTTGAAACAGCCGACGCGGGGTGGAGCAGCTCGGTAGCTCGCtgggctcataacccagaggtccatggttcaaatccatgccccgctacCACTGAGGGCTAGGAATCGAATTCCTAGCCCTCTTGCTTTTCCAGCGCAT	TGTCAAGACCTAGAATAAACAATACCAAACTCGGATAAACTGTAGAAACGtgggctcataacccagaggtccatggttcaaatccatgccccgctacCACTGAGGGCTAGGAATCGAATTCCTAGCCCTTTTGCTTTTCCAGCGCAT	NC_022523.1:1724374-1727373	Bacteria;Actinobacteria;Actinobacteria;Bifidobacteriales;Bifidobacteriaceae;Bifidobacterium;Bifidobacterium animalis;Bifidobacterium animalis subsp. lactis DSM 10140	Y-Int.2:1694483-1695703	Y-Int	R	191	6.84419	12.5146	0.474605	-0.10365	0.10245		CI3prime.NC_012815.1_t46_tRNA-Met(CAT)[1i]	1	1		46
NC_017217.1	TIGER,Islander	1367851	1376160	13.766	-	9	100	Ban39.8.Z	X	8310		25	ICE1	0	2	CGAGTCAGCAGACTAAGCATGTAGAAGGACGAGGGTACGGTCACCGGACCggggttcaatcccccgcggctccacTTTTTCAGAACCCGCCAGAAATGGCGGGTTTTCGTTTATTTCCAAGGGTT	CGAGTCAGCAGACTAAGCATGTAGAAGGACGAGGGTACGGTCACCGGACCggggttcaatcccccgcggctccacAAATAGCATAAAACCCACTGGAAATAGTGGGTTTTTTCGTATGTGACCGG	TGTGATGCTTGAGAATGGCGTTATTTCAACGTTTTCTAGGATGATATGTTggggttcaatcccccgcggctccacAAATAGCATAAAACCCACTGGAAATAGTGGGTTTTTCGTATGTGACCGGC	NC_022523.1:1392801-1389802	Bacteria;Actinobacteria;Actinobacteria;Bifidobacteriales;Bifidobacteriaceae;Bifidobacterium;Bifidobacterium animalis;Bifidobacterium animalis subsp. lactis V9	Y-Int.1:1367951-1369051	Y-Int	L	100	1.53954	13.4898	0.454275	-0.0133	0.119313		CI3prime.NC_017217.1_t41_tmRNA[1i]	1	1		47
NC_017217.1	TIGER,Islander	1693766	1701463	24.28	+	2	22.22	Ban39.8.M	M	7698		47	Other	0	0	TTTTGCTGTTTGAAACAGCCGACGCGGGGTGGAGCAGCTCGGTAGCTCGCtgggctcataacccagaggtccatggttcaaatccatgccccgctacTAATCAAAGCCTAGAAATCGTGCGGTTTCTAGGCTTTTTATTTTCTTCTT	TTTTGCTGTTTGAAACAGCCGACGCGGGGTGGAGCAGCTCGGTAGCTCGCtgggctcataacccagaggtccatggttcaaatccatgccccgctacCACTGAGGGCTAGGAATCGAATTCCTAGCCCTCTTGCTTTTCCAGCGCAT	TGTCAAGACCTAGAATAAACAATACCAAACTCGGATAAACTGTAGAAACGtgggctcataacccagaggtccatggttcaaatccatgccccgctacCACTGAGGGCTAGGAATCGAATTCCTAGCCCTTTTGCTTTTCCAGCGCAT	NC_022523.1:1724828-1721829	Bacteria;Actinobacteria;Actinobacteria;Bifidobacteriales;Bifidobacteriaceae;Bifidobacterium;Bifidobacterium animalis;Bifidobacterium animalis subsp. lactis V9	Y-Int.2:1700052-1701272	Y-Int	R	191	6.84383	12.5132	0.478084	-0.10375	0.102306		CI3prime.NC_017217.1_t47_tRNA-Met(CAT)[1i]	1	1		46
NC_017999.1	TIGER	822393	831258	8.672	-	1	4.55	Bbi1.9.glnA1	glnA1	8866	6	12	Other	0	0	AAATCGACCAGGCTCGCCTGGCCCCGACCCCGCTGGAGTACGAGCTGTACttccacatctgaCCTATATGGCCCGTTTTCCTTGGAATTAAGCCATTTTCAATTCTAAGGGT	AAATCGACCAGGCTCGCCTGGCCCCGACCCCGCTGGAGTACGAGCTGTACttccacatctgaTAGATGCTTTTTCATTATCTCTTCCTCTCTCTTCCCCTCCTCATCTTTTT	AGCCATTTTCCGCATTACCTCAACAATTGTGGCAAACCCTACAAATCAGAttccacatctgaTAGATGCTTTTTCATTATCTCTTCCTCTCTCTTCCCCTCCTCATCTTTTT	NZ_JSEB01000005.1:728937-725938	Bacteria;Actinobacteria;Actinobacteria;Bifidobacteriales;Bifidobacteriaceae;Bifidobacterium;Bifidobacterium bifidum;Bifidobacterium bifidum BGN4	Y-Int.2:822660-823793	Y-Int	L	267	2.55399	8.09047	0.258949	-0.08095	0.0439875		C822393-831258(1)	1	1		48
NC_017999.1	TIGER	927576	936307	24.239	-	7	31.82	Bbi1.9.guaA	guaA	8732		5	Other	0	0	ACCGCGTGGTACTGGATTGCACTAGCAAACCCCCAGCAACCATCGAGTGGgaataAATCGAGTTGCTTAAAAAAGCCAGTGTTTATGCGGGTTTCAGCGATTTCG	ACCGCGTGGTACTGGATTGCACTAGCAAACCCCCAGCAACCATCGAGTGGgaataGTAGATAGCCCTTTGCGAGGGAGGTCGGAAACAGCCTCCCTCTTTTTTTA	CATTACAGAGAATAATTCCTAAACAAAAAGCGTTAGTCTTTGTAGAGTTTgaataGTAGATAGCCCTTTGCGAGGGAGGTCGGAAACAGCCTCCCTCTTTTTTTA	NZ_CYXQ01000001.1:271508-274507	Bacteria;Actinobacteria;Actinobacteria;Bifidobacteriales;Bifidobacteriaceae;Bifidobacterium;Bifidobacterium bifidum;Bifidobacterium bifidum BGN4	Y-Int.4:934067-934843	Y-Int	R	1464	6.80815	6.28967	0.258949	-0.2179	0.169206		C927576-936307(7)	1	1
NC_017999.1	TIGER	1392543	1445556	9.861	-	13	59.09	Bbi1.53.cypB	cypB	53014		64	ICE2	2	0	ATAGACACACATCACAAGCCGCTCGCATACATTCCGCTTGATTGGCATCAccgcccggtctcaagcccatgagacacttgggaccatgactaccatcatcatgcgcacctccgaTGATAATCGTGGTCAGCTGTTTTTGGCTTTGTTCCAAGGCTTTCAATTTT	ATAGACACACATCACAAGCCGCTCGCATACATTCCGCTTGATTGGCATCAccgcccggtctcaagcccatgagacacttgggaccatgactaccatcatcatgcgcacctccgaAGGTGACATCACCATCAACCTGTTCGACGATCAGACGCCCGTGACCGTGA	CGGCTCGAGTTCCCCGTCCATGCCCTCAAAGCATGACGGGATTGGGGTTCccggccggtctcaagcccatgagacacttggagccatgactaccatcatcatgcgcacctccgaAGGTGACATCACCATCAACCTGTTCGACGATCAGACGCCCGTGACCGTGA	NZ_BCXK01000009.1:105419-102420	Bacteria;Actinobacteria;Actinobacteria;Bifidobacteriales;Bifidobacteriaceae;Bifidobacterium;Bifidobacterium bifidum;Bifidobacterium bifidum BGN4	Y-Int.6:1442741-1444069	Y-Int	R	1487	5.44989	4.89667	0.367644	0.0036	0.0644375		C1392543-1445556(13)	1	1	Tnp_66.1
NC_017999.1	TIGER,Islander	1950364	1967834	14.711	+	22	100	Bbi1.17.M	M	17471		85	Phage1	0	1	ACCGACTCTATCCCAGAAGTTCAGTGGGCGCACCCGATGGAACATGGATGatatagaaaaagcctccgatttccttgatgtgaaaccggaggcattggtagcggggcatggatttgaaccttggtacctctgggtATCCCAGAGGTACCAAGGTTCAAATCCATGCCCCGGAGCGCCTTCCGGCT	CACCGACTCTATCCCAGAAGTTCAGTGGGCGCACCCGATGGAACATGGATgatatagaaaaagcctccgatttccttgatgtgaaaccggaggcattggtagcggggcatggatttgaaccatggacctctgggtTATGAGCCCAGCGAGCTACCGAGCTGCTCCACCCCGCGCCGGCTGTTTTC	GGTCGTCTATATCGCAAAAGATGACGCACCGTGTCGTTTGGAGTCTTGAGgatatagaaaaagcctcggaactctttcaggtgagtcccgaggcgttggtagcggggcatggatttgaaccatggacctctgggtTATGAGCCCAGCGAGCTACCGAGCTGCTCCACCCCGCGCCGGCTGTTTTC	NZ_CP010412.1:2024425-2021426	Bacteria;Actinobacteria;Actinobacteria;Bifidobacteriales;Bifidobacteriaceae;Bifidobacterium;Bifidobacterium bifidum;Bifidobacterium bifidum BGN4	Y-Int.7:1966883-1967596	Y-Int	R	238	3.18549	11.7477	0.440767	-0.0168	0.0952188		CI3prime.NC_017999.1_t50_tRNA-Met(CAT)[1i]	1	1
NC_014638.1	TIGER,Islander	205914	222672	12.886	-	5	26.32	Bbi4.17.S	S	16759		30	ICE1	1	0	TCTATGGCGCACGCTTGGAAAGCGTGTTGGTGTAACAGCCTCACGAGTTCgaatctcgtatcctccgccatcagggttttGGCTTCGCACCAAGGCCCTTTTTCTTTCTCGAAAATGGCGGAATTTCAAC	TCTATGGCGCACGCTTGGAAAGCGTGTTGGTGTAACAGCCTCACGAGTTCgaatctcgtatcctccgctagcagggctttCGAAGAAATTCGAAAGCCCTTTTCTTTTGCCGAAAACAGTTTCCTTTCAA	TGCAGTCTCGAAAACTGGCGGAAAATAAGGCTTTTCTCGCATTCTGCACAgaatctcgtatcctccgctagcagggctttCGAAGAAATTCGAAAGCCCTTTTCTTTTGCCGAAAACAGTTTCCTTTCAA	NZ_CYXQ01000002.1:108878-105879	Bacteria;Actinobacteria;Actinobacteria;Bifidobacteriales;Bifidobacteriaceae;Bifidobacterium;Bifidobacterium bifidum;Bifidobacterium bifidum PRL2010	Y-Int.2:220942-222450	Y-Int	R	222	6.3717	7.5562	0.0579661	-0.0659	0.0563188		CI3prime.NC_014638.1_t5_tRNA-Ser(GGA),B2[1i],3	1	1
NC_014638.1	TIGER	333185	336049	14.09	-	9	47.37	Bbi4.3.DZR|HYP	DZR|HYP	2865	8	5	Other	0	0	CTGCGATACGGACCCCAAATGACGTCCGCAACCATTTGACCGAGATGTCTttttaCTTTGAAAATTAGATATGAATTTTGATTATCTTTTTAGAAGTTCTTATAT	CTGCGATACGGACCCCAAATGACGTCCGCAACCATTTGACCGAGATGTCTttttaGATATATAATTTGAAGACTGACGAAATTTCGAAGAGGAGATTATCATGTC	AACCAACGCACTTCAAAATGGACGTTGGTTTTAGAAATTTTTTGAAAAAGttttaGATATAAAATTTGAAAACTGACGAAATCTCGAAGAGGAGATTATCATGCC	NZ_AMPL01000021.1:11309-8310	Bacteria;Actinobacteria;Actinobacteria;Bifidobacteriales;Bifidobacteriaceae;Bifidobacterium;Bifidobacterium bifidum;Bifidobacterium bifidum PRL2010	Y-Int.3:334673-335866	Y-Int	R	183	1.9617	7.31933	-0.249726	-0.17745	0.218975	I3prime.NC_014638.1_t10_tRNA-Lys(CTT)[1i]	C333185-336049(9)	1	1
NC_014638.1	TIGER	371853	385212	23.274	+	19	100	Bbi4.13.A	A	13360	19	28	ICE1	1	0	CAGCTGGTAGCGCATCTCCATGGCATGGAGAGGGTCAGGGGTTCGAATCCccttagctccaccagaagaggaagcgtcGAACTCTTCTTTTACAAGAACGAGTTTGCGCTTGTGTATAGGTTGGGGGA	GCGCAGCTGGTAGCGCATCTCCATGGCATGGAGAGGGTCAGGGGTTCGAAtccccttagctccacagaacagaacgtcCCTCCTTCCGGGAGGGGCGTTTCTTGTTTTTTTTCGAGCCTATACCCGCA	GACCGACGAATCCCCTTTTGTTAAAGGGGAAGCCGTCGAGTTCGACTGCTtcccctttagctccacagaacagaacgtCCCTCCTTCCGGGAGGGGCGTTTCTTGTTTTTTCGTAGCCTATACCCGCA	NZ_AMPM01000125.1:8123-5124	Bacteria;Actinobacteria;Actinobacteria;Bifidobacteriales;Bifidobacteriaceae;Bifidobacterium;Bifidobacterium bifidum;Bifidobacterium bifidum PRL2010	S-Int.1:383637-385313	S-Int	R	1	9.77948	8.40204	0.204819	-0.06825	0.120925		C371853-385212(19)	1	1
NC_014638.1	TIGER	1070440	1111993	9.906	+	12	63.16	Bbi4.42.His_Phos_1|metE	His_Phos_1|metE	41554		27	Phage1	0	1	CCTTTTTGCCGGCCGGTCTCTCTCGCGAACGGTGACAGCCGGCTTGTGTTataaccaccgttgatacgcgccaccttGCGCAGGGGTGGCGCTGAACCGTTGGAATACTGCGGAAACGTAGACGGCA	ACCTTTTTGCCGGCCGGTCTCTCTCGCGAACGGTGACAGCCGGCTTGTGTtataaccaccgtttataacgacaccttAATGCTTCTGATGGCCTCGCAATCGGCGGGTTTTGGTAATCTAGGCGGGT	GACATTGAAACGCGGAGCCAACCACGAGAACGCATTGTGGCGCGTCAGGCtataaccaccgtttataacgacaccttAATGCTTCTGATGGCCTCGCAATCGGCGGGTTTTGGTAATCTAGGCGGGT	NZ_JSDU01000007.1:19054-22053	Bacteria;Actinobacteria;Actinobacteria;Bifidobacteriales;Bifidobacteriaceae;Bifidobacterium;Bifidobacterium bifidum;Bifidobacterium bifidum PRL2010	Y-Int.5:1070624-1071844	Y-Int	L	184	3.93158	9.38159	0.462395	0.0052	0.0348		C1070440-1111993(12)	1	1
NC_014638.1	TIGER	1346137	1352447	8.364	-	1	5.26	Bbi4.6.Methylase_S|argG	Methylase_S|argG	6311		25	Other	0	0	GGAGCCTTTTGCCTTACTTGAGGACAACTGACATGACAGGGTTACACCCGcttgggaacagcgtaagttgggcgaGGTTGCCCCGCTACAGCGTGGTTTTGACTTACCAGTCAACCAAATGACAC	GGAGCCTTTTGCCTTACTTGAGGACAACTGACATGACAGGGTTACACCCGcttgggaacagcgtaagttgggggaATTCAGCAAGAAGAACACCATCAAGAACGCTAACGGCGCTCTTTCGGAGA	GAAGGATGGCGAGTCCGTACCCGAGATTCGTTTCGCTGGTTTTACTGACCcttgggaacagcgtaagttgggggaATTCAGCAAGAAGAACACCATCAAGAACGCTAACGGCGCTCTTTCGGAGA	NZ_KE993199.1:39330-36331	Bacteria;Actinobacteria;Actinobacteria;Bifidobacteriales;Bifidobacteriaceae;Bifidobacterium;Bifidobacterium bifidum;Bifidobacterium bifidum PRL2010	Y-Int.6:1350985-1351914	Y-Int	R	533	2.45009	7.72198	0.000273823	-0.1031	0.0816812		C1346137-1352447(1)	1	1		49
NC_014616.1	TIGER	85141	118744	13.22	-	2	50	Bbi2.34.HYP|yccF	HYP|yccF	33604	11	13	Phage1	0	1	GCGACAGCTCCCCTCAAAGAGGGGAGCCAGAGAAACACTTACTTCGAGATgttgaacttgaacGTATCAACTTTTTTCAGACGCCAGTCGCCAGTAGGCATTTCGCCATCTCG	GCGACAGCTCCCCTCAAAGAGGGGAGCCAGAGAAACACTTACTTCGAGATgttgaacttgaacTCGGCGTCTTACCGGTCTTCTTCGTCCTGCCTTGCCGCGGATATTCAATC	AACGGCCATTTTCCAACGTTTTCGCCTATCGGCTACTTGCCTTTGGACACgttgaacttgaacTCGGCGTCTTACCGGTCTTCTTCGTCCTGCCTTGCCGCGGATATTCAATC	NZ_JSEA01000014.1:6113-9112	Bacteria;Actinobacteria;Actinobacteria;Bifidobacteriales;Bifidobacteriaceae;Bifidobacterium;Bifidobacterium bifidum;Bifidobacterium bifidum S17	Y-Int.1:85345-86595,Y-Int.2:115729-116013		L	204	4.87755	11.4848	0.53159	0.0049	0.0370687		C85141-118744(2)	1	1
NC_014616.1	TIGER	871034	879899	8.932	-	1	25	Bbi2.9.glnA1	glnA1	8866	6	12	Other	0	0	AAATCGACCAGGCTCGTCTGGCCCCGACCCCGCTGGAGTACGAGCTGTACttccacatctgaCCTATATGGCCCGTTTTCCTTGGAATTAAGCCATTCTCAATTCTAAGGGT	AAATCGACCAGGCTCGCCTGGCCCCGACCCCGCTGGAGTACGAGCTGTACttccacatctgaTAGATGCTTTTTCATTATCTCTTCCTCTCTCTTCCCCTCCTCATCTTTTT	AGCCATTTTCCGCATTACCTCAACAATTGTGGCAAACCCTACAAATCAGAttccacatctgaTAGATGCTTTTTCATTATCTCTTCCTCTCTCTTCCCCTCCTCATCTTTTT	NZ_JSEB01000005.1:728448-731447	Bacteria;Actinobacteria;Actinobacteria;Bifidobacteriales;Bifidobacteriaceae;Bifidobacterium;Bifidobacterium bifidum;Bifidobacterium bifidum S17	Y-Int.3:871301-872434	Y-Int	L	267	2.58163	8.0967	0.26236	-0.0816	0.0464813		C871034-879899(1)	1	1		48
NC_014616.1	TIGER	1306164	1312581	11.376	-	4	100	Bbi2.6.Methylase_S	Methylase_S	6418		26	Other	0	0	AAGCACCGTCGAACAACAGCAAATTGGCGACTTCTTTGCTAAGCTCGACTccctcatcacccttcatcagcgtaagCGGCAGTGGTTGAAATGGTTAGATGAGGGTGGAGAGGGCACGCATCACGA	AAGCACCGTCGAACAACAGCAAATTGGCGACTTCTTTGCTAAGCTCGACTccctcatcacccttcatcagcgtaagTTGGAATTGCTGCAGAATATCAAGAAATCCTTGCTTGACAAGATGTTTGC	AGAAATCTCTGAACAGATAGCGATGGCGAAGCAGCTTGAAACAACGGAAAccctcatcacccttcatcagcgtaagTTGGAATTGCTGCGGAACATCAAAAAATCCTTGCTTGACAAGATGTTCGT	NZ_JDUM01000013.1:399-3398	Bacteria;Actinobacteria;Actinobacteria;Bifidobacteriales;Bifidobacteriaceae;Bifidobacterium;Bifidobacterium bifidum;Bifidobacterium bifidum S17	Y-Int.5:1311620-1312549	Y-Int	R	32	3.32957	9.31573	0.0956929	-0.1061	0.0777688	C1306652-1313070(1)	C1306164-1312581(4)	1	1		49
NC_014616.1	TIGER	1420458	1432482	8.812	+	1	25	Bbi2.12.HYP	HYP	12025		114	Other	0	0	ATGCCAGGCTCCGGCGGGGACGGTGGAGTGCTCCCGGATTATTTTCGGGTgcctgtaggcgcctcgtggagaacgaggctgatcggtaggtttcccgaaatcggaaaaccttggaatagagccgaaaacgaccacgtgcgattatcatgcgaggtgcgcatgatGATGGCAGTCATGGTCCCAAGTGTCTCATGGGCTTGAGACCGGGCATTGC	ATGCCAGGCTCCGGCGGGGACGGTGGAGTGCTCCCGGATTATTTTCGAGTgcctgtaggtgcctcgtgggaaacgagggtaatcggcaggtttcccaaaatcgaaaaaacttggaacaaagccgaaaacgaccacgtgcgattatcatgcgaggtgcgcatgatAATCGTACTCATAGCGGTCAAGTCCTGCAGAACGCCCCGACGCGGCCGGC	CAGTTATGGCTGACCGGCGGGGTGGGAATCAGTCGAGATTATGCTTGGGGgcctgtagatgcctcggcgaaaacgaggctgatcggcaggcctcccaaaaatcgaaaaccttggaacaaagcaaaaaacgaccacacgcgattatcatcagaggcacgcatgatGATCGTACTCATAGCGGTCAAGTCTTGCAGAACGCCCCGACGCGGCCGGC	NZ_JSDZ01000011.1:644997-641998	Bacteria;Actinobacteria;Actinobacteria;Bifidobacteriales;Bifidobacteriaceae;Bifidobacterium;Bifidobacterium bifidum;Bifidobacterium bifidum S17	Y-Int.7:1430700-1431866	Y-Int	R	616	2.27166	5.16437	0.307814	-0.06385	0.0801		C1420458-1432482(1)	1	1	Tnp_66.1
NC_017218.1	TIGER	186631	192089	15.354	-	8	44.44	Bbr1.5.Sortase|recR	Sortase|recR	5459		5	ICE1	1	0	GAATCAGCCGCAATCACATCAATATCGGTCTGTTCCCGCGCAATCGGATCattacACCACCATTTGCTAAAAGGTTGTCGAACAACAGTCGAAGTACGTTATCTT	GAATCAGCCGCAATCACATCAATATCGGTCCGTTCCCGTGCAATCGGATCaatacGATACACTTAAGGAGAGAGATGCCGCTTAAGCTTCGCGGCGGCCGGCTAG	AGTGTAATATTTATAGGGATAATCAAAAATCAGATATAAAGTTTCAACGAaatacGATACACTTAAGGAGAGAGACGCCGCTTAAGCTTCGCGGCGGCCGGCTAG	NZ_CP006711.1:185735-182736	Bacteria;Actinobacteria;Actinobacteria;Bifidobacteriales;Bifidobacteriaceae;Bifidobacterium;Bifidobacterium breve;Bifidobacterium breve ACS-071-V-Sch8b	Y-Int.1:190598-191548	Y-Int	R	541	3.42317	9.08967	0.0856106	-0.19595	0.115644		C186631-192089(8)	1	1
NC_017218.1	Islander	279127	292895	9.733	-	0	0	Bbr1.14.S	S	13769			Other	0	0					Bacteria;Actinobacteria;Actinobacteria;Bifidobacteriales;Bifidobacteriaceae;Bifidobacterium;Bifidobacterium breve;Bifidobacterium breve ACS-071-V-Sch8b	Y-Int.2:290985-292658	Y-Int	R	237	2.9754	8.09131	0.216563	-0.0539	0.063575		I3prime.NC_017218.1_t6_tRNA-Ser(GGA)[1i]	1	1	Tnp_51_1.1,Tnp_3.1	50
NC_017218.1	TIGER	1650186	1653660	10.692	+	3	16.67	Bbr1.3.Tnp_150	Tnp_150	3475		2	Other	0	0	CCGACGCCTGCTCCACGCTCAAGGACGGAGAGAAGCCGATCATCCACAGTgaTTAAGCCGGGTTTGTTGTTAAGCCGGGGAACGGTTCGGGGTCTTGGTGGC	CCGACGCCTGCTCCACGCTCAAGGACGGAGAGAAGCCGATCATCCACAGTgaCCGCGGCTGCCACTACCGGTGGCCGGAATGGATCCGCATCTGCACGGACA	TAACAACAAACCCGGCTTAATCACTGTTAAACCGATGTCGGTTTAATTCCgaCCGCGGCTGCCACTACCGGTGGCCGGAATGGATCCGCATCTGCACGGACA	NZ_CP006716.1:1683194-1680195	Bacteria;Actinobacteria;Actinobacteria;Bifidobacteriales;Bifidobacteriaceae;Bifidobacterium;Bifidobacterium breve;Bifidobacterium breve ACS-071-V-Sch8b	Y-Int.3:1650322-1651524,Y-Int.5:1652483-1653538,Y-Int.4:1651521-1652486		R	122	3.59298	13.1761	-0.200104	0.07665	0.0885625		C1650186-1653660(3)	1	1	Tnp_150.2
NC_017218.1	TIGER	1798030	1832429	13.734	+	18	100	Bbr1.34.E	E	34400	5	14	ICE2	2	0	GTCTAACGGTTAGGACACCAGACTTTCAATCTGACAACGAGAGTTCGACTctctctgggggtacCGGTTTGCTCCTGTCGCTATCATTGTGATTCGGCAGGAGCCTTTTGTTTT	GTCTAACGGTTAGGACACCAGACTTTCAATCTGACAACGAGAGTTCGACTctctctgggggtacTGCATAGAAGAGCCTTGGAAACGTTGAGATTCCAAGGCTCTTCGCATATT	ACCACTTCCGGAGAGGAGGTAGGGCGCATGAGCGGTGATGTTGTTGCCCCctctctggaggtacTGCATAGAAGAGCCTTGGAAACGTTGAGATTCCAAGGCTCTTCGCATATT	NZ_BCXW01000034.1:16648-19647	Bacteria;Actinobacteria;Actinobacteria;Bifidobacteriales;Bifidobacteriaceae;Bifidobacterium;Bifidobacterium breve;Bifidobacterium breve ACS-071-V-Sch8b	Y-Int.6:1830760-1831725	Y-Int	R	704	6.37562	6.63339	0.394491	0.04315	0.0278375		C1798030-1832429(18)	1	1
NC_013714.1	TIGER,Islander	80086	98202	3.624	+	2	25	Bde2.18.G	G	18117		26	ICE2	2	0	TTGCGGATGTAGTTCATCGGTAGAACGAAAGCTTCCCAAGCTTTAAAGGCgggttcgactcccgtcatccgctccaTTTGCCTCAACGGTGAGGTGCTAAAACCCAATCATTCCAACGTTTTTCAA	TTGCGGATGTAGTTCATCGGTAGAACGAAAGCTTCCCAAGCTTTAAAGGCgggttcgactcccgtcatccgctccaCGATTTCTCCAACTTCAGGATTATTCCAACAGCATAGCCAGAGAAGCCGA	AAAGCCGCTAAATCACTGGAATTTAGCGGCTTTCTGGCTTTGGTCAGGTAgggttcgactcccgtcatccgctccaCGATTTCTCCAACTTCAGGATTATTCCAACAGCATAGCCAGAGAAGCCGA	NZ_BCYE01000022.1:170978-173977	Bacteria;Actinobacteria;Actinobacteria;Bifidobacteriales;Bifidobacteriaceae;Bifidobacterium;Bifidobacterium dentium;Bifidobacterium dentium Bd1	Y-Int.1:80235-81338	Y-Int	L	149	4.47741	3.81582	0.17341	-0.0067	0.0490812		CI3prime.NC_013714.1_t3_tRNA-Gly(CCC)[1i]	1	1
NC_013714.1	TIGER	680197	697701	15.902	+	4	50	Bde2.18.I	I	17505	16	15	ICE1	0	2	GTTGCAACGTGGGGCGTTAGCTCAGTCGGTTAGAGCATCGGACTCATAATccgccggtccacggtACAGTCTCATTTCTTGATGCTCGCTGGCCGCCATCATTAGGGTCGTCAGT	GTTGCAACGTGGGGCGTTAGCTCAGTCGGTTAGAGCATCGGACTCATAATccgccggtccacggtTCAAGCCCGTGACGCCCCACCATTCCCTCCGGGCATCGGCAGGCACGGTT	AGCCGCTACCCACCCTTTGCAATAAGTCGTCACGGGCTTGTACCGTGGACccgccggtccacggtACAAGCCCGTGACGCCCCACCATTCCCTCCGGGCATTGGCAGGTACGGTT	NZ_BCYE01000002.1:222216-225215	Bacteria;Actinobacteria;Actinobacteria;Bifidobacteriales;Bifidobacteriaceae;Bifidobacterium;Bifidobacterium dentium;Bifidobacterium dentium Bd1	Y-Int.2:696632-697477	Y-Int	R	224	2.57756	13.4611	0.59841	0.05755	0.0402687	I5prime.NC_013714.1_t22_tRNA-Ile(CAT)[1i]	C680197-697701(4)	1	1
NC_013714.1	TIGER	707107	715701	15.666	+	5	62.5	Bde2.9.guaB|wecA	guaB|wecA	8595		21	ICE1	0	2	CTTACGATTGGTTTCCGTGTAGATTCCGTCGTGTCGCGCTAAGTCAGCACgcgttcatatagtgtgtctatTAACGTGATGCCGCTAGGTAAACCCGTCAACGCCTTGTATTGCAACGCTT	CTTACGATTGGTTTCCGTGTAGATTCCGTCGTGTCGCGCTAAGTCAGCACgcgttcatatagtgtgtctatGGCTACAATTCCTGATATGAATGCAGATTCCACGTACGCTCCACTTCCAC	TAAAGGCGACGACAATTCTTGACACCCAGCAATAACCCCTAATACATAGGgcgttataaagtgtgtctatgGCTACAATTCCTGATATGAATGCAGATTCCACGTACGCTCCACTTCCACC	NZ_BCYE01000002.1:212813-215812	Bacteria;Actinobacteria;Actinobacteria;Bifidobacteriales;Bifidobacteriaceae;Bifidobacterium;Bifidobacterium dentium;Bifidobacterium dentium Bd1	Y-Int.3:707220-708323	Y-Int	L	113	1.72594	19.6113	0.39841	0.0271	0.059975		C707107-715701(5)	1	1
NC_013714.1	Islander	1034315	1106916	15.083	+	0	0	Bde2.73.L	L	72602			ICE2	2	0					Bacteria;Actinobacteria;Actinobacteria;Bifidobacteriales;Bifidobacteriaceae;Bifidobacterium;Bifidobacterium dentium;Bifidobacterium dentium Bd1	Y-Int.4:1105317-1106648	Y-Int	R	268	5.08806	5.05505	0.54841	0.03015	0.0674687	I3prime.NC_013714.1_t30_tRNA-Leu(TAA)[1i]	I3prime.NC_013714.1_t31_tRNA-Leu(CAA)[1i]	1	1
NC_013714.1	TIGER	1628409	1658528	19.732	-	8	100	Bde2.30.E1-E2_ATPase	E1-E2_ATPase	30120		27	Phage1	0	1	GCTGTCGGCCATCATGTTCGCGCTATGCATCTGGCTCGTGCCGAAACTGCcgcgtattgtcccatactttaagagacGGTCATGATACGCGCCCTATCAGCCCAAGCCGCGACTGTTACCATATCGC	CTGTCGGCCATCATGTTCGCGCTATGCATCTGGCTCGTGCCGAAACTGCCgcgtattgtcccatacttcaagaagacACGCCAGAGCTGAATTAACCTCCCTGTATCGTTGACAACGGATAATCAGC	TGCGGAAAACGGCGGAATGACGCCAGAGAGCGGCGAGAGCGAAAAAAGTTgcgtattatcccatacttcaagaagacACGCCAGAGCTGAATTAACCTCCCTGTATCGTTGACAACGGATAATCAGC	NZ_AZYA01000034.1:25047-22048	Bacteria;Actinobacteria;Actinobacteria;Bifidobacteriales;Bifidobacteriaceae;Bifidobacterium;Bifidobacterium dentium;Bifidobacterium dentium Bd1	Y-Int.5:1628616-1629818	Y-Int	L	207	4.4418	12.8418	0.48591	0.03675	0.0873625		C1628409-1658528(8)	1	1
NC_010816.1	TIGER	31339	41458	0.609	+	6	17.65	Blo4.10.PAP2|yhcR	PAP2|yhcR	10120	24	3	Other	0	0	TGGAGATCTGCCGAGTTTGCCTTCATACGGTGTCGGCTTCATCTCCCTCCcatTTGCTTATGTGTGATAAAGAAGCAATAGAAGTGCAAAAAATTTTGCCGTT	TGAAGATCTGCCGAGTTTGCCTTCATACGGTGTCGGCTTCATTTCTCTCTcatACCCTCGGGGTGTCATCCGCCGAAGAGCATCATGCTGCGGCGGCACAACC	TGGCGGTCTATCTCTTGTTTTCGGTTGCTTGCTTCCTTACCGTACATGAGcatACCCTCGGGGGGTGTCATCCGCCGAAGAGCATCATGCTGCGGCGGCACAA	NZ_JRWN01000015.1:5656-8655	Bacteria;Actinobacteria;Actinobacteria;Bifidobacteriales;Bifidobacteriaceae;Bifidobacterium;Bifidobacterium longum;Bifidobacterium longum DJO10A	Y-Int.3:37125-38327,Y-Int.2:36163-37128,Y-Int.1:35111-36166		R	3131	2.48618	5.4185	-0.0364195	0.00625	0.0707062	C35017-38490(1)	C31339-41458(6)	1	1	Tnp_3.1,Tnp_21.10,Tnp_21_2.3,Tnp_21_1.5,Tnp_150.8,Tnp_150.4
NC_010816.1	TIGER	388968	396385	7.543	-	6	17.65	Blo4.7.cypB|relA	cypB|relA	7418	25	0	Other	0	0	CGTGGACGTGGCGGAGTAAGACCGACAACATATACGAAAAGGTCCTGATTCTGAACCGCACCCCGATTGTTGGACTGAAGTAATTCAGATTCGATGATCG	TGTGGACGTGGCGGAGTAAGACCGACAACATATACGAAAAGGTCCTGATTGGTATTCCAGTCAGGACCTTTTCGTGTTCTTGGCTCCCCTCTCTGAGGGG	CTAATCAGGTACCCTTAATAAACCACGTCCAACAATCGGGGCGCAGTTCAGGTATTCCAGTCAGGACCTTTTCGTGTTCTTGGCTCCCCTCTCTGAGAGG	NZ_KQ955991.1:56906-59905	Bacteria;Actinobacteria;Actinobacteria;Bifidobacteriales;Bifidobacteriaceae;Bifidobacterium;Bifidobacterium longum;Bifidobacterium longum DJO10A	Y-Int.6:391434-392636,Y-Int.5:390472-391437,Y-Int.4:389420-390475		L	452	3.64631	7.66662	0.0817623	0.0502	0.0574687		C388968-396385(6)	1	1	Tnp_150.10,Tnp_150.5,Tnp_21_1.6,Tnp_21_2.2,Tnp_21.7,Tnp_150.9,Tnp_150_1.1
NC_010816.1	TIGER,Islander	416036	474377	14.88	-	4	11.76	Blo4.58.N	N	58342		40	ICE2	2	0	ACACAGCAGACATTCCTGCGTAGCTCAGTTGGCAGAGCATCCGACTGTTAatcggacggtcgctggttcaagcccagccgcaggagctcaTTGGAAGCCATCGGCATGTCGCCGGTGGCTTTTCTGTTACCCATCCCCTG	ACACAGCAGACATTCCTGCGTAGCTCAGTTGGCAGAGCATCCGACTGTTAatcggacggtcgctggttcaagcccagccgcaggagctcaCCTGAACGGGTAACTCCGGCCGGGATGAAAATTGAATATTCCTGCGTAGC	TTGTCTACTCCTGTTGCAAAAAGCCCTACGGCTGCGAGCCAGAACCGTATatcggacggtcactggttcaagcccagtcgcaggagctcaCCTGAACGGGTAACTCCGGCCGGGATGAAAATTGAATATTCCTGCGTAGC	NZ_CP011965.1:1433821-1430822	Bacteria;Actinobacteria;Actinobacteria;Bifidobacteriales;Bifidobacteriaceae;Bifidobacterium;Bifidobacterium longum;Bifidobacterium longum DJO10A	Y-Int.7:416269-417204	Y-Int	L	233	5.36832	5.38748	0.483517	0.03675	0.0625		CI3prime.NC_010816.1_t5_tRNA-Asn(GTT),B2[1i]	1	1		73
NC_010816.1	TIGER,Islander	1321206	1358861	16.12	+	26	76.47	Blo4.38.M	M	37656		49	Phage1	0	1	AGAGCTGTCTGAGAGACAAGCCGACGCGGGGTGGAGCAGCTCGGTAGCTCgctgggctcataacccagaggtcacaggttcaaatcctgtccccgctacTGCGGGCGAGGCCGTCACGATTATTCGTGGCGGCCTTTCGTTTATCCGCC	AGAGCTGTCTGAGAGACAAGCCGACGCGGGGTGGAGCAGCTCGGTAGCTCgctgggctcataacccagaggtccatggttcaaatccatgccccgctacGAACGTGGTTATATGGCCGCTGATTTCGGTACCGAAATCAGCGGCCTTTC	GGGCATGGAAGACCCCGGCTATGGTTCTGGCCGCCTGATTTTTCGGGCCGgccgggatcataacccagaggtccatggttcaaatccatgccccgctacGAACGTGGTTATATGGCCGCTGATTTCGGTACCGAAATCAGCGGCCTTTC	NZ_CP013673.1:313948-310949	Bacteria;Actinobacteria;Actinobacteria;Bifidobacteriales;Bifidobacteriaceae;Bifidobacterium;Bifidobacterium longum;Bifidobacterium longum DJO10A	Y-Int.8:1321342-1322166	Y-Int	L	136	5.1728	9.93709	0.540383	0.03525	0.0376812		CI3prime.NC_010816.1_t30_tRNA-Met(CAT)[1i]	1	1	Tnp_RVT_1.1
NC_010816.1	TIGER	1540272	1551266	3.091	-	25	73.53	Blo4.11.HYP|gtfA	HYP|gtfA	10995		2	Other	0	0	ATCGGTCATGTGTGATGTGAATTGGGATGTTTGGATGTCCGTTTCTGCAGaaTCATCTTTGCTCTGTACTCGTTGATTCGCAAATACGGCGCATGGCTCGTC	AGAATCGGTCATGTGTGATGCGTGAGATGTTTGGATGTCCGATTTTGCAGaaACGGACACATTGGGGTCGGACAGGCTGGGTTGTGTAGAACACCGCATCAA	GTCTCTCAACTCAAGCCTCAACCAAAATGCGCAACAAACCGGGCGTTATCaaTCGGACACATTGGAGTCGGACAGGCTAAGCTGCATAGAACACCGCATCTA	NZ_BCXW01000028.1:73434-70435	Bacteria;Actinobacteria;Actinobacteria;Bifidobacteriales;Bifidobacteriaceae;Bifidobacterium;Bifidobacterium longum;Bifidobacterium longum DJO10A	Y-Int.9:1541573-1542775,Y-Int.10:1542772-1543737,Y-Int.11:1543734-1544789		L	1301	1.69914	4.903	-0.0182377	0.04855	0.0681125	C1541435-1544908(8)	C1540272-1551266(25)	1	1	Tnp_150.7,Tnp_150.1	72
NC_010816.1	TIGER,Islander	2142887	2184463	5.193	-	34	100	Blo4.42.E	E	41577		16	Other	0	0	TCGTCTAACGGTTAGGACACCAGACTTTCAATCTGACAACGAGAGTTCGActctctctgggggtacCCACCGGCTCCGGTTTCCACGAGGTATCGTGGCCCGGAGCCTTTTGTTTC	TCGTCTAACGGTTAGGACACCAGACTTTCAATCTGACAACGAGAGTTCGActctctctgggggtacTTCACTAAAGACCCCGGTCATAGCGACCGAGGTCTTTTCGTATTCGCGGG	CATGCTTTCGGAGCGATGGATTTCGGCCCATGTTCCATGGGACCGTATCCctctctctgggggtacTTCACTAAAGACCCCGGTCATAGCGACCGAGGTCTTTTCGTATTCGCGGG	NZ_JNWA01000011.1:170302-173301	Bacteria;Actinobacteria;Actinobacteria;Bifidobacteriales;Bifidobacteriaceae;Bifidobacterium;Bifidobacterium longum;Bifidobacterium longum DJO10A	Y-Int.15:2155293-2156348,Y-Int.13:2153132-2154334,Y-Int.12:2143247-2144509,Y-Int.14:2154331-2155296		L	360	3.77128	5.60506	0.353191	0.0008	0.0405312		CI3prime.NC_010816.1_t52_tRNA-Glu(TTC)[1i]	1	1	Tnp_21.3,Tnp_21_1.4,Tnp_256.2,Tnp_21.11,Tnp_21.6,Tnp_150.3,Tnp_150.2,Tnp_256.1
NC_004307.2	Islander	383092	440085	15.373	-	0	0	Blo5.57.N	N	56994			ICE2	2	0					Bacteria;Actinobacteria;Actinobacteria;Bifidobacteriales;Bifidobacteriaceae;Bifidobacterium;Bifidobacterium longum;Bifidobacterium longum NCC2705	Y-Int.1:383325-384260	Y-Int	L	233	5.49886	5.83205	0.467871	0.0365	0.0653438		I3prime.NC_004307.2_t5_tRNA-Asn(GTT),B2[1i]	1	1		73
NC_004307.2	TIGER,Islander	1295532	1312993	15.195	+	27	100	Blo5.17.M	M	17462		35	Phage1	0	1	GACAAGCCGACGCGGGGTGGAGCAGCTCGGTAGCTCGCTGGGCTCATAACccagaggtccatggttcaaatccatgccccgctacCAATTGACCGCCGTTCCCGGAATCATCCGGGACGGCGGTTTTTTGCATTT	GACAAGCCGACGCGGGGTGGAGCAGCTCGGTAGCTCGCTGGGCTCATAACccagaggtccatggttcaaatccatgccccgctacGAACGTGGTTATATGGCCGCTGATTTCGGTACCGAAATCAGCGGCCTTTC	ATAATCGGGCTTCATGGATTTGAACCGTGGACCTCTGGACAACAACGTTAccagaggtccacggttcaaatccatgccccgctacGAACGTGGTTATATGGCCGCTGATTTCGGTACCGAAATCAGCGGCCTTTC	NZ_CP011964.1:298746-301745	Bacteria;Actinobacteria;Actinobacteria;Bifidobacteriales;Bifidobacteriaceae;Bifidobacterium;Bifidobacterium longum;Bifidobacterium longum NCC2705	Y-Int.8:1312037-1312867	Y-Int	R	126	3.51626	12.2895	0.481205	0.0347	0.0600375	I5prime.NC_004307.2_t27_tRNA-Val(GAC)[1i]	CI3prime.NC_004307.2_t30_tRNA-Met(CAT)[1i]	1	1
NC_004307.2	TIGER	1505645	1516641	2.706	-	23	85.19	Blo5.11.HYP|gtfA	HYP|gtfA	10997		2	Other	0	0	ATCGGTCATGTGTGATGTGAATTGGGATGTTTGGATGTCCGTTTCTGCAGaaTCATCTTTGCTCTGTACTCGTTGATTCGCAAATACGGCGCATGGCTCGTC	AGAATCGGTCATGTGTGATGTGTGAGATGTTTGGATGTCCGATTTTGCAGaaACGGACACATTGGGGTCGGACAGGCTGGGTTGTGTAGAACACCGCATCAA	GTCTCTCAACTCAAGCCTCAACCAAAATGCGCAACAAACCGGGCGTTATCaaTCGGACACATTGGAGTCGGACAGGCTAAGCTGCATAGAACACCGCATCTA	NZ_LFII01000003.1:23017-20018	Bacteria;Actinobacteria;Actinobacteria;Bifidobacteriales;Bifidobacteriaceae;Bifidobacterium;Bifidobacterium longum;Bifidobacterium longum NCC2705	Y-Int.11:1508916-1510118,Y-Int.9:1506902-1507957,Y-Int.10:1507954-1508919		L	1257	1.78334	5.0025	-0.0876841	0.0485	0.0696563	C1506808-1510281(8)	C1505645-1516641(23)	1	1	Tnp_150.1,Tnp_150.3	72
NC_015052.1	TIGER	109821	121989	1.986	+	29	37.18	Blo1.12.HYP|gtfA	HYP|gtfA	12169		2	Other	0	0	ATCGGTCATGTGTGATGTGAATTGGGATGTTTGGATGTCCGTTTCTGCAGaaTCATCTTTGCTCTGTACTCGTTGATTCGCAAATACGGCGCATGGCTCGTC	AGAATCGGTCATGTGTGATGTGTGAGATGTTTGGATGTCCGATTTTGCAGaaACGGACACATTGGGGTCGGACAGGCTGGGTTGTGCAGAACACCGCATCAA	GTCTCTCAACTCAAGCCTCAACCAAAATGCGCAACAAACCGGGCGTTATCaaTCGGACACATTGGAGTCGGACAGGCTAAGCTGCATAGAACACCGCATCTA	NZ_BCXX01000017.1:136940-133941	Bacteria;Actinobacteria;Actinobacteria;Bifidobacteriales;Bifidobacteriaceae;Bifidobacterium;Bifidobacterium longum;Bifidobacterium longum subsp. infantis 157F	Y-Int.3:119671-120732,Y-Int.2:118709-119674,Y-Int.1:117510-118712		R	1257	1.91868	4.65547	-0.13208	0.0505	0.062225		C109821-121989(29)	1	1	rve,Tnp_150.8,Tnp_150.5	72
NC_015052.1	TIGER	1005752	1068366	11.421	+	78	100	Blo1.63.ilvE	ilvE	62615		92	Phage1	0	1	TGCGCGACGAGCTGCTCGGCATCCAGCTCGGCGAAGTCGAGGACCCGCACaactggatgtggaaggtgtgctgaaacgcccgctgattagacattgagaccccttgcgaataccaatgtttgcaaggggtctcgtcgtatctCGGGGTAAGATTTCCGGCGTCTAGGAATGTCGTTCTCCAACATTCTCCAA	GCGCGACGAACTGCTCGGCATCCAGCTTGGTGAGGTCGAAGACCCGCACAactggatgtggaaggtgtgctgaactagcaccttttgtttctgactaagaccccttggaacagcaacaattccaaggggtcttggcgtatctAGAATATTCTGTATCTGGAGAGATTCAGATGAGTGAAGCAATATTTCGCA	TTGGAATTCCGCCGTTCTTTCCGTGGGAGCCGTTGATTTCATTATACGTTactggatgtggaaggtgtgctgaactagcaccttttgtttctgactaagaccccttggaacagcaacaattccaaggggtcttggcgtattgGAAATGTTCTTGGCTAGAGAGATACAGATGGATTTAGCAACATTCCGCAA	NZ_AWFS01000003.1:180181-183180	Bacteria;Actinobacteria;Actinobacteria;Bifidobacteriales;Bifidobacteriaceae;Bifidobacterium;Bifidobacterium longum;Bifidobacterium longum subsp. infantis 157F	Y-Int.10:1066828-1068219	Y-Int	R	147	3.12581	5.64168	0.586102	-0.0342	0.0404625		C1005752-1068366(39)	1	1	Tnp_RVT_1.1
NC_015052.1	TIGER	1207764	1246924	10.599	-	36	46.15	Blo1.39.dnaJ	dnaJ	39161		39	Phage1	0	1	CCACGCACGTCTCCCAGGCATCCCGTCCACAGGCCGGTCAAAAGAAAGGTttcttcagcaagttgaaggacgcactgagctgagagtggGTTGGAAAATGGCCGCTTTGCCTTGCGGGAGTAGGGCTGAGCGGCTTTTT	CCACGCACGTCTCCCAGGCATCCCGTCCACAGGCCGGTCAAAAGAAAGGTttcttcagcaagttgaaggacgcactgagctgagagcggATGCGTTCTTGGCTCCCCCTCTGAGGGGAGCCAAGTCTGTTACTTCAGCA	GTCTGAAACCCTCAGAAACGTTGGAATCACGCCATTCCTGCGAATGGTGGttcttcagcaagttgaaggacgcactgagctgagagcggATGCGTTCTTGGCTCCCCCTCTGAGGGGAGCCAAGTCTGTTACTTCAGCA	NC_017221.1:1108167-1105168	Bacteria;Actinobacteria;Actinobacteria;Bifidobacteriales;Bifidobacteriaceae;Bifidobacterium;Bifidobacterium longum;Bifidobacterium longum subsp. infantis 157F	Y-Int.12:1243869-1244738,Y-Int.11:1207828-1209003		L	64	3.48444	11.3046	0.522306	0.0085	0.0173438		C1207764-1246924(36)	1	1	Tnp_30.6,Tnp_30.1
NC_015052.1	TIGER	1323617	1380270	11.674	+	24	30.77	Blo1.57.cypB	cypB	56654		29	ICE2	2	0	GATGGCGGCAATGCCAGTCAATGACGTGGGGCAATGAGAACATGGAACGTatgactaccatcattatgaatacctctgaTGATAATCGTGGTCAGCTGTTTTTGGCTTTATTCCAAGGTTTTCCATTTT	GATGGCGGCAATGCCAGTCAATGACGTGGGGCAATGAGAACATGGAACGTatgactaccatcattatgaatacctctgaGGGCAGCATCACCATCAACCTGTTCGACGACAAGGCTCCGAACACCGTGG	ACGGGATTGGGGTTCCCGGCCGGTCTCAAGCCCATGAGACACTTAAGACCatgactaccgtaatcatgcatacctctgaGGGCAGCATCACCATCAACCTGTTCGACGACAAGGCTCCGAACACCGTGG	NZ_CP011965.1:1452457-1455456	Bacteria;Actinobacteria;Actinobacteria;Bifidobacteriales;Bifidobacteriaceae;Bifidobacterium;Bifidobacterium longum;Bifidobacterium longum subsp. infantis 157F	Y-Int.13:1323852-1325180	Y-Int	L	235	5.02994	4.60098	0.333958	0.03765	0.0514812		C1323617-1380270(24)	1	1	rve,Tnp_21.4,Tnp_21_1.6,rve
NC_011593.1	TIGER,Islander	343281	352004	14.034	-	1	1.32	Blo8.9.M	M	8724		49	Phage2	0	3	GTCCAAATACAGGACGTGCCGACGCGGGGTGGAGCAGCTCGGTAGCTCGCtgggctcataacccagaggtccatggttcaaatccatgccccgctaccaGTGAAAAGGCTAGGAATTATTTGATTCCTAGCCTTTTCTCGTATTCCAAC	GTCCAAATACAGGACGTGCCGACGCGGGGTGGAGCAGCTCGGTAGCTCGCtgggctcataacccagaggtccatggttcaaatccatgccccgctaccaATAACGCAAGAGGTCGCCAGCCAACAAGGCTGGCGGCCTCTTGCGTTCCA	TGTCGCACTATACAATAGACAATAACAAACTAGAACAATATAAGAAAACGtgggctcataacccagaggtccatggttcaaatccatgccccgctactaATCATGCAAGAGGCCGCCAGCCAACAAGGCTGGTGGCCTCTTGCGTTCCA	NZ_BCYG01000021.1:137340-140339	Bacteria;Actinobacteria;Actinobacteria;Bifidobacteriales;Bifidobacteriaceae;Bifidobacterium;Bifidobacterium longum;Bifidobacterium longum subsp. infantis ATCC 15697 = JCM 1222 = DSM 20088	Y-Int.2:343475-344698	Y-Int	L	194	4.61083	7.66891	0.148303	-0.1264	0.0856125	I5prime.NC_011593.1_t12_tRNA-Val(GAC)[1i]	CI3prime.NC_011593.1_t9_tRNA-Met(CAT)[1i]	1	1		78
NC_011593.1	TIGER	1288406	1331088	10.554	+	32	42.11	Blo8.43.dnaJ	dnaJ	42683		39	Phage1	0	1	CCACGCACGTCTCCCAGGCATCCCGTCCACAGGCTGGCCAAAAGAAAGGCttcttcagcaagttaaaagacgcactgagctgagaacggGTTGGAAAATGGCCGCTTTGCCTTGCGGAAGTAGGGCTGAGCGGCTTTTT	CCACGCACGTCTCCCAGGCATCCCGTCCACAGGCTGGCCAAAAGAAAGGCttcttcagcaagttgaaggacgcgctgagctgagaacggATGCGTTCTTGGCTCCCCCTCAGAGAGGGGAGCCAAGTCTGTTACTTCAG	GTATGAAACCCTCAGAAACGTTGGAATAACGCCATTCCCGTGAATGGTGGttcttctgcaagttaaaagacgcactgagctgagagtggATGCGTTCTTGGCTCCCCTCAGAGAGGGGAGCCAAGTCTGTCACTTCAGC	NZ_ATWX01000011.1:64375-61376	Bacteria;Actinobacteria;Actinobacteria;Bifidobacteriales;Bifidobacteriaceae;Bifidobacterium;Bifidobacterium longum;Bifidobacterium longum subsp. infantis ATCC 15697 = JCM 1222 = DSM 20088	Y-Int.7:1329849-1331024	Y-Int	R	64	3.25329	10.4127	0.457394	0.01275	0.0298188		C1288406-1331088(32)	1	1		76
NC_011593.1	TIGER	1361126	1519765	12.095	-	1	1.32	Blo8.159.HAD|Y-Int	HAD|Y-Int	158640		25	Other	0	0	CCAATGATTCCAAGGATTTTGCCATCCATCCCCTATATCCATCATCCGATaatgtacgttatgtcagattaggttTTCGGAAGAAACCGGGAAGTGGCCAAAATCAGCGGAAAACGGCGGGACAA	CCCAATGATTCCAAGGATTTTGCCATCCGTCCCCTATATCCATCATCCGAtaatgtacgttatgtcagattggttATTGAAAAAACACTTCGATTGGCAGGGGTTGCTTCACCTAGCGCCACTGA	GATGTTCTCCAGATGCGCGTGATTCCGCCATTCCGTGGTGCCGGCTGGCTtaatgtacgttatgtcagattggttATTGAAGAAACGCTTCGATTGGCAGGGGTTGCTTCACCTAGCGCCACTGA	NZ_CP010411.1:2109563-2106564	Bacteria;Actinobacteria;Actinobacteria;Bifidobacteriales;Bifidobacteriaceae;Bifidobacterium;Bifidobacterium longum;Bifidobacterium longum subsp. infantis ATCC 15697 = JCM 1222 = DSM 20088	Y-Int.8:1413202-1413606,S-Core_is607.2:1408336-1408755,Y-Int.9:1518316-1519521		R	244	2.18781	3.08931	0.439871	0.0561	0.0804563	I3prime.NC_011593.1_t36_tRNA-Trp(CCA)[1i]	C1361126-1519765(1)	1	1	Tnp_110.3,Tnp_605.1	74
NC_011593.1	TIGER	1660781	1723929	10.522	-	76	100	Blo8.63.ilvE	ilvE	63149		24	Phage1	0	1	GCGCAACGAGTTGCTCGGCATCCAGCTCGGCGAGGTGGAAGACCCGCACAactggatgtggaaggtgtgctgaaAAGCCCGCTGATTAGGCATTGAGACCCCTTACGAACGACAATGTTTGCAA	GCGCGACGAGCTGCTCGGCATCCAGCTCGGCGAAGTCGAGGACCCGCACAactggatgtggaaggtgtgctgaaCTAGCACCTTTTGTTTCTGACTAAGACCCCTTGGAACAGCAACAATTCCA	TTGGAATTCCGCCGTTCTTTCCGTGGGAGCCGTTGATTTCATTATACGTTactggatgtggaaggtgtgctgaaCTAGCACCTTTTGTTTCTGATTAAGACCCCTTGGAACATCAACAATTCCA	NZ_BCYL01000009.1:3146-6145	Bacteria;Actinobacteria;Actinobacteria;Bifidobacteriales;Bifidobacteriaceae;Bifidobacterium;Bifidobacterium longum;Bifidobacterium longum subsp. infantis ATCC 15697 = JCM 1222 = DSM 20088	Y-Int.11:1683887-1684291,Y-Int.10:1660928-1662319		L	147	3.47749	7.17261	0.487572	-0.0161	0.0405563		C1660781-1723929(73)	1	1	Tnp_110.6	77
NC_011593.1	TIGER	1956323	1995873	8.328	-	6	7.89	Blo8.40.L	L	39551		27	Phage1	0	1	GTGGCGAAATGGTATACGCAGTCGACTTAAAATCGATCGCTTCGGCTTGTgggttcgagtcccaccggaggcaccttCGCTAGACTGTGGAAAATAGCCGTTTTGCCTTGCGAGAGTAGGGCTGAGC	GTGGCGAAATGGTATACGCAGTCGACTTAAAATCGATCGCTTCGGCTTGTgggttcgagtcccaccggaggcaccttGAAATCGGCCTGTGGCCGATGCGTTTTTTGTGGCTGTGCCGCGGTCTCTC	GAGAGCCGCATAATCGAGACGGGAGTAGGTCTAAGCGGCTTTTCTCCGTAgggttcgagtcccaccggaggcaccttGAAATCGGCCTGTGGCCGATGCGTTTTTTGTGGCTGTGCCGCGGTCTCTC	NZ_BCYG01000042.1:54723-57722	Bacteria;Actinobacteria;Actinobacteria;Bifidobacteriales;Bifidobacteriaceae;Bifidobacterium;Bifidobacterium longum;Bifidobacterium longum subsp. infantis ATCC 15697 = JCM 1222 = DSM 20088	Y-Int.13:1956374-1957564	Y-Int	L	51	3.68931	7.3262	0.431462	0.01225	0.0285375	I3prime.NC_011593.1_t69_tRNA-Leu(TAA)[1i,2][3i]	C1956323-1995873(6)	1	1		75
NC_017219.1	TIGER,Islander	343072	351795	14.03	-	1	1.32	Blo7.9.M	M	8724		49	Phage2	0	3	GTCCAAATACAGGACGTGCCGACGCGGGGTGGAGCAGCTCGGTAGCTCGCtgggctcataacccagaggtccatggttcaaatccatgccccgctaccaGTGAAAAGGCTAGGAATTATTTGATTCCTAGCCTTTTCTCGTATTCCAAC	GTCCAAATACAGGACGTGCCGACGCGGGGTGGAGCAGCTCGGTAGCTCGCtgggctcataacccagaggtccatggttcaaatccatgccccgctaccaATAACGCAAGAGGTCGCCAGCCAACAAGGCTGGCGGCCTCTTGCGTTCCA	TGTCGCACTATACAATAGACAATAACAAACTAGAACAATATAAGAAAACGtgggctcataacccagaggtccatggttcaaatccatgccccgctactaATCATGCAAGAGGCCGCCAGCCAACAAGGCTGGTGGCCTCTTGCGTTCCA	NZ_BCYG01000021.1:137792-134793	Bacteria;Actinobacteria;Actinobacteria;Bifidobacteriales;Bifidobacteriaceae;Bifidobacterium;Bifidobacterium longum;Bifidobacterium longum subsp. infantis ATCC 15697 = JCM 1222 = DSM 20088	Y-Int.2:343266-344489	Y-Int	L	194	4.61118	7.66819	0.148335	-0.1264	0.0855438		CI3prime.NC_017219.1_t9_tRNA-Met(CAT)[1i]	1	1		78
NC_017219.1	TIGER	1288197	1330879	10.598	+	32	42.11	Blo7.43.dnaJ	dnaJ	42683		39	Phage1	0	1	CCACGCACGTCTCCCAGGCATCCCGTCCACAGGCTGGCCAAAAGAAAGGCttcttcagcaagttaaaagacgcactgagctgagaacggGTTGGAAAATGGCCGCTTTGCCTTGCGGAAGTAGGGCTGAGCGGCTTTTT	CCACGCACGTCTCCCAGGCATCCCGTCCACAGGCTGGCCAAAAGAAAGGCttcttcagcaagttgaaggacgcgctgagctgagaacggATGCGTTCTTGGCTCCCCCTCAGAGAGGGGAGCCAAGTCTGTTACTTCAG	GTATGAAACCCTCAGAAACGTTGGAATAACGCCATTCCCGTGAATGGTGGttcttctgcaagttaaaagacgcactgagctgagagtggATGCGTTCTTGGCTCCCCTCAGAGAGGGGAGCCAAGTCTGTCACTTCAGC	NZ_ATWX01000011.1:64375-61376	Bacteria;Actinobacteria;Actinobacteria;Bifidobacteriales;Bifidobacteriaceae;Bifidobacterium;Bifidobacterium longum;Bifidobacterium longum subsp. infantis ATCC 15697 = JCM 1222 = DSM 20088	Y-Int.7:1329640-1330815	Y-Int	R	64	3.25364	10.4119	0.461646	0.01275	0.0298625		C1288197-1330879(32)	1	1		76
NC_017219.1	TIGER	1360917	1519556	12.097	-	1	1.32	Blo7.159.HAD|Y-Int	HAD|Y-Int	158640		25	Other	0	0	CCAATGATTCCAAGGATTTTGCCATCCATCCCCTATATCCATCATCCGATaatgtacgttatgtcagattaggttTTCGGAAGAAACCGGGAAGTGGCCAAAATCAGCGGAAAACGGCGGGACAA	CCCAATGATTCCAAGGATTTTGCCATCCGTCCCCTATATCCATCATCCGAtaatgtacgttatgtcagattggttATTGAAAAAACACTTCGATTGGCAGGGGTTGCTTCACCTAGCGCCACTGA	GATGTTCTCCAGATGCGCGTGATTCCGCCATTCCGTGGTGCCGGCTGGCTtaatgtacgttatgtcagattggttATTGAAGAAACGCTTCGATTGGCAGGGGTTGCTTCACCTAGCGCCACTGA	NZ_CP010411.1:2109563-2106564	Bacteria;Actinobacteria;Actinobacteria;Bifidobacteriales;Bifidobacteriaceae;Bifidobacterium;Bifidobacterium longum;Bifidobacterium longum subsp. infantis ATCC 15697 = JCM 1222 = DSM 20088	S-Core_is607.2:1408127-1408546,Y-Int.8:1412993-1413397,Y-Int.9:1518107-1519312		R	244	2.18816	3.08859	0.439903	0.0561	0.080475	I3prime.NC_017219.1_t35_tRNA-Tyr(GTA),B2[1i],3	C1360917-1519556(1)	1	1	Tnp_110.6,Tnp_605.1	74
NC_017219.1	TIGER	1660571	1723719	10.519	-	76	100	Blo7.63.ilvE	ilvE	63149		24	Phage1	0	1	GCGCAACGAGTTGCTCGGCATCCAGCTCGGCGAGGTGGAAGACCCGCACAactggatgtggaaggtgtgctgaaAAGCCCGCTGATTAGGCATTGAGACCCCTTACGAACGACAATGTTTGCAA	GCGCGACGAGCTGCTCGGCATCCAGCTCGGCGAAGTCGAGGACCCGCACAactggatgtggaaggtgtgctgaaCTAGCACCTTTTGTTTCTGACTAAGACCCCTTGGAACAGCAACAATTCCA	TTGGAATTCCGCCGTTCTTTCCGTGGGAGCCGTTGATTTCATTATACGTTactggatgtggaaggtgtgctgaaCTAGCACCTTTTGTTTCTGATTAAGACCCCTTGGAACATCAACAATTCCA	NZ_BCYL01000009.1:3146-6145	Bacteria;Actinobacteria;Actinobacteria;Bifidobacteriales;Bifidobacteriaceae;Bifidobacterium;Bifidobacterium longum;Bifidobacterium longum subsp. infantis ATCC 15697 = JCM 1222 = DSM 20088	Y-Int.11:1683677-1684081,Y-Int.10:1660718-1662109		L	147	3.47784	7.17189	0.487604	-0.0161	0.0405063		C1660571-1723719(73)	1	1	Tnp_110.4	77
NC_017219.1	TIGER,Islander	1956112	1995661	8.368	-	6	7.89	Blo7.40.L	L	39550		27	Phage1	0	1	GTGGCGAAATGGTATACGCAGTCGACTTAAAATCGATCGCTTCGGCTTGTgggttcgagtcccaccggaggcaccttCGCTAGACTGTGGAAAATAGCCGTTTTGCCTTGCGAGAGTAGGGCTGAGC	GTGGCGAAATGGTATACGCAGTCGACTTAAAATCGATCGCTTCGGCTTGTgggttcgagtcccaccggaggcaccttGAAATCGGCCTGTGGCCGATGCGTTTTTTGTGGCTGTGCCGCGGTCTCTC	GAGAGCCGCATAATCGAGACGGGAGTAGGTCTAAGCGGCTTTTCTCCGTAgggttcgagtcccaccggaggcaccttGAAATCGGCCTGTGGCCGATGCGTTTTTTGTGGCTGTGCCGCGGTCTCTC	NZ_BCYG01000042.1:54723-57722	Bacteria;Actinobacteria;Actinobacteria;Bifidobacteriales;Bifidobacteriaceae;Bifidobacterium;Bifidobacterium longum;Bifidobacterium longum subsp. infantis ATCC 15697 = JCM 1222 = DSM 20088	Y-Int.13:1956164-1957354	Y-Int	L	52	3.68966	7.32548	0.435725	0.01225	0.0284938		CI3prime.NC_017219.1_t69_tRNA-Leu(TAA)[1i]	1	1		75
NC_014656.1	TIGER	526603	548535	3.746	+	5	100	Blo2.22.HYP|HYP	HYP|HYP	21933		17	Other	0	0	AGTTGATACAGGCGACCGAATCCTTGTCAAGGATAACTAATCTGACATAAcgtacattatcggctaaCTATTAGGGAATCTTAGAAACGGCTTAATTCCAACGGTCTTCATTTCGCA	AGTTGATACAGGCGACCGAATCCTTGTCAAGGATAACTAATCTGACATAAcgtacattatcggctaaTAGTACGTGGTGATTTTAGCCGAACCAGTAGTATCTAGTTGCGGATTAGC	CCGTTGGAATAAAGCCATTCTTGAAGCCCGGTCGAGTCACTGTCGCACAGcgtacattatcggttaaTAGTATGTGGTGATTTTAGCCGAACCAGTAGTATCTAGTTGCGGATTAGC	NZ_JNWA01000016.1:260314-257315	Bacteria;Actinobacteria;Actinobacteria;Bifidobacteriales;Bifidobacteriaceae;Bifidobacterium;Bifidobacterium longum;Bifidobacterium longum subsp. longum BBMN68	Y-Int.1:526729-527910	Y-Int	L	126	1.3744	1.85379	0.31161	0.0513	0.0544125		C526603-548535(5)	1	1	Tnp_21_1.2,Tnp_21.4
NC_015067.1	TIGER	685128	694755	8.602	-	38	100	Blo16.10.glnA1	glnA1	9628	6	12	Other	0	0	AGATCGACCAGGCTCGCCTGGCCCCGACCCCGCTCGAGTACGAGCTCTACttccacatctgaCCCGTATGGCTAATTTTCCATGGAATTGAGCCATTCTTGATTCTAAGGGT	AGATCGACCAGGCTCGCCTGGCCCCGACCCCGCTCGAGTACGAGCTCTACttccacatctgaGTTTGAGAGCTTAGCCACGTTGGAATTCCCATTGCTCTTCCCTCGTGGGA	AGCCATTTTCTGCATTATATCAATAATTGCCTCAAACCATAGAAATCAGAttccacatctgaGTTTGAGAGCTTAGCCACGTTGGAATTCCCATTGCTCTTCCCTCGTGGGA	NZ_BCYL01000054.1:104157-101158	Bacteria;Actinobacteria;Actinobacteria;Bifidobacteriales;Bifidobacteriaceae;Bifidobacterium;Bifidobacterium longum;Bifidobacterium longum subsp. longum JCM 1217	Y-Int.1:685296-686546	Y-Int	L	168	3.54103	6.26118	0.491918	-0.03445	0.0398063		C685128-694755(38)	1	1	rve
NC_015067.1	TIGER	1072967	1245626	12.19	+	4	10.53	Blo16.173.HYP|HYP	HYP|HYP	172660		23	Other	0	0	GCGTTTAGGTGTTGCTTCTCACCGGAATAAAGATGATATTGAATAACCGAtaatgtacgttatgtcagattagGTTTTCGGAAGAAACCGGGAAGTGGCCAAAATCAGCGGAAAACGGCGGGA	GCGTTTAGGTGTTGCTTCTCACCGGAATAAAGATGATATTAAATAACCGAtaatgtacgttatgtcagattagTTATCCTTGACAAGGATTCGGTCGCCTGTATCAACTAGTCCACGCATACC	GATGTTCTCCAGATGCGCGTGATTCCGCCATTCCGTGGTGCCGGCTGACTtagtgtacgttatgtcagattagTTATCCTTGACAAGGATTCGGTCGCCTGTATCAACTAGTCCACGCATACC	NZ_CALH01000067.1:20133-23132	Bacteria;Actinobacteria;Actinobacteria;Bifidobacteriales;Bifidobacteriaceae;Bifidobacterium;Bifidobacterium longum;Bifidobacterium longum subsp. longum JCM 1217	Y-Int.5:1073213-1074418	Y-Int	L	246	2.08359	3.19803	0.472338	0.0512	0.0796125	I3prime.NC_015067.1_t40_tRNA-Leu(TAA)[1i]	C1072967-1245626(4)	1	1	Tnp_30.3,Tnp_21.2,Tnp_21_1.1,Tnp_21_2.2,Tnp_21_1.2,Tnp_21.3,Tnp_21_1.4
NC_014169.1	Islander	236850	250617	11.795	-	0	0	Blo17.14.S	S	13768			Other	0	0					Bacteria;Actinobacteria;Actinobacteria;Bifidobacteriales;Bifidobacteriaceae;Bifidobacterium;Bifidobacterium longum;Bifidobacterium longum subsp. longum JDM301	Y-Int.1:248707-250380	Y-Int	R	237	3.19977	7.11325	0.376095	-0.0641	0.071075		CI3prime.NC_014169.1_t6_tRNA-Ser(GGA)[1i][2i]	2	1	Tnp_51_1.1,Tnp_3_1c.1	50
NC_014169.1	Islander	250617	259177	8.409	-	0	0	Blo17.9.S	S	8561			Other	0	0					Bacteria;Actinobacteria;Actinobacteria;Bifidobacteriales;Bifidobacteriaceae;Bifidobacterium;Bifidobacterium longum;Bifidobacterium longum subsp. longum JDM301	Y-Int.2:250857-252224	Y-Int	L	240	2.5904	8.64843	0.459428	0.0075	0.0807125		CI3prime.NC_014169.1_t6_tRNA-Ser(GGA)[1i][2i]	2	2
NC_014169.1	TIGER	1337889	1352289	2.234	+	21	45.65	Blo17.14.cypB	cypB	14401		63	Other	0	0	AGTCCTCACAACCGGGCAGGTCCCACAAGGAGCATAGCTCATGCACCCACtgtccggtctcaagcccatgagacacttaagaccatgactaccatcatcatgcgcacctctgaTGATAATCGCATGTGGTCGTTTTTGGCTTTGTTCCAAGGTTTTCAATTTT	AGTCCTCACAACAGGGCAGGTCCCACAAGGAGCATAGCTCATGCACCCACcgtccggtctcaagcccatgagacacttaagaccatgactaccgtaatcatgcgcacctctgaAGGCGATATCACCATCAACCTGTTCGACGACAAGGCCCCGAACACCGTGG	CTCTTCCCCGCTCCCCTGCGAGCCATCCGGGAACGCCGCCGCAGCCCTGGcgtccggtctcaagcccatgagacacttggagccatgactaccatcatcatgcgcacctctgaGGGCAGCATCACCATCAACCTGTTCGACGACAAGGCCCCGAACACCGTGG	NZ_BCXU01000041.1:223696-226695	Bacteria;Actinobacteria;Actinobacteria;Bifidobacteriales;Bifidobacteriaceae;Bifidobacterium;Bifidobacterium longum;Bifidobacterium longum subsp. longum JDM301	Y-Int.9:1349199-1350017	Y-Int	R	2272	2.91103	4.60687	0.292762	-0.0043	0.0445813		C1337889-1352289(21)	1	1	Tnp_150.1,Tnp_150.10,rve,Tnp_150.5
NC_014169.1	TIGER,Islander	2019979	2027772	12.532	-	46	100	Blo17.8.S	S	7794		26	Other	0	0	AGCGGCCTAAAGAGACGGTCTTGAAAACCGTTGAGGGGCAACCCTCCGCGagttcgaatctcgccctgtccgcaaaTAGGGTTTCGAGCCATTGGCTCGGGGCCCTTTTGCTTTGCTGAAATGCCT	AGCGGCCTAAAGAGACGGTCTTGAAAACCGTTGAGGGGCAACCCTCCGCGagttcgaatctcgccctgtccgcgaaCCGAGGCCTGGGCAACATGCCCAGGCCCTTTTTCTTTTTCTGGAACCTGT	TTTGAGATTAACCACTTTATCAATGATTTCAGTGCGTATCGCCTGTTTCTagttcgaatctcgccctgtccgcgaaCCGAGGCCTGGGCAACATGCCCAGGCCCCTTTTTCTTTTTCTGGAACCTG	NZ_JDUC01000002.1:10819-7820	Bacteria;Actinobacteria;Actinobacteria;Bifidobacteriales;Bifidobacteriaceae;Bifidobacterium;Bifidobacterium longum;Bifidobacterium longum subsp. longum JDM301	Y-Int.11:2026108-2027568	Y-Int	R	204	2.32321	14.6435	0.592762	-0.00925	0.059275	I3prime.NC_014169.1_t47_tRNA-Ser(CGA)[1i]	CI3prime.NC_014169.1_t46_tRNA-Ser(TGA)[1i]	1	1
NC_017221.1	TIGER,Islander	342936	375370	7.505	-	34	100	Blo18.32.E	E	32435	8	14	Other	0	0	GTCTAACGGTTAGGACACCAGACTTTCAATCTGACAACGAGAGTTCGACTctctctgggggtacCCACCGGCTCCGGTTTCCACGAGGTATCGTGGCCCGGAGCCTTTTGTTTC	GTCTAACGGTTAGGACACCAGACTTTCAATCTGACAACGAGAGTTCGACTctctctgggggtacTTCACTAAAGACCCCGGTCATAGCGACCGAGGTCTTTTCGTATTCGCGGG	TGCTTTCGGAGCGATGGATTTCGGCCCATGTTCCATGGGACCGTATCCCCctctctgggggtacTTCACTAAAGACCCCGGTCATAGCGACCGAGGTCTTTTCGTATTCGCGGG	NC_015052.1:1942904-1939905	Bacteria;Actinobacteria;Actinobacteria;Bifidobacteriales;Bifidobacteriaceae;Bifidobacterium;Bifidobacterium longum;Bifidobacterium longum subsp. longum KACC 91563	Y-Int.1:343296-344558	Y-Int	L	360	3.97564	4.60399	0.518543	-0.00945	0.0371375		CI3prime.NC_017221.1_t9_tRNA-Glu(TTC)[1i]	1	1	Tnp_21.10,Tnp_21.5,Tnp_256.7
NC_017221.1	TIGER,Islander	993712	1050217	14.808	-	6	17.65	Blo18.57.N	N	56506		46	ICE2	2	0	GAAAATTGAATATTCCTGCGTAGCTCAGTTGGCAGAGCATCCGACTGTTAatcggacggtcgctggttcaagcccagccgcaggagctcacctgaaGCCACCGGCGTGTCGCCGGTGGCTTTCTTGTTTCCCGTCATCTGATTTAT	GAAAATTGAATATTCCTGCGTAGCTCAGTTGGCAGAGCATCCGACTGTTAatcggacggtcactggttcaagcccagtcgcaggagctcacctgaaCGGGTAACTCCGGTCGGGATGAAAATTGAATATTCCTGCGTAGCTCAGTT	TTGTCTACTCCTGTTGCAAAAAGCCCTACGGCTGCGAGCCAGAACCGTATatcggacggtcactggttcaagcccagtcgcaggagctcacctgaaCGGGTAACTCCGGTCGGGATGAAAATTGAATATTCCTGCGTAGCTCAGTT	NC_015052.1:1304860-1301861	Bacteria;Actinobacteria;Actinobacteria;Bifidobacteriales;Bifidobacteriaceae;Bifidobacterium;Bifidobacterium longum;Bifidobacterium longum subsp. longum KACC 91563	Y-Int.7:993945-994880	Y-Int	L	233	5.24677	5.67184	0.446852	0.0394	0.0644062	I3prime.NC_017221.1_t19_tRNA-Asn(GTT),B2[1i]	CI3prime.NC_017221.1_t18_tRNA-Asn(GTT),B2[1i]	1	1		73
NC_017221.1	TIGER	1136906	1153826	2.258	+	26	76.47	Blo18.17.HYP|HYP	HYP|HYP	16921		17	Other	0	0	AGTTGATACAGGCGACCGAATCCTTGTCAAGGATAACTAATCTGACATAAcgtacattatcggctaaCTATTCGGGAATCTTAGAAACGGCTTAATTCCAACGGTCTTCATTTCGCA	AGTTGATACAGGCGACCGAATCCTTGTCAAGGATAACTAATCTGACATAAcgtacattatcggttaaTAGTATGTGGTGATTTTAGCCGAACCAGTAGTATCTAGCTGCGGATTAGC	CCGTTGGAATAAAGCCATTCTTGAAGCCCGGTCGAATCATTGTCGCACAGcgtacgttatcggttaaTAGTATGTGGTGATTTTAGCCGAACCAGTAGTATCTAGCTGCGGATTAGC	NZ_CP010453.1:1160456-1157457	Bacteria;Actinobacteria;Actinobacteria;Bifidobacteriales;Bifidobacteriaceae;Bifidobacterium;Bifidobacterium longum;Bifidobacterium longum subsp. longum KACC 91563	Y-Int.8:1137682-1138227	Y-Int	L	776	2.46303	6.21112	0.249793	0.0015	0.0498875	I3prime.NC_017221.1_t25_tRNA-Pro(GGG),B2[1i]	C1136906-1153826(26)	1	1	Tnp_21_1.1,Tnp_21.9,Tnp_21.4,Tnp_21.12
NC_017221.1	TIGER	2147221	2158217	2.925	-	25	73.53	Blo18.11.HYP|gtfA	HYP|gtfA	10997		2	Other	0	0	ATCGGTCATGTGTGATGTGAATTGGGATGTTTGGATGTCCGTTTCTGCAGaaTCATCTTTGCTCTGTACTCGTTGATTCGCAAATACGGCGCATGGCTCGTC	AGAATCGGTCATGTGTGATGTGTGAGATGTTTGGATGTCCGATTTTGCAGaaACGGACACATTGGGGTCGGACAGGCTGGGTTGTGTAGAACACCGCATCAA	GTCTCTCAACTCAAGCCTCAACCAAAATGCGCAACAAACCGGGCGTTATCaaTCGGACACATTGGAGTCGGACAGGCTAAGCTGCATAGAACACCGCATCTA	NZ_LFII01000003.1:23017-20018	Bacteria;Actinobacteria;Actinobacteria;Bifidobacteriales;Bifidobacteriaceae;Bifidobacterium;Bifidobacterium longum;Bifidobacterium longum subsp. longum KACC 91563	Y-Int.10:2148522-2149724,Y-Int.12:2150683-2151738,Y-Int.11:2149721-2150686		L	1301	1.73604	4.96814	-0.0890958	0.0522	0.0717562	C2148384-2151857(8)	C2147221-2158217(25)	1	1	Tnp_150.8,Tnp_150.1	72
NC_013721.1	TIGER	540501	554214	5.687	+	3	75	Gva2.14.NUDIX|tRNA_U5-meth_tr	NUDIX|tRNA_U5-meth_tr	13714		131	Other	0	0	AAGATATCGTTTTGATGACACCTACTTGCGTACAGTCTAGTTGCTGCGTTttaggctttgtgtagcaaggcttagcgagggctatcgttaaaaggtttagcgtgtggcggctttaggctggctcggcgtggtttttgagcgtgttttggctgtatgggggaacatgtctacgctttagggtTGAATGCACAGGATGTTAACGTTAAAAGGTGCACACACTTTGCACCCAGC	CAAAATAGCGTTTTGATGACGCCTGCTATGTGCGCAGTTTAGTTCCTGCGttttgcctttgtgtagcaaggcttagcgagggatatcgttaaaaggtttagcgtgcggtggatttaatcttacttctcgagattctagatgtgattttgctgtttgagggaagatatcaacgctctagggtCAAGTGCAATAAGTTCAATGATTGTTGCTTGTGCACAGTGTGATATACAA	GCACGTCGAGAGTGTCGTATTGATGTCAAAAGCTGATTAGGTGGGTGCATttttgcccttgtgtagcaggggttagcgaggactatcgttaaaaggtttaatgcggggcggctttaagctgggttctcgcggtttttgagtgcagtttggctgtttgggggaagatatcaacgctctagggTCGAGTGCAATAAGTTCAATGATTGTTGCTTGTGCACAGTGTGATATACA	NZ_ADER01000008.1:1568-4567	Bacteria;Actinobacteria;Actinobacteria;Bifidobacteriales;Bifidobacteriaceae;Gardnerella;Gardnerella vaginalis;Gardnerella vaginalis 409-05	S-Int.1:540703-541668	S-Int	L	202	2.88462	1.09145	0.342295	-0.0463	0.0709188	C540343-547034(1),C541563-566918(2)	C540501-554214(3)	1	1	Tnp_150.1
NC_013721.1	TIGER	983088	996713	8.837	-	3	75	Gva2.14.R|nhaA	R|nhaA	13626	24	4	ICE1	0	2	CAGAAGGTTGCAGGTTCGAATCCTGTCTGGCGCACAAACAAAACGCGAAGctttAGGGGCATTCACTTAGGGATTTAATTCCTAAAAAATTATCGGCGTAATCG	CAGAAGGTTGCAGGTTCGAATCCTGTCTGGCGCACAAACAAAACGCGAAGctttTGCTCCGCGTTTTTTTTTTAATTCGTATGCAACTCGCTCGGTTTATGCCT	CCGCTTAAAGGCTTTCAGTTGGTTTTCTTTTAATCCCTTACTGAACACTCctttTGCTCCGCGTTTTTTTTTAATTCGTATGCAACTCGCTCGGTTTATGCCTC	NZ_ADEP01000003.1:26745-23746	Bacteria;Actinobacteria;Actinobacteria;Bifidobacteriales;Bifidobacteriaceae;Gardnerella;Gardnerella vaginalis;Gardnerella vaginalis 409-05	S-Int.2:994984-996636	S-Int	R	77	1.57775	6.97822	0.23434	-0.04075	0.102044		C983088-996713(3)	1	1
NC_013721.1	TIGER,Islander	1097782	1137234	19.485	-	4	100	Gva2.39.A	A	39453		31	Phage1	0	1	CTATGGCGCAGCTGGTAGCGCATCTCCATGGCATGGAGGGGGTCGGGGGTtcgaatccccctagctccacaatattgttaaGAATGGCTTTATTCCAACGTTTTCAGCGTGTGTCTTACAGTGACGACACA	GGCTATGGCGCAGCTGGTAGCGCATCTCCATGGCATGGAGGGGGTCGGGGgttcgaatccccctagctccacaaattttaaACGTCACCTCTTTTTGGGGTGGCGTTTTTTGTTATTATTTTTTAATTTTT	GATAATCGTTGCAATACCAACGAAAACAAGAAATGGCGGAATCCCAACAAgttcgaatccccctagctccacaaattttaaACGTCACTTCTCATGAAGTGGCGTTTTTTGTTATTATTTTTCGATTTTTA	NZ_ADAN01000003.1:257129-260128	Bacteria;Actinobacteria;Actinobacteria;Bifidobacteriales;Bifidobacteriaceae;Gardnerella;Gardnerella vaginalis;Gardnerella vaginalis 409-05	Y-Int.1:1097988-1099166	Y-Int	L	206	5.18921	13.3354	0.564109	0.03665	0.0437188		CI3prime.NC_013721.1_t34_tRNA-Ala(GGC)[1i]	1	1
NC_017456.1	TIGER	578637	617139	10.143	+	1	100	Gva3.39.HYP	HYP	38503		5	Phage1	0	1	TGCTGCTGAAGAGCATTTCCCGCGTAACTATAATCTTTCGCTTGACTTCGatgcaGATGGTGAGCTTGAAGTAGATAAAAGTCATCTTGCTGAAGCTCTCAGTAA	TGCTACTGAAGAGCATTTTCCACGTAACTATAATCTTTCACTTGACTTTGatgcaCGTCGAGAGTGTCGTATTGATGTCAAAAGCTGATTAGGTGGGTGCATTTT	ATATCCATTCTGTGCACTCAAAAAGTGTAGCTATACTACCCGTTCTCTCAatccaCGTCGAGAGTGTTGTATTGATGTCAAAGGCTGATTAGGTGGGTGCATTTT	NC_013721.1:554347-551348	Bacteria;Actinobacteria;Actinobacteria;Bifidobacteriales;Bifidobacteriaceae;Gardnerella;Gardnerella vaginalis;Gardnerella vaginalis HMP9231	S-Int.1:613378-614973,S-Int.2:615355-616506		R	633	3.99007	8.01255	0.31956	-0.00235	0.0846125		C578637-617139(1)	1	1
NC_013131.1	Islander	7897083	8005550	2.306	+	0	0	Cac1.108.B	B	108468			ICE2	2	0					Bacteria;Actinobacteria;Actinobacteria;Catenulisporales;Catenulisporaceae;Catenulispora;Catenulispora acidiphila;Catenulispora acidiphila DSM 44928	Y-Int.5:7897171-7898649	Y-Int	L	88	1.06899	1.93406	0.204525	-0.0377	0.0272812		I3prime.NC_013131.1_t48_tRNA-Ini(CAT)[1i]	1	1
NC_013131.1	Islander	9940117	9990843	3.429	+	0	0	Cac1.51.S	S	50727	10		ICE2	2	0					Bacteria;Actinobacteria;Actinobacteria;Catenulisporales;Catenulisporaceae;Catenulispora;Catenulispora acidiphila;Catenulispora acidiphila DSM 44928	Y-Int.6:9942019-9943542	Y-Int	L	1902	2.20862	3.14403	0.135416	-0.0419	0.027975		I3prime.NC_013131.1_t61_tRNA-Ser(CGA),B5[1i]	1	1
NC_013131.1	Islander	10329233	10424683	8.621	-	0	0	Cac1.95.P	P	95451			ICE2	2	0					Bacteria;Actinobacteria;Actinobacteria;Catenulisporales;Catenulisporaceae;Catenulispora;Catenulispora acidiphila;Catenulispora acidiphila DSM 44928	Y-Int.7:10329397-10330875	Y-Int	L	164	3.49158	4.16069	0.421989	-0.03275	0.0221938		I3prime.NC_013131.1_t71_tRNA-Pro(CGG),B2[1i]	1	1
NC_012590.1	Islander	2104960	2156804	17.534	+	0	0	Cau4.52.G.1	G	51845	5		Phage1	0	1					Bacteria;Actinobacteria;Actinobacteria;Corynebacteriales;Corynebacteriaceae;Corynebacterium;Corynebacterium aurimucosum;Corynebacterium aurimucosum ATCC 700975	Y-Int.1:2155452-2156636	Y-Int	R	168	4.18809	8.05592	0.482794	-0.04435	0.0944062		I3prime.NC_012590.1_t40_tRNA-Gly(TCC)[1i][2i]	2	1
NC_012590.1	Islander	2156804	2208596	13.517	+	0	0	Cau4.52.G.2	G	51793	28		Phage1	0	1					Bacteria;Actinobacteria;Actinobacteria;Corynebacteriales;Corynebacteriaceae;Corynebacterium;Corynebacterium aurimucosum;Corynebacterium aurimucosum ATCC 700975	Y-Int.2:2207163-2208431	Y-Int	R	165	4.56935	8.09298	0.508768	-0.0075	0.0728938		I3prime.NC_012590.1_t40_tRNA-Gly(TCC)[1i][2i]	2	2
NC_016782.1	TIGER	727757	744592	12.845	-	11	84.62	Cdi1.17.HYP|R	HYP|R	16836	7	4	Other	0	0	CTCCTAAAGCCGGTGTCGGAGGTTCGATTCCTCTCTGGGGCACTTTTGGGagttAAGGGTTTCAGGAAACGGTTTGAGATTATTCAGGAAACCTTGGTGTGATC	CTCCTAAAGCCGGTGTCGCAGGTTCGATTCCTGTCTGGGGCACTTTTGAAagttTTACATATCTGACCTGCAGTTATTTGCGAAACTCAGCGACACCAGAAAAT	GTGCTCCCGGCGCGGTGGCCGGTGGTCGGTGCGCTGGGTCAAGCCCTCGGagttTTACATATGTGATCTGCAGTTATTTGCGAAACTCAGCGACACCAGAAAAT	NC_016802.1:764849-767848	Bacteria;Actinobacteria;Actinobacteria;Corynebacteriales;Corynebacteriaceae;Corynebacterium;Corynebacterium diphtheriae;Corynebacterium diphtheriae 241	Y-Int.1:740015-741079	Y-Int	R	3513	2.66043	6.58436	0.523933	0.06755	0.0732875		C727757-744592(11)	1	1		117
NC_016782.1	TIGER	1077758	1101682	7.988	-	13	100	Cdi1.24.DUF368|L	DUF368|L	23925	12	6	Phage2	0	3	GATTCAAAACCCGTGCAGTGTGAGTTCGAGTCTCACCAGGGGCACCAATAactacgGGGGCTTCCGTTTATTCGGACAAAACGTTCCGTAAACCTCCCCCGGTAAG	GATTCAAAACCCGTGCAGTGTGAGTTCGAGTCTCACCAGGGGCACCAATAattacgCCTTGTTATTAGCATTTTGCTAGTACAAGGCGTTTTAGTTTTCCTACTTA	CGTTTACCTGCGTTTATTACCGCAGGTCAGATAGGTTTACGGAAGCCCCCattacgCCTTGTTATTAGCATTTTGCTAGTACAAGGCGTTTTAGTTTTCCCGCTTT	NC_016802.1:1100886-1103885	Bacteria;Actinobacteria;Actinobacteria;Corynebacteriales;Corynebacteriaceae;Corynebacterium;Corynebacterium diphtheriae;Corynebacterium diphtheriae 241	Y-Int.2:1090602-1091597	Y-Int	R	10085	2.94901	4.53467	0.384227	0.0385	0.0489687		C1077758-1101682(13)	1	1	Tnp_150.7,Tnp_150.6,Tnp_150.4,Tnp_256.8,Tnp_150.12,Tnp_MULE.1	122
NC_016782.1	TIGER	1372888	1385685	1.26	+	4	30.77	Cdi1.13.HYP	HYP	12798	14	6	Other	0	0	GCCCGAAATCTTCTTTACCTTGTTTCGCTTTTTGTGGCCTTTGGATGGTGggtttcGAGCGTGTCAAATTATAGCGTCACCAAAAGTCTGCCAACCACCAAGCCGG	GCCCGAAATCTTCTCTACCTCGTTTCACTTTTTGTTGCCGTTGGATGGTGggtttcTATCAATGTTGAGGCACGCAGCTCGACAAAAATGCCGTGACATCGGAAAG	CATCTCCTTATGCAGGTTGGGAATCTACACACAAACCATTAGACACTCTCggcttcTATCAATATTGAGGCGCACCGTTCGACAAAAAATGCCATGACATCTGAAA	NZ_AJVH01000013.1:221193-218194	Bacteria;Actinobacteria;Actinobacteria;Corynebacteriales;Corynebacteriaceae;Corynebacterium;Corynebacterium diphtheriae;Corynebacterium diphtheriae 241	S-Core.2:1383594-1384067	S-Core	R	1618	4.72504	2.17707	0.159227	-0.0009	0.0542625		C1372888-1385685(4)	1	1	Tnp_3.1,rve,Tnp_3.4,Tnp_256.2,Tnp_256.12	116
NC_016799.1	TIGER,Islander	174337	213014	17.195	+	1	14.29	Cdi31.39.R	R	38678	5	104	Phage1	0	1	ACACGTTGCACCGCAATAACAAGCTGCGCCCGTAGCTCAACGGATAGAGCatctgactacggatcagaaggttgggggttcgaatccctccgggcgcacagctaaaaccccagctcacagtatgtgtgggctggggtttcttcgtgtttctgagGTAGGGCTTTTGTTGCGCTTTGTTGCAGGATGTTGGCGCTAGTCCCGAAC	ACACGTTGCACCGCAACAACAAGCTGCGCCCGTAGCTCAACGGATAGAGCatctgactacggatcagaaggttgggggttcgaatccctccgggcgcacagctaaaaccccagctcacagaatgtgtgggctggggtttcttgtgtttgctgagCGCTGGCGCCCCTTTTCCGCCCGCCCCGCCCCTTTTTTCACGCCTCCTCG	GAACGGTTCCGGAATGGCGCTATAGTATGCACAGGTAGAGCAGAATTCGAatctgactacggatcagaaggttgggggttcgaatccctccgggcgcacaactaaaaccccagctcacagaatgtgtgggctggggtttcttgtgtttgctgcgCGCTGGCCCGCCCCTTTTCCCGCCCGCCCCTTTTCCCGCCTCCTCGAACT	NZ_JAQN01000003.1:57525-60524	Bacteria;Actinobacteria;Actinobacteria;Corynebacteriales;Corynebacteriaceae;Corynebacterium;Corynebacterium diphtheriae;Corynebacterium diphtheriae 31A	Y-Int.1:177117-178397	Y-Int	L	2780	3.34773	15.2969	0.479454	-0.01825	0.0594875	I3prime.NC_016799.1_t8_tRNA-Arg(ACG)[1i]	CI3prime.NC_016799.1_t9_tRNA-Arg(ACG)[1i]	1	1
NC_016799.1	TIGER	1426210	1438983	1.378	+	4	57.14	Cdi31.13.HYP	HYP	12774	10	6	Other	0	0	GCCCGAAATCTTCTTTACCTTGTTTCGCTTTTTGTGGCCTTTGGATGGTGggtttcGAGCGTGTCAAATTATAGCGTCACCAAAAGTCTGCCAACCACCAAGCCGG	GCCCGAAATCTTCTCTACCTCGTTTCACTTTTTGTTGCCGTTGGATGGTGggtttcTATCAATGTTGAGGCACGCAGCTCGACAAAAATGCCGTGACATCGGAAAG	CATCTCCTCATGCAGGTTGGGAACCCACACACAAACCATCAGACACTCTCggcttcTATCAATATTGAGGCGCACCGTTCGACAAAAAATGCCATGACATCTGAAA	NZ_AJVH01000013.1:221193-218194	Bacteria;Actinobacteria;Actinobacteria;Corynebacteriales;Corynebacteriaceae;Corynebacterium;Corynebacterium diphtheriae;Corynebacterium diphtheriae 31A	S-Core.3:1436905-1437378	S-Core	R	1605	4.80059	1.88571	0.168026	-0.0012	0.055275		C1426210-1438983(4)	1	1	Tnp_3.13,rve,Tnp_3.1,Tnp_256.8	116
NC_016799.1	TIGER	1737327	1741867	2.237	-	7	100	Cdi31.5.rnr	rnr	4541		48	Other	0	0	TTTCTCCGCTATTGCATCAGTACTGAATTTCCCAGTGATGTGATTTCTGTtgcccgcgaattggacgatcaattcgcgggtcaacgtagagacatgcgGCCAGCGGTCAACCTTTCCAGCACCGGCGCAGCTCGGCCGAGATAGGCAC	GCCGAAGAATTTCATATCAGTACTGAATTTCCCAGTGATGTGATTTCTGCagcccgcgaactggacgatcaattcgtgggtcaacgtagagacatgcgCGACTACGAGTTTGTCACCATCGATCCTGCCGGTTCCATGGATCTGGACC	TGCAGAAAGAGTTTCAGGTGGAGGCTAAAGCCCCTCAGTGTGAATGAACTagcctgcgaattggatgatcaattcgcaggtcaacgtagagatatgcgCGACTACGAGTTGGGCACCATCGATCCTGCCGGTTTCATGGATCTGGACC	NZ_AJGI01000002.1:129325-126326	Bacteria;Actinobacteria;Actinobacteria;Corynebacteriales;Corynebacteriaceae;Corynebacterium;Corynebacterium diphtheriae;Corynebacterium diphtheriae 31A	Y-Int.4:1741352-1741834	Y-Int	R	33	1.63875	6.41681	0.517232	0.00335	0.0528313		C1737327-1741867(7)	1	1
NC_016799.1	TIGER,Islander	1885984	1900288	15.884	+	6	85.71	Cdi31.14.K	K	14305		41	ICE1	0	2	GACTGCAAAGCAAAGAAGCGCCATTAGCTCAATTGGCAGAGCAACTGACTcttaatcagtgggttcggggttcaagtccctgatggcgcacAGTTTCACCCCCGTTGGGATTATCCCCAACGGGGGTTTTTCCTGTTTCTA	GACTGCAAAGCAAAGAAGCGCCATTAGCTCAATTGGCAGAGCAACTGACTcttaatcagtgggttcggggttcaagtccctgatggcgcacCAAAAACCCCAGCTAGAACGGTATTTTCAACCGATCAGCTGGGGTTATTT	CTCCGAAATGGTATATGGTTACATTGCTCCTGCTCTTTGATCCTGAATTCcttaaccagtgggttcggggttcaagtccctgatggcgcacCAAAAACCCCAGCTAGAACGGTATTTTCAACCGATCAGCTGGGGTTATTT	NC_016787.1:1834462-1837461	Bacteria;Actinobacteria;Actinobacteria;Corynebacteriales;Corynebacteriaceae;Corynebacterium;Corynebacterium diphtheriae;Corynebacterium diphtheriae 31A	Y-Int.5:1899345-1900160	Y-Int	R	128	3.11525	11.2447	0.512181	0.03725	0.0888875		CI3prime.NC_016799.1_t42_tRNA-Lys(CTT)[1i]	1	1
NC_016800.1	TIGER	908155	923599	1.086	+	21	100	Cdi33.15.HYP|oppA	HYP|oppA	15445	67	5	Other	0	0	AATGAAATAAAACTATTATTTGATAGTTTTAGTGACTTGGAGGGGGATAAggggcCGAGGGGACTCATTTAAATATGCCCGCGAAACAGCCCCGGTGACTCACGA	AATGAAATAAAACTATTATTTGATAGTTTTAGTGACTTGGAGGGGGATAAggggcTTCGTCGTGATGTGCGTTACGGGATAGGATCTTGCTCAAGCAACGAAAGT	TATGTGAGTCACCGGAACTGTTTCGCGGGCATATTAGGTGAGGCACGTCGggggcTTCGTCGTGATGTGCGTTACGGGATAGGATCTTGCTCAAGCAACGAAAGT	NC_016799.1:954970-951971	Bacteria;Actinobacteria;Actinobacteria;Corynebacteriales;Corynebacteriaceae;Corynebacterium;Corynebacterium diphtheriae;Corynebacterium diphtheriae BH8	S-Core.3:919544-920104	S-Core	R	3495	2.60071	2.34282	-0.0397955	0.04565	0.0436375		C908155-923599(21)	1	1	rve,Tnp_481.1,rve
NC_016800.1	TIGER	1399351	1415021	1.487	+	4	19.05	Cdi33.16.HYP	HYP	15671	14	6	Other	0	0	GCCCGAAATCTTCTTTACCTTGTTTCGCTTTTTGTGGCCTTTGGATGGTGggtttcGAGCGTGTCAAATTATAGCGTCACCAAAAGTCTGCCAACCACCAAGCCGG	GCCCGAAATCTTCTCTACCTCGTTTCACTTTTTGTTGCCGTTGGATGGTGggtttcTATCAATGTTGAGGCACGCAGCTCGACAAAAATGCCGTGACATCGGAAAG	CATCTCCTTATGCAGGTTGGGAATCTACACACAAACCATTAGACACTCTCggcttcTATCAATATTGAGGCGCACCGTTCGACAAAAAATGCCATGACATCTGAAA	NZ_AJVH01000013.1:221193-218194	Bacteria;Actinobacteria;Actinobacteria;Corynebacteriales;Corynebacteriaceae;Corynebacterium;Corynebacterium diphtheriae;Corynebacterium diphtheriae BH8	S-Core.4:1411402-1411875	S-Core	R	3146	4.4213	2.08193	0.222109	0.00105	0.0498313		C1399351-1415021(4)	1	1	Tnp_3.14,Tnp_150.10,Tnp_150.20,Tnp_150.22,rve,Tnp_3.19,Tnp_256.1,Tnp_256.7	125
NC_016800.1	Islander	1856574	1871150	17.612	+	0	0	Cdi33.15.K	K	14577			Phage1	0	1					Bacteria;Actinobacteria;Actinobacteria;Corynebacteriales;Corynebacteriaceae;Corynebacterium;Corynebacterium diphtheriae;Corynebacterium diphtheriae BH8	Y-Int.3:1870207-1871022	Y-Int	R	128	3.38304	14.9272	0.454252	0.01215	0.11105		I3prime.NC_016800.1_t44_tRNA-Lys(CTT)[1i]	1	1
NC_016801.1	TIGER,Islander	134540	170402	13.652	+	11	64.71	Cdi36.36.R	R	35863	5	92	Phage1	0	1	ACACGTTGCACCGCAACAACAAGCTGCGCCCGTAGCTCAACGGATAGAGCatctgactacggatcagaaggttgggggttcgaatccctccgggcgcacaagtgaaaccccagctcatagcatgtttgagctggggtttcttCATGGCGTGTGGGTTGTCTGACTGTTGGCTGTTGTTGCAGGTGGTTGGTG	ACACGTTGCACCGCAACAACAAGCTGCGCCCGTAGCTCAACGGATAGAGCatctgactacggatcagaaggttgggggttcgaatccctccgggcgcacagctaaaaccccagctcacagaatgtgtgggctggggtttcttGTGTTTGCTGAGCGCTGGCGCCCCTTTTCCGCCCGCCCCGCCCCTTTTTT	GAACGGTTCCGGAATGGCGCTATAGTATGCACAGGTAGAGCAGAATTCGAatctgactacggatcagaaggttgggggttcgaatccctccgggcgcacagctaaaaccccagctcacagaatgtgtgggctggggtttcttGTGTTTGCTGAGCGCTGGCGCCCCTTTTCCGCCCGCCCCGCCCCTTTTTT	NZ_JAQO01000001.1:249012-252011	Bacteria;Actinobacteria;Actinobacteria;Corynebacteriales;Corynebacteriaceae;Corynebacterium;Corynebacterium diphtheriae;Corynebacterium diphtheriae C7 (beta)	Y-Int.1:136030-137256	Y-Int	L	1490	2.5705	13.7905	0.402465	-0.0137	0.0609562	I3prime.NC_016801.1_t8_tRNA-Arg(ACG)[1i]	CI3prime.NC_016801.1_t9_tRNA-Arg(ACG)[1i]	1	1		126
NC_016801.1	TIGER,Islander	1088960	1146896	14.628	-	17	100	Cdi36.58.L	L	57937		92	Phage1	0	1	TAAGAAGGCACACTCCGATGTGAGCCTGTCTATTGGAGGGGCTAAGTAGAaaaactaaaacgccttgtactagcaaaatgctaataacaaggcgtaattattggtgcccctggtgagactcgaactcacactgcacgggtttGTTATCAAGTGTGAGTATAAAACCACTACCAGCGACAATAGTAAAAACTA	TAAGAAGGCACACTCCGATGTGAGCCTGTCTATTGGAGGGGCTAAGTAGAaaaactaaaacgccttgtactagcaaaatgctaataacaaggcgtaattattggtgcccctggtgagactcgaactcacactgcacgggtttTGAATCCGTTTCCTCTGCCAATTGGGATACAGGGGCGCTGGAAAGAACTA	AAAAAAGTAACATTTTGCCAAATAAGGGTTGCAAACCAATTCGCAAACCCaaaacaaaaaacgccatctaccagcaacaaagctagtaaacggcgttttagacggtgcccctggtgagactcgaactcacactgcacgggttTTGAATCCGTTTCCTCTGCCAATTGGGATACAGGGGCGCTGGAAAGAACT	NZ_JAQO01000008.1:237239-240238	Bacteria;Actinobacteria;Actinobacteria;Corynebacteriales;Corynebacteriaceae;Corynebacterium;Corynebacterium diphtheriae;Corynebacterium diphtheriae C7 (beta)	Y-Int.3:1089037-1090173	Y-Int	L	77	5.13488	9.74261	0.444673	-0.00345	0.0788188		CI3prime.NC_016801.1_t31_tRNA-Leu(CAA)[1i]	1	1	Tnp_3.12,Tnp_256.8,Tnp_MULE.1
NC_016801.1	TIGER	1415887	1428673	2.954	+	4	23.53	Cdi36.13.HYP	HYP	12787	14	6	Other	0	0	GCCCGAAATCTTCTTTACCTTGTTTCGCTTTTTGTGGCCTTTGGATGGTGggtttcGAGCGTGTCAAATTATAGCGTCACCAAAAGTCTGCCAACCACCAAGCCGG	GCCCGAAATCTTCTCTACCTCGTTTCACTTTTTGTTGCCGTTGGTTGGTGggtttcTATCAATGTTGAGGCACGCAGCTCGACAAAAATGCCGTGACATCGGAAAG	CATCTCCTTATGCAGGTTGGGAATCTACACACAAACCATTAGACACTCTCggcttcTATCAATATTGAGGCGCACCGTTCGACAAAAAATGCCATGACATCTGAAA	NC_002935.2:1398793-1395794	Bacteria;Actinobacteria;Actinobacteria;Corynebacteriales;Corynebacteriaceae;Corynebacterium;Corynebacterium diphtheriae;Corynebacterium diphtheriae C7 (beta)	S-Core.1:1426583-1427056	S-Core	R	1617	4.79585	1.8148	0.29893	-0.00255	0.0556125		C1415887-1428673(4)	1	1	Tnp_3.11,rve,Tnp_3.10,Tnp_256.1,Tnp_256.5	116
NC_016785.1	TIGER,Islander	139502	175360	14.076	+	1	25	Cdi37.36.R	R	35859	5	92	Phage1	0	1	ACACGTTGCACCGCAACAACAAGCTGCGCCCGTAGCTCAACGGATAGAGCatctgactacggatcagaaggttgggggttcgaatccctccgggcgcacaagtgaaaccccagctcatagcatgtttgagctggggtttcttCATGGCGTGTGGGTTGTCTGACTGTTGGCTGTTGTTGCAGGTGGTTGGTG	ACACGTTGCACCGCAACAACAAGCTGCGCCCGTAGCTCAACGGATAGAGCatctgactacggatcagaaggttgggggttcgaatccctccgggcgcacagctaaaaccccagctcacagaatgtgtgggctggggtttcttGTGTTTGCTGAGCGCTGGCGCCCCTTTTCCGCCCGCCCCGCCCCTTTTTT	GAACGGTTCCGGAATGGCGCTATAGTATGCACAGGTAGAGCAGAATTCGAatctgactacggatcagaaggttgggggttcgaatccctccgggcgcacaaccaaaaccccagctcacaaaatgtgtgggctggggtttcttGTGTTTTCTGCGTGCTGGCCCGCCCCTTTTCCGCCCGCCCATTTTCCGCC	NZ_JAQN01000003.1:57513-60512	Bacteria;Actinobacteria;Actinobacteria;Corynebacteriales;Corynebacteriaceae;Corynebacterium;Corynebacterium diphtheriae;Corynebacterium diphtheriae CDCE 8392	Y-Int.1:140992-142218	Y-Int	L	1490	2.61685	13.9178	0.423317	-0.01535	0.0587875	I3prime.NC_016785.1_t8_tRNA-Arg(ACG)[1i]	CI3prime.NC_016785.1_t9_tRNA-Arg(ACG)[1i]	1	1		126
NC_016785.1	TIGER	1352370	1363567	4.653	+	4	100	Cdi37.11.HYP	HYP	11198	14	6	Other	0	0	GCCCGAAATCTTCTCTACCTCGTTTCACTTTTTGTTGCCGTTGAATGGTGggtttcGAGCGTGTCAAATTATAGCGTCACCAAAAGTCTGCCAACCACCAAGCCGG	GCCCGAAATCTTCTCTACCTCGTTTCACTTTTTGTTGCCGTTGGTTGGTGggtttcTATCAATGTTGAGGCACGCAGCTCGACAAAAATGCCGTGACATCGGAAAG	CATCTCCTTATGCAGGTTGGGAATCTACACACAAACCATTAGACACTCTCggcttcTATCAATATTGAGGCGCACCGTTCGACAAAAAAATGCCATGACATCTGAA	NC_002935.2:1398793-1395794	Bacteria;Actinobacteria;Actinobacteria;Corynebacteriales;Corynebacteriaceae;Corynebacterium;Corynebacterium diphtheriae;Corynebacterium diphtheriae CDCE 8392	S-Core.2:1361482-1361955	S-Core	R	1612	4.98515	1.77622	0.289984	-0.01015	0.0606187		C1352370-1363567(4)	1	1	Tnp_3.12,Tnp_256.1,Tnp_256.2
NC_016786.1	TIGER	727726	744563	12.859	-	11	84.62	Cdi2.17.HYP|R	HYP|R	16838	7	4	Other	0	0	CTCCTAAAGCCGGTGTCGGAGGTTCGATTCCTCTCTGGGGCACTTTTGGGagttAAAGGGTTTCAGGAAACGGTTTGAGATTATTCAGGAAACCTTGGTGTGAT	CTCCTAAAGCCGGTGTCGCAGGTTCGATTCCTGTCTGGGGCACTTTTGAAagttTTACATATCTGACCTGCAGTTATTTGCGAAACTCAGCGACACCAGAAAAT	GTGCTCCCGGCGCGGTGGCCGGTGGTCGGTGCGCTGGGTCAAGCCCTCGGagttTTACATATGTGATCTGCAGTTATTTGCGAAACTCAGCGACACCAGAAAAT	NC_016802.1:764849-767848	Bacteria;Actinobacteria;Actinobacteria;Corynebacteriales;Corynebacteriaceae;Corynebacterium;Corynebacterium diphtheriae;Corynebacterium diphtheriae HC01	Y-Int.1:739985-741049	Y-Int	R	3514	2.65627	6.58169	0.526485	0.06755	0.0732375		C727726-744563(11)	1	1		117
NC_016786.1	TIGER	1077730	1101650	6.95	-	13	100	Cdi2.24.DUF368|L	DUF368|L	23921	12	6	Phage2	0	3	GATTCAAAACCCGTGCAGTGTGAGTTCGAGTCTCACCAGGGGCACCAATAactacgGGGGCTTCCGTTTATTCGGACAAAACGTTCCGTAAACCTCCCCCGGTAAG	GATTCAAAACCCGTGCAGTGTGAGTTCGAGTCTCACCAGGGGCACCAATAattacgCCTTGTTATTAGCATTTTGCTAGTACAAGGCGTTTTAGTTTTCCTACTTA	CGTTTACCTGCGTTTATTACCGCAGGTCAGATAGGTTTACGGAAGCCCCCattacgCCTTGTTATTAGCATTTTGCTAGTACAAGGCGTTTTAGTTTTCCCGCTTT	NC_016802.1:1100886-1103885	Bacteria;Actinobacteria;Actinobacteria;Corynebacteriales;Corynebacteriaceae;Corynebacterium;Corynebacterium diphtheriae;Corynebacterium diphtheriae HC01	Y-Int.2:1090572-1091567	Y-Int	R	10083	2.8199	4.12484	0.326996	0.03845	0.0490437		C1077730-1101650(13)	1	1	Tnp_150.3,Tnp_150.12,Tnp_256.11,Tnp_150.20,Tnp_150.9,Tnp_MULE.1	122
NC_016786.1	TIGER	1372858	1385655	1.277	+	4	30.77	Cdi2.13.HYP	HYP	12798	14	6	Other	0	0	GCCCGAAATCTTCTTTACCTTGTTTCGCTTTTTGTGGCCTTTGGATGGTGggtttcGAGCGTGTCAAATTATAGCGTCACCAAAAGTCTGCCAACCACCAAGCCGG	GCCCGAAATCTTCTCTACCTCGTTTCACTTTTTGTTGCCGTTGGATGGTGggtttcTATCAATGTTGAGGCACGCAGCTCGACAAAAATGCCGTGACATCGGAAAG	CATCTCCTTATGCAGGTTGGGAATCTACACACAAACCATTAGACACTCTCggcttcTATCAATATTGAGGCGCACCGTTCGACAAAAAATGCCATGACATCTGAAA	NZ_AJVH01000013.1:221193-218194	Bacteria;Actinobacteria;Actinobacteria;Corynebacteriales;Corynebacteriaceae;Corynebacterium;Corynebacterium diphtheriae;Corynebacterium diphtheriae HC01	S-Core.2:1383564-1384037	S-Core	R	1618	4.72088	2.17439	0.161779	-0.0009	0.0542625		C1372858-1385655(4)	1	1	Tnp_3.1,rve,Tnp_3.4,Tnp_256.13,Tnp_256.6	116
NC_016802.1	TIGER	1750657	1799330	15.029	+	20	100	Cdi3.49.N6_Mtase	N6_Mtase	48674		3	Phage1	0	1	AAGAAACAACTCGAGGCATTCCACACCGAGATCTCAGAGCTAAAATTTTTcgaAACTTTCATGCGACACTGGATACAACCGCGCGCGAACTACGATTCGGCAG	AAGAAACAACTCGAGGCATTCCACACCAAGATCTCAGAGCTAAAATTTTTcgaCCCTGCCTGCGGTTCGGGAAACTTCCTCACAGAAACCTATATCCACCTGC	TCGATGGCCTGCTCCGCACTGGGGTCTTGTATCCAACGTGACCAGTTGTGcgaCCCTGCCTGCGGTTCGGGAAACTTCCTCACAGAAACCTATATCCACCTGC	NC_002935.2:1801136-1804135	Bacteria;Actinobacteria;Actinobacteria;Corynebacteriales;Corynebacteriaceae;Corynebacterium;Corynebacterium diphtheriae;Corynebacterium diphtheriae HC02	S-Int.2:1753028-1754473,S-Int.1:1751438-1753027		L	781	3.95118	8.92964	0.206451	0.0731	0.072275	C1752088-1783015(2)	C1750657-1799330(20)	1	1
NC_016787.1	TIGER,Islander	166373	172620	16.904	+	7	63.64	Cdi40.6.S	S	6248	25	70	Other	0	0	TGTTCGCCTCGAAAGCGAATGTTGGGTAACCCCCAACCGCGGGTTCAAATcccgccgctaccgccaagtgcaaaaccccagttcttgattgagctggggttttgttgtttcctagctggtCAAGCGCTTTTAATCGTATCATGTTTAGGGGGTTATTGTTGCTGTTTGTG	TGTTCGCCTCGAAAGCGAATGTTGGGTAACCCCCAACCGCGGGTTCAAATcccgccgctaccgccaagtacaaagccccagttcttgattgagctggggttttgttgttgcttagcgggtGGGCTGGGTTGGGCTACGGGCCAAGTGAGTAGTTCGTGCCAAAACTTTTT	CATGTTAAACAATTGCTTTGACCTGCGTTAACGGTGTTTTGTTGCGGTAAcccgccgctaccgccaagtacaaagccccagttcttgattgagctggggttttgttgttgcttagcgggtGGGCTGGGTTGGGCTACGGGCCAAGTGAGTAGTTCGTGCCAAAACTTTTT	NC_016801.1:191711-188712	Bacteria;Actinobacteria;Actinobacteria;Corynebacteriales;Corynebacteriaceae;Corynebacterium;Corynebacterium diphtheriae;Corynebacterium diphtheriae HC03	Y-Int.1:166562-167653	Y-Int	L	189	2.40452	14.7763	0.509461	-0.02015	0.120344		CI3prime.NC_016787.1_t10_tRNA-Ser(CGA)[1i]	1	1		127
NC_016787.1	TIGER	741320	759840	11.253	-	11	100	Cdi40.19.HYP|R	HYP|R	18521	8	4	Other	0	0	CTCCTAAAGCCGGTGTCGGAGGTTCGATTCCTCTCTGGGGCACTTTTGGGagttGAGGGTTTCAGGAAACGGTTTGAGATTATTCAGGAAACCTTGGTGTGATC	CTCCTAAAGCCGGTGTCGCAGGTTCGATTCCTGTCTGGGGCACTTTTGAAagttTTACATATCTGACCTGCAGTTATTTGCGAAACTCAGCGACACCAGAAAAT	GTGCTCCCGGCGCGGTGGCCGGTGGTCGGTGCGCTGGGTCAAGCCCTCGGagttTTACATATGTGATCTGCAGTTATTTGCGAAACTCAGCGACACCAGAAAAT	NC_016799.1:824926-821927	Bacteria;Actinobacteria;Actinobacteria;Corynebacteriales;Corynebacteriaceae;Corynebacterium;Corynebacterium diphtheriae;Corynebacterium diphtheriae HC03	Y-Int.3:755263-756327	Y-Int	R	3513	2.72494	5.51249	0.496303	0.0607	0.0658		C741320-759840(11)	1	1	Tnp_110.2	117
NC_016787.1	TIGER	1365965	1378762	1.605	+	4	36.36	Cdi40.13.HYP	HYP	12798	14	6	Other	0	0	GCCCGAAATCTTCTTTACCTTGTTTCGCTTTTTGTGGCCTTTGGATGGTGggtttcGAGCGTGTCAAATTATAGCGTCACCAAAAGTCTGCCAACCACCAAGCCGG	GCCCGAAATCTTCTCTACCTCGTTTCACTTTTTGTTGCCGTTGGATGGTGggtttcTATCAATGTTGAGGCACGCAGCTCGACAAAAATGCCGTGACATCGGAAAG	CATCTCCTTATGCAGGTTGGGAATCTACACACAAACCATTAGACACTCTCggcttcTATCAATATTGAGGCGCACCGTTCGACAAAAAATGCCATGACATCTGAAA	NZ_AJVH01000013.1:221193-218194	Bacteria;Actinobacteria;Actinobacteria;Corynebacteriales;Corynebacteriaceae;Corynebacterium;Corynebacterium diphtheriae;Corynebacterium diphtheriae HC03	S-Core.1:1376671-1377144	S-Core	R	1618	4.74469	2.15372	0.159461	-0.0016	0.0564812		C1365965-1378762(4)	1	1	Tnp_3.8,rve,Tnp_3.9,Tnp_256.2,Tnp_256.7	116
NC_016788.1	TIGER,Islander	158667	164914	16.825	+	8	100	Cdi41.6.S	S	6248	25	70	Other	0	0	TGTTCGCCTCGAAAGCGAATGTTGGGTAACCCCCAACCGCGGGTTCAAATcccgccgctaccgccaagtgcaaaaccccagttcttgattgagctggggttttgttgtttcctagctggtCAAGCGCTTTTAATCGTATCATGTTTAGGGGGTTATTGTTGCTGTTTGTG	TGTTCGCCTCGAAAGCGAATGTTGGGTAACCCCCAACCGCGGGTTCAAATcccgccgctaccgccaagtacaaagccccagttcttgattgagctggggttttgttgttgcttagcgggtGGGCTGGGTTGGGCTACGGGCCAAGTGAGTAGTTCGTGCCAAAACTTTTT	CATGTTAAACAATTGCTTTGACCTGCGTTAACGGTGTTTTGTTGCGGTAAcccgccgctaccgccaagtacaaagccccagttcttgattgagctggggttttgttgttgcttagcgggtGGGCTGGGTTGGGCTACGGGCCAAGTGAGTAGTTCGTGCCAAAACTTTTT	NZ_JAQN01000005.1:2300-5299	Bacteria;Actinobacteria;Actinobacteria;Corynebacteriales;Corynebacteriaceae;Corynebacterium;Corynebacterium diphtheriae;Corynebacterium diphtheriae HC04	Y-Int.1:158856-159947	Y-Int	L	189	2.38865	14.7689	0.51205	-0.01965	0.11995		CI3prime.NC_016788.1_t10_tRNA-Ser(CGA)[1i]	1	1		127
NC_016788.1	TIGER	1369469	1382226	2.078	+	4	50	Cdi41.13.HYP	HYP	12758	14	6	Other	0	0	GCCCGAAATCTTCTTTACCTTGTTTCGCTTTTTGTGGCCTTTGGATGGTGggtttcGAGCGTGTCAAATTATAGCGTCACCAAAAGTCTGCCAACCACCAAGCCGG	GCCCGAAATCTTCTCTACCTCGTTTCACTTTTTGTTGCCGTTGGATGGTGggtttcTATCAATGTTGAGGCACGCAGCTCGACAAAAATGCCGTGACATCGGAAAG	CATCTCCTTATGCAGGTTGGGAATCTACACACAAACCATTAGACACTCTCggcttcTATCAATATTGAGGCGCACCGTTCGACAAAAAATGCCATGACATCTGAAA	NZ_AJVH01000013.1:221193-218194	Bacteria;Actinobacteria;Actinobacteria;Corynebacteriales;Corynebacteriaceae;Corynebacterium;Corynebacterium diphtheriae;Corynebacterium diphtheriae HC04	S-Core.1:1380135-1380608	S-Core	R	1618	4.72881	2.14635	0.19955	-0.00195	0.0569062		C1369469-1382226(4)	1	1	Tnp_3.3,rve,Tnp_3.2,Tnp_256.4,Tnp_256.6	116
NC_016783.1	TIGER	1073783	1091980	12.313	-	17	100	Cdi4.18.DUF368|L	DUF368|L	18198	12	6	Other	0	0	GATTCAAAACCCGTGCAGTGTGAGTTCGAGTCTCACCAGGGGCACCAATAactacgGGCGCTTCCGTTTATTCGGGCAAAACGTTCCGTAAACCTCCCCCGCTGTG	GATTCAAAACCCGTGCAGTGTGAGTTCGAGTCTCACCAGGGGCACCAATAattacgCCTTGTTATTAGCATTTTGCTAGTACAAGGCGTTTTAGTTTTCCTACTTA	CACTGACCTGCGCTTATTACCGCAGGTCAGATAGGTTTACGGAAGCCCCCattacgCCTTGTTATTAGCATTTTGCTAGTACAAGGCGTTTTTCGTTATTCCTACT	NC_016802.1:1101381-1098382	Bacteria;Actinobacteria;Actinobacteria;Corynebacteriales;Corynebacteriaceae;Corynebacterium;Corynebacterium diphtheriae;Corynebacterium diphtheriae INCA 402	Y-Int.2:1087423-1088418	Y-Int	R	3562	3.16525	7.32122	0.465029	0.05565	0.0604437		C1073783-1091980(17)	1	1
NC_016783.1	TIGER	1395067	1407764	2.621	+	4	23.53	Cdi4.13.HYP	HYP	12698	14	6	Other	0	0	GCCCGAAATCTTCTTTACCTTGTTTCGCTTTTTGTGGCCTTTGGATGGTGggtttcGAGCGTGTCAAATTATAGCGTCACCAAAAGTCTGCCAACCACCAAGCCGG	GCCCGAAATCTTCTCTACCTCGTTTCACTTTTTGTTGCCGTTGGATGGTGggtttcTATCAATGTTGAGGCACGCAGCTCGACAAAAATGCCGTGACATCGGAAAG	CATCTCCTTATGCAGGTTGGGAATCTACACACAAACCATTAGACACTCTCggcttcTATCAATATTGAGGCGCACCGTTCGACAAAAAATGCCATGACATCTGAAA	NZ_AJVH01000013.1:221193-218194	Bacteria;Actinobacteria;Actinobacteria;Corynebacteriales;Corynebacteriaceae;Corynebacterium;Corynebacterium diphtheriae;Corynebacterium diphtheriae INCA 402	S-Core.2:1405674-1406147	S-Core	R	1617	4.87099	2.03445	0.225813	-0.00285	0.0563188		C1395067-1407764(4)	1	1	Tnp_3.11,Tnp_3.7,Tnp_256.4,Tnp_256.2	116
NC_002935.2	TIGER,Islander	154111	190749	13.861	+	11	100	Cdi42.37.R	R	36639	5	92	Phage1	0	1	ACACGTTGCACCGCAACAACAAGCTGCGCCCGTAGCTCAACGGATAGAGCatctgactacggatcagaaggttgggggttcgaatccctccgggcgcacaagtgaaaccccagctcatagcatgtttgagctggggtttcttCATGATGTGTGGGTTGTCTGACTGTTGGCTGTTGTTGCAGGTGGTTGGTG	ACACGTTGCACCGCAACAACAAGCTGCGCCCGTAGCTCAACGGATAGAGCatctgactacggatcagaaggttgggggttcgaatccctccgggcgcacgactaaaaccccagctcacagaatgtgtgggctggggtttcttTGTGTTTGCCGTGCGCTGGCGCCCCTTTTCCGCCCGCCCCGCCCCTTTTT	GAACGGTTCCGGAATGGCGCTATAGTATGCACAGGTAGAGCAGAATTCGAatctgactacggatcagaaggttgggggttcgaatccctccgggcgcacaagtaaaaccccagctcacagaatgtgtgggctggggtttcttTGCGTGCTTGGTGCGCGCTGGCGCCCCTTTTCCCGCCCGCCCCTTTTCCC	NC_016782.1:158574-161573	Bacteria;Actinobacteria;Actinobacteria;Corynebacteriales;Corynebacteriaceae;Corynebacterium;Corynebacterium diphtheriae;Corynebacterium diphtheriae NCTC 13129	Y-Int.1:155600-156826	Y-Int	L	1489	2.68671	13.6294	0.447255	-0.01255	0.05865	I3prime.NC_002935.2_t8_tRNA-Arg(ACG)[1i]	CI3prime.NC_002935.2_t9_tRNA-Arg(ACG)[1i]	1	1
NC_002935.2	TIGER	778691	795530	12.907	-	11	100	Cdi42.17.HYP|R	HYP|R	16840	8	4	Other	0	0	CTCCTAAAGCCGGTGTCGGAGGTTCGATTCCTCTCTGGGGCACTTTTGGGagttGAGGGTTTCAGGAAACGGTTTGAGATTATTCAGGAAACCTTGGTGTGATC	CTCCTAAAGCCGGTGTCGGAGGTTCGATTCCTCTCTGGGGCACTTTTGAAagttTTACATATCTGAACTGCAGTTATTTGCGAAACTCAGCGACACCAGAAAAT	GTGCTCCCGGCGCGGTGGCCGGTGGTCGGTGCGCTGGGTCAAGCCCTCGGagttTTACATATGTGATCTGCAGTTATTTGCGAAACTCAGCGACACCAGAAAAT	NC_016785.1:747288-744289	Bacteria;Actinobacteria;Actinobacteria;Corynebacteriales;Corynebacteriaceae;Corynebacterium;Corynebacterium diphtheriae;Corynebacterium diphtheriae NCTC 13129	Y-Int.3:790953-792017	Y-Int	R	3513	2.679	6.44223	0.536144	0.06715	0.0739		C778691-795530(11)	1	1		117
NC_002935.2	TIGER,Islander	1866361	1880983	17.134	+	6	54.55	Cdi42.15.K	K	14623		41	Phage1	0	1	GACTGCAAAGCAAAGAAGCGCCATTAGCTCAATTGGCAGAGCAACTGACTcttaatcagtgggttcggggttcaagtccctgatggcgcacTTCTTCACCCCCGCGAGGATCATTCCCCGCGGGGGTTTTTCCTGTTTCAA	GACTGCAAAGCAAAGAAGCGCCATTAGCTCAATTGGCAGAGCAACTGACTcttaatcagtgggttcggggttcaagtccctgatggcgcacAGAAATCCCCAGATAGTACGGTATTTACAACCGATTAGCTGGGGTTATTT	CCCCGAAATGATATACAGTCGCATCGCTCCTGCTCTTCGGCGCTGAATTCcttaaccagtgggttcggggttcaagtccctgatggcgcacAGAAATCCCCAGATAGTACGGTATTTACAACCGATTAGCTGGGGTTATTT	NC_016785.1:1805597-1808596	Bacteria;Actinobacteria;Actinobacteria;Corynebacteriales;Corynebacteriaceae;Corynebacterium;Corynebacterium diphtheriae;Corynebacterium diphtheriae NCTC 13129	Y-Int.4:1880040-1880855	Y-Int	R	128	2.76493	13.5419	0.508366	0.0168	0.115825		CI3prime.NC_002935.2_t45_tRNA-Lys(CTT)[1i]	1	1
NC_002935.2	TIGER	1998027	2002404	5.474	-	3	27.27	Cdi42.4.HYP	HYP	4378	18	8	Other	0	0	GTTCTGGTTGGTGCTGTTGATACAGCAAACCGGTTCTTCTGGTTTTAGAGtgcattgaGGCTCTGTTGCAAAGATTGGCGGCAGTCAGAGGTAGGCTGTCGCTCTGCG	GTTCTGGTTGGCGCTGTTGATACAGCAAACCGGCTCTTCCGGTTTTAGAGtgcattgaTTAGCTCGCCGGGGGTTCGGGCGTGGCTGGCGTTGGTGGGCGCTGGTGGG	TCCAATCTCCGCCAAGCATGCTCAAGCTTCACGATTTTTGCAACAGAGCCtgcattgaTTAGTTCGCTGGGGGTTCGGGCGTGGCTGGCGTTGGTGGGCGCTGGTGGG	NZ_JAQQ01000020.1:60791-57792	Bacteria;Actinobacteria;Actinobacteria;Corynebacteriales;Corynebacteriaceae;Corynebacterium;Corynebacterium diphtheriae;Corynebacterium diphtheriae NCTC 13129	Y-Int.5:1998829-1999494	Y-Int	L	802	1.89109	4.13315	0.158366	0.0721	0.0901312	C1997934-2002495(1)	C1998027-2002404(3)	1	1
NC_016789.1	TIGER,Islander	139012	175298	14.184	+	16	100	Cdi43.36.R	R	36287	5	93	Phage1	0	1	CGTTTCACCGGGCCTGGTGGAACTTGCGCCCGTAGCTCAACGGATAGAGCatctgactacggatcagaaggttgggggttcgaatccctccgggcgcaccaacaaaaccccagctcatagcatgtttgagctggggtttcttcATGATGTGTGGGTTGTCTGACTGTTGGCTGTTGTTGCAGGTGGTTGGTGC	CGTTTCACCGGGCCTGGTGGAACTTGCGCCCGTAGCTCAACGGATAGAGCatctgactacggatcagaaggttgggggttcgaatccctccgggcgcacaagtaaaaccccagctcacaggatatgtgggctggggtttcttcGTGTTTGTCGCGTGCTGGCGCCCAATTTCCCGCCCGCCCCGCCCATTTTC	GAACGGTTCCGGAATGGCGCTATAGTATGCACAGGTAGAGCAGAATTCGAatctgactacggatcagaaggttgggggttcgaatccctccgggcgcacaagtaaaaccccagctcacaggatatgtgggctggggtttcttcGTGTTTGTCGCGTGCTGGCGCCCAATTTCCCGCCCGCCCCGCCCATTTTC	NC_016800.1:167076-170075	Bacteria;Actinobacteria;Actinobacteria;Corynebacteriales;Corynebacteriaceae;Corynebacterium;Corynebacterium diphtheriae;Corynebacterium diphtheriae PW8	Y-Int.1:140502-141728	Y-Int	L	1490	2.62339	14.3482	0.390794	-0.0149	0.0607688	I3prime.NC_016789.1_t8_tRNA-Arg(ACG),B2[1i],3,I5prime.NC_016789.1_t9_tRNA-Arg(ACG)[1i]	CI3prime.NC_016789.1_t6_tRNA-Arg(ACG)[1i][2i],B3	2	1		126
NC_016789.1	Islander	175298	213797	12.89	+	0	0	Cdi43.38.R	R	38500	5		Phage1	0	1					Bacteria;Actinobacteria;Actinobacteria;Corynebacteriales;Corynebacteriaceae;Corynebacterium;Corynebacterium diphtheriae;Corynebacterium diphtheriae PW8	Y-Int.2:178995-180221	Y-Int	L	3697	2.45268	13.4482	0.384647	-0.0145	0.0541875	I3prime.NC_016789.1_t8_tRNA-Arg(ACG),B2[1i],3,I5prime.NC_016789.1_t9_tRNA-Arg(ACG)[1i]	CI3prime.NC_016789.1_t6_tRNA-Arg(ACG)[1i][2i],B3	2	2		126
NC_016789.1	TIGER	1416567	1432411	1.267	+	3	18.75	Cdi43.16.HYP	HYP	15845	14	6	Other	0	0	GCCCGAAATCTTCTTTACCTTGTTTCGCTTTTTGTGGCCTTTGGATGGTGggtttcGAGCGTGTCAAATTATAGCGTCACCAAAAGTCTGCCAACCACCAAGCCGG	GCCCGAAATCTTCTCTACCTCGTTTCACTTTTTGTTGCCGTTGGATGGTGggtttcTATCAATGTTGAGGCACGCAGCTCGACAAAAATGCCGTGACATCGGAAAG	CATCTCCTTATGCAGGTTGGGAATCTACACACAAACCATTAGACACTCTCggcttcTATCAATATTGAGGCGCACCGTTCGACAAAAATGCCATGACATCTGAAAA	NZ_AJVH01000013.1:221193-218194	Bacteria;Actinobacteria;Actinobacteria;Corynebacteriales;Corynebacteriaceae;Corynebacterium;Corynebacterium diphtheriae;Corynebacterium diphtheriae PW8	S-Core.2:1428790-1429263	S-Core	R	3148	4.38343	1.61243	0.158114	0.0035	0.052575		C1416567-1432411(3)	1	1	Tnp_3.4,rve,Tnp_3.7,Tnp_256.10,Tnp_256.4	125
NC_016790.1	TIGER	1342033	1354828	2.716	+	4	100	Cdi5.13.HYP	HYP	12796	14	6	Other	0	0	GCCCGAAATCTTCTTTACCTTGTTTCGCTTTTTGTGGCCTTTGGATGGTGggtttcGAGCGTGTCAAATTATAGCGTCACCAAAAGTCTGCCAACCACCAAGCCGG	GCCCGAAATCTTCTCTACCTCGTTTCACTTTTTGTTGCCGTTGGATGGTGggtttcTATCAATGTTGAGGCACGCAGCTCGACAAAAATGCCGTGACATCGGAAAG	CATCTCCTTATGCAGGTTGGGAATCTACACACAAACCATTAGACACTCTCggcttcTATCAATATTGAGGCGCACCGTTCGACAAAAAATGCCATGACATCTGAAA	NZ_AJVH01000013.1:221193-218194	Bacteria;Actinobacteria;Actinobacteria;Corynebacteriales;Corynebacteriaceae;Corynebacterium;Corynebacterium diphtheriae;Corynebacterium diphtheriae VA01	S-Core.1:1352737-1353210	S-Core	R	1618	4.78182	2.18994	0.269126	-0.00135	0.0570563		C1342033-1354828(4)	1	1	Tnp_3.3,rve,Tnp_3.7,Tnp_256.2,Tnp_256.8	116
NC_004369.1	TIGER,Islander	873074	913427	13.464	+	2	100	Cef1.40.Z	X	40354		23	Phage2	0	3	GCTGCACGAACTGCGCACGGAGAAGCCCTGGCAAAGTAGCGTAGGACCCGggttcaattcccggcagctccacGAAGCGAATGAAGCCCCACGTCACTTGACGTGGGGCTTCTTCGTTTTTGG	TTTGCGCGAACTGCGCACGGAGAAGCCCTGGCGAGGTGACGTAGGACCCGggttcaattcccggcagctccacCGAGGAGGAAAACCCCAGACCATCACTGGTCTGGGGTTTTCCTCTTTTAC	AGTCATGAACCTTACAACAGGATGTTTATGACCATTTGAATGCACTATTAggttcaattcccggcagctccacCGAAGAGGGAGACCCCAGACCATCACTGGTCTGGGGTTTTCCTCTTTTAC	NC_009342.1:1004063-1007062	Bacteria;Actinobacteria;Actinobacteria;Corynebacteriales;Corynebacteriaceae;Corynebacterium;Corynebacterium efficiens;Corynebacterium efficiens YS-314	Y-Int.3:873272-874537	Y-Int	L	198	3.00224	7.91814	0.654768	-0.03635	0.0463312		CI3prime.NC_004369.1_t17_tmRNA,B3[1i,2]	1	1
NC_004369.1	Islander	2288558	2297226	24.186	-	0	0	Cef1.9.I	I	8669			Other	0	0					Bacteria;Actinobacteria;Actinobacteria;Corynebacteriales;Corynebacteriaceae;Corynebacterium;Corynebacterium efficiens;Corynebacterium efficiens YS-314	Y-Int.4:2295810-2297024	Y-Int	R	202	2.82091	16.8687	0.519296	-0.0335	0.173144		I3prime.NC_004369.1_t39_tRNA-Ile(CAT)[1i]	1	1
NC_003450.3	Islander	1400068	1413575	9.997	-	0	0	Cgl4.14.L	L	13508			Other	0	0					Bacteria;Actinobacteria;Actinobacteria;Corynebacteriales;Corynebacteriaceae;Corynebacterium;Corynebacterium glutamicum;Corynebacterium glutamicum ATCC 13032	Y-Int.1:1400182-1400871	Y-Int	L	114	1.74804	5.44496	0.571343	-0.06755	0.0635938		I3prime.NC_003450.3_t31_tRNA-Leu(CAA)[1i]	1	1		128
NC_006958.1	Islander	1401535	1415042	10.116	-	0	0	Cgl3.14.L	L	13508			Other	0	0					Bacteria;Actinobacteria;Actinobacteria;Corynebacteriales;Corynebacteriaceae;Corynebacterium;Corynebacterium glutamicum;Corynebacterium glutamicum ATCC 13032	Y-Int.1:1401649-1402338	Y-Int	L	114	1.75793	5.45507	0.578127	-0.06785	0.0639187		I3prime.NC_006958.1_t31_tRNA-Leu(CAA)[1i]	1	1		128
NC_009342.1	Islander	1543757	1557384	10.038	-	0	0	Cgl5.14.L	L	13628			Other	0	0					Bacteria;Actinobacteria;Actinobacteria;Corynebacteriales;Corynebacteriaceae;Corynebacterium;Corynebacterium glutamicum;Corynebacterium glutamicum R	Y-Int.1:1543871-1544560	Y-Int	L	114	2.73328	4.8001	0.539719	-0.05835	0.0608625		I3prime.NC_009342.1_t32_tRNA-Leu(CAA),B2[1i]	1	1	Tnp_51.1,Tnp_51_1.1
NC_009342.1	TIGER	2068634	2113619	7.925	-	23	100	Cgl5.45.rplS	rplS	44986		16	Phage1	0	1	TCGTGCGAAGCTGTACTACCTGCGCGAACTGCGCGGCAAGGCTGCACGTAttaaggagaagcgctaGCCCTTAGCGCGGTCGGGTTGAATAAAACCTATCTGACCAGCCCCCGAGT	TCGTGCGAAGCTGTACTACCTGCGCGAACTGCGCGGCAAGGCTGCACGTAttaaggagaagcgctaATTATTTAGCGTTTGTTAGGTGCTTCTAGTACTTAACAGACCCCTGACCA	GTGGCCTGCATAAATGCAAGCATGCAGGTCACGAAACCACTGACCGCACTttaaggagaagcgctaATTATTTAGCGTTTGTTAGGTGCTTCTAGTACTTAACAGACCCCTGACCA	NZ_AQPS01000004.1:187362-190361	Bacteria;Actinobacteria;Actinobacteria;Corynebacteriales;Corynebacteriaceae;Corynebacterium;Corynebacterium glutamicum;Corynebacterium glutamicum R	Y-Int.2:2112377-2113558	Y-Int	R	61	2.5488	5.84404	0.549243	-0.02035	0.0285		C2068634-2113619(23)	1	1
NC_007164.1	Islander	1844869	1875554	1.508	-	0	0	Cje62.31.M	M	30686			Other	0	0					Bacteria;Actinobacteria;Actinobacteria;Corynebacteriales;Corynebacteriaceae;Corynebacterium;Corynebacterium jeikeium;Corynebacterium jeikeium K411	Y-Int.1:1845004-1845534	Y-Int	L	135	2.28436	1.91875	-0.0138636	-0.07275	0.025975		I3prime.NC_007164.1_t36_tRNA-Met(CAT)[1i]	1	1	Tnp_256.13,Tnp_3.3,Tnp_51.12,rve,Tnp_256.10,Tnp_110.4,Tnp_51.13,Tnp_256.7,Tnp_MULE.14
NC_012704.1	TIGER,Islander	1704234	1712647	14.59	-	3	100	Ckr3.8.Z	X	8414		24	Other	0	0	CCGCGCGAACTGCGCACGGAGAAGCCCTGGCGCGATGACGGAGGACCCGAgttcgattctcggcggctccaccaATACTGTTTCCCCTGGTCACTATTGGCCAGGGGTTTTTTGGTATTTGCAC	CCGCGCGAACTGCGCACGGAGAAGCCCTGGCGCGATGACGGAGGACCCGAgttcgattctcggcggctccaccaGACACACCCCGGTCGTAACAGACCGGGGTTTCGTCGTACAAGTCATAATC	TTTACTGTTCGAATAGAAAAGCCGTCTGAACAGGTATTTTATTAGCACTTgttcgatcctcggcggctccaccaGACACACCCCGGTCATAACAGACCGGGGTTTCGTCGTACAAGCCATAATC	NZ_JYCR01000003.1:337282-334283	Bacteria;Actinobacteria;Actinobacteria;Corynebacteriales;Corynebacteriaceae;Corynebacterium;Corynebacterium kroppenstedtii;Corynebacterium kroppenstedtii DSM 44385	Y-Int.2:1711267-1712490	Y-Int	R	157	4.11675	8.18495	0.193026	-0.0323	0.147975		CI3prime.NC_012704.1_t38_tmRNA[1i]	1	1
NC_015673.1	TIGER	1055083	1106314	14.173	-	2	28.57	Cre1.51.ResIII	ResIII	51232	29	2	Phage1	0	1	ACGAAACGATTGAGCGCCAGAGGAAGGCGCCGATCAATGTAGTCATCGGTaaACGTTGGTTGTCGCTATTGATACGAGATAACGGTGTGTGCGAGTACGCGT	ACGCCACCATCGAGCGGCAGAAGAAGGCCCCGATCAACGTGGTGATTGGCaaCCCGCCCTACTCCGCCGGCCAAAAATCCGCCAACGACCTCAACGCGAACC	GACGCTGACATGGCTCACCGTCGTTTTGTATCAACAAGCCCAACGTAGGGaaCCCGCCTTACTCCGCAGGTCAGAAGTCTGCCAACGATCTGAACGCGAACC	NZ_HE998585.1:75584-78583	Bacteria;Actinobacteria;Actinobacteria;Corynebacteriales;Corynebacteriaceae;Corynebacterium;Corynebacterium resistens;Corynebacterium resistens DSM 45100	S-Int.2:1056879-1058174,S-Int.1:1055311-1056879		L	228	3.98579	8.89171	0.210902	0.04155	0.0803563		C1055083-1106314(2)	1	1
NC_015673.1	TIGER	1831987	1889273	11.793	-	7	100	Cre1.57.N6_Mtase	N6_Mtase	57287		3	Phage1	0	1	ATTGTGCGGCTGATCGTCGAGATTCTCCAGCCCTTCCGGGGCCGTGTGTTcgaAACTTTCATGTCACAACGGATACAAACGCGCGCCAACTACGATTTAGCCG	ATCGTCCGACTCATCGTCGAGATCCTCCAGCCGTTCCAAGGACGAGTCTTcgaCCCCGCGTGTGGGTCGGGCGGCATGTTCGTCCAGTGCGCCAAATTCGTCG	GGATAGCGCCACTCCGCACTGGGGTCTTGTATCCATCGTGACCGGTTGTGcgaCCCAGCATGTGGCTCGGGTGGCATGTTCGTCCAGTGCGCCAAATTCGTTG	NZ_BCRD01000001.1:240745-243744	Bacteria;Actinobacteria;Actinobacteria;Corynebacteriales;Corynebacteriaceae;Corynebacterium;Corynebacterium resistens;Corynebacterium resistens DSM 45100	S-Int.4:1887081-1888667,S-Int.3:1885590-1887080		R	606	2.93856	6.381	0.188705	0.05335	0.0850438	C1855342-1888019(2)	C1831987-1889273(7)	1	1	Tnp_407.3,Tnp_407.2,Tnp_427.6,Tnp_427.4
NC_018101.1	Islander	177527	213573	12.296	+	0	0	Cul1.36.R	R	36047	5		Phage1	0	1					Bacteria;Actinobacteria;Actinobacteria;Corynebacteriales;Corynebacteriaceae;Corynebacterium;Corynebacterium ulcerans;Corynebacterium ulcerans 0102	Y-Int.1:177714-178940	Y-Int	L	187	3.04422	12.2783	0.450145	-0.0061	0.0600437	I3prime.NC_018101.1_t6_tRNA-Arg(ACG)[1i]	I3prime.NC_018101.1_t7_tRNA-Arg(ACG)[1i]	1	1
NC_018101.1	TIGER	520519	567086	13.62	+	51	100	Cul1.47.WXG100	WXG100	46568		13	Phage1	0	1	TGCGTATGGCGCTGCAATCTATTTCAGACAACATCCGTAGTAATGCAGCCtcattcgatcaaaTACGGGTGCAAATAGCGGTGCGCTGTATAATACATGGTCAAATAGTTAAT	TGCGTATGGCGCTGCAATCTATTTCAGACAACATTCGTAGCAATGCGGCGtcgttcgatcaaaCAGAGACCGATAACAAAGCAGCTTTTGCTTCCGTGGGGGCGCAGGGGCTT	ACGACTAGCTGCACAAATGGCATTAAAAATATGATGAGTATTTCGAATCCtcattcgatcaaaCAGAGACCGATAACAAAGCAGCTTTTGCCTCCGTGGGGGCACAGGGGCTT	NZ_CP009622.1:471920-474919	Bacteria;Actinobacteria;Actinobacteria;Corynebacteriales;Corynebacteriaceae;Corynebacterium;Corynebacterium ulcerans;Corynebacterium ulcerans 0102	Y-Int.2:520686-521903	Y-Int	L	167	4.27416	7.7268	0.502471	0.0231	0.0587625		C520519-567086(51)	1	1
NC_018101.1	TIGER	1361161	1402432	9.478	-	4	7.84	Cul1.41.yheS	yheS	41272		31	Phage1	0	1	CGCGTCATAGTGCTTCCTGACGGAGACGAAGACCTGTGGAGCGAGGCTTAcatggagatcgtggaattggcttagcctgacCTGCAAAAACGCAGCTAAAACACCCTCTAAACACCACCTTTGCCCGCATT	CGCGTCATAGTGCTTCCTGACGGAGACGAAGACCTGTGGAGCGAGGCTTAcatggagatcgtcgaactggcttagtctgacTGGAGTGGCTTCGCGAATAACCTCATCGGTAACACATGAGTATCAACCAT	CTACCTGCAGAAACGGAAAACCCCAAGTCAAAGAAACCCTAATGAAAATCcatggagatcgtggaattggcttagtctgacTGGCGTGGCTTCGCGAATAACCTCATCGGTAACACATGCACATTAACCGT	NZ_CP011913.1:1307283-1304284	Bacteria;Actinobacteria;Actinobacteria;Corynebacteriales;Corynebacteriaceae;Corynebacterium;Corynebacterium ulcerans;Corynebacterium ulcerans 0102	Y-Int.3:1401209-1402390	Y-Int	R	42	4.12212	9.92401	0.439971	0.0015	0.0358375		C1361161-1402432(4)	1	1		137
NC_017317.1	Islander	184519	188729	8.714	+	0	0	Cul2.4.R	R	4211			Other	0	0					Bacteria;Actinobacteria;Actinobacteria;Corynebacteriales;Corynebacteriaceae;Corynebacterium;Corynebacterium ulcerans;Corynebacterium ulcerans 809	Y-Int.1:186100-186822	Y-Int	L	1581	4.30681	8.4467	0.183431	-0.06215	0.0412062	I3prime.NC_017317.1_t6_tRNA-Arg(ACG)[1i]	I3prime.NC_017317.1_t7_tRNA-Arg(ACG)[1i]	1	1
NC_017317.1	TIGER	1278391	1320109	8.886	-	3	100	Cul2.42.yheS	yheS	41719		31	Phage1	0	1	CGCGTCATAGTGCTTCCTGACGGAGACGAAGACCTGTGGAGCGAGGCTTAcatggagatcgtcgaactggcttaacctgacCTGCAAAAACTCAGCTAAAACACCCTCTAAACACCACCTTTGCCCGCATT	CGCGTCATAGTGCTTCCTGACGGAGACGAAGACCTGTGGAGCGAGGCTTAcatggagatcgtcgaactggcttagtctgacTGGAGTGGCTTCGCGAATAACCTCATCGGTAACACATGAGTATCAACCAT	CTACCTGCAGAAACGGAAAACCCCAAGTCAAAGAAACCCTAATGAAAATCcatggagatcgtggaattggcttagtctgacTGGCGTGGCTTCGCGAATAACCTCATCGGTAACACATGAGTATCAACCAT	NZ_CP009583.1:1266259-1263260	Bacteria;Actinobacteria;Actinobacteria;Corynebacteriales;Corynebacteriaceae;Corynebacterium;Corynebacterium ulcerans;Corynebacterium ulcerans 809	Y-Int.2:1318886-1320067	Y-Int	R	42	4.06315	9.33748	0.429264	0.00155	0.03585		C1278391-1320109(3)	1	1		137
NC_015683.1	TIGER	1281107	1323770	6.914	-	4	9.76	Cul3.43.yheS	yheS	42664		31	Phage1	0	1	CGCGTCATAGTGCTTCCTGACGGAGACGAAGACCTGTGGAGCGAGGCTTAcatggagatcgtcgaactggcttaacctgacCTGCAAAAACGCAGCTAAAACACCCTCTAAACACCACCTTTGCCCGCATT	CGCGTCATAGTGCTTCCTGACGGAGACGAAGACCTGTGGAGCGAGGCTTAcatggagatcgtggaattggcttagtctgacTGGAGTGGCTTCGCGAATAACCTCATCGGTAACACATGAGTATCAACCAT	CTACCTGCAGAAACGGAAAACCCCAAGTCAAAGAAACCCTAATGAAAATCcatggagatcgtggaattggcttagtctgacTGGCGTGGCTTCGCGAATAACCTCATCGGTAACACATGCACATTAACCGT	NZ_CP009716.1:1271499-1268500	Bacteria;Actinobacteria;Actinobacteria;Corynebacteriales;Corynebacteriaceae;Corynebacterium;Corynebacterium ulcerans;Corynebacterium ulcerans BR-AD22	Y-Int.1:1322547-1323728	Y-Int	R	42	3.83066	8.58512	0.372683	0.00055	0.0312		C1281107-1323770(4)	1	1		137
NC_015683.1	TIGER	1845419	1890796	13.138	-	41	100	Cul3.45.HYP	HYP	45378	17	16	Phage1	0	1	CAAGCCTGGTGGGCTTACCGTGATCAACAAGACACGTGCCAGCAGTGGGGccttgtcgtatctaatACGGGTGCAAATAACGGTGCGCTGTATAATACATGGTCAAATAGTTAATA	CAAGCCTGGTGGGCTTACCGTGATCAACAAGACACGTGCCAGCAGTGGGGccttgtcgtatctaatGAAGGCTCGCAGGTGTCGATCTTCTACAACGTACAAATCGACGTGGAGGT	GTACGACTAGCTGCACAAATGGCATTAAAAATATGACGAGTATTCAGAACccttattgtatctaatGAAGGCTCGCAGGTGTCGATCTTCTACAACGTACAAATCGACGTGGAGGT	NZ_LGSX01000027.1:119516-116517	Bacteria;Actinobacteria;Actinobacteria;Corynebacteriales;Corynebacteriaceae;Corynebacterium;Corynebacterium ulcerans;Corynebacterium ulcerans BR-AD22	Y-Int.2:1889414-1890628	Y-Int	R	168	3.5929	9.08023	0.493952	0.01945	0.0577688		C1845419-1891120(41)	1	1
NC_015683.1	TIGER,Islander	2115673	2157044	13.178	-	2	4.88	Cul3.41.T	T	41372		26	Phage1	0	1	GCTGGAGTGGCGCAATTGGTAGCGCAACGGTCTTGTAAACCGTAGGTTGTgggttcaagtcccatctccagctcaaCCAGCCCCTGACCGGAAATAAAGGTCAGGGGCTTTTCCATACCTAAACCG	GCTGGAGTGGCGCAATTGGTAGCGCAACGGTCTTGTAAACCGTAGGTTGTgggttcaagtcccatctccagctcaaAATAAAAATTCCCCCTTAGTTGGACTGAGAAGGCAGATGCCAACTAAGGG	CTTACCTGTAGAAATGCAGGTAGAAGCAGTGAATAAAAAGCGCCCGCGCCgggttcaagtcccatctccagctcaaAATAAAAATTCCCCCTTAGTTGGACTGAGAAGGCAGATGCCAACTAAGGG	NZ_LGSX01000028.1:95394-92395	Bacteria;Actinobacteria;Actinobacteria;Corynebacteriales;Corynebacteriaceae;Corynebacterium;Corynebacterium ulcerans;Corynebacterium ulcerans BR-AD22	Y-Int.4:2156677-2156991,Y-Int.3:2155865-2156695		R	53	3.48696	10.9687	0.471821	0.01565	0.052075		CI3prime.NC_015683.1_t51_tRNA-Thr(TGT)[1i]	1	1
NC_010545.1	Islander	16771	28603	7.583	+	0	0	Cur1.12.A	A	11833	10		Other	0	0					Bacteria;Actinobacteria;Actinobacteria;Corynebacteriales;Corynebacteriaceae;Corynebacterium;Corynebacterium urealyticum;Corynebacterium urealyticum DSM 7109	Y-Int.1:16956-18119,S-Core.1:27418-27957		L	185	3.57537	4.58072	0.348152	-0.05215	0.0433813		I3prime.NC_010545.1_t1_tRNA-Ala(TGC)[1i]	1	1
NC_010545.1	TIGER,Islander	623304	632792	6.159	+	1	33.33	Cur1.9.M	M	9489		38	ICE2	2	0	TACTCGCAAGCGTCGCGGGGTGGAGCAGCTCGGTAGCTCGCTGGGCTCATaacccagaggtcgtaggttcgaatcctgcccccgctacCAACTTCCAAGCCCCTACCAGGAGAAACACTGGTAGGGGCTTTAGTTATT	TACTCGCAAGCGTCGCGGGGTGGAGCAGCTCGGTAGCTCGCTGGGCTCATaacccagaggtcgtaggttcgaatcctgcccccgctacTAAGATGAGGCCCCCTCACTGGAAACAGTGAGGGGGCCTTCGTCATGCCC	TCAGCAGGTAAAAGGGTAATAACTGCAGGTGGCTCGAACTTGAGGGTGAGaacccagaggtcgtaggttcgaatcctgcccccgctacTAAGAGCAAGGCCCCCTCACTGGAAACGGTGAGGGGGCCTTCGTCATGTC	NC_020230.1:612566-609567	Bacteria;Actinobacteria;Actinobacteria;Corynebacteriales;Corynebacteriaceae;Corynebacterium;Corynebacterium urealyticum;Corynebacterium urealyticum DSM 7109	Y-Int.2:631806-632657	Y-Int	R	135	4.8793	4.30692	-0.0544456	-0.0733	0.0485875		CI3prime.NC_010545.1_t7_tRNA-Met(CAT),B2[1i]	1	1	Tnp_MULE.5,Tnp_150.2
NC_010545.1	TIGER	743174	751788	3.216	+	2	66.67	Cur1.9.ychF	ychF	8615		28	Other	0	0	GGCGGGCAAGGTCCGCCAGGAGGGCAAGGAGTACGTCATGGTCGACGGCGacgtcgtcgagttccggtttaatgtgtaAAATCGCTGGTCAGGGGCAAATGTTGGGTCGGAAGGAGGAGCCTCGAGTT	CCACGGCAAGGTGCGCCAGGAGGGCAAGGACTACGTGATGGTCGACGGCGacgttgtcgagttcaagttcaacgtgtaGTGCTTAACCTCTGCGATGAACTCTTTGATCCCGGGACGTGATGAGGACT	GGCCTAACTGACGGTGAGGGAGTCTGCTCTAAAGGTTAATCGGCTACGGAacgtggtcgagttcaaatttaacgtgtaGTGCTTAACCTCTGCGATGAACTCTTTGATCCCGGGACGTGATGAGGACT	NZ_FJVG01000021.1:453238-456237	Bacteria;Actinobacteria;Actinobacteria;Corynebacteriales;Corynebacteriaceae;Corynebacterium;Corynebacterium urealyticum;Corynebacterium urealyticum DSM 7109	S-Int.1:745650-747035	S-Int	L	2476	5.5214	4.2847	0.0884116	0.001	0.0623937		C743174-751788(2)	1	1	Tnp_MULE.6
NC_010545.1	TIGER,Islander	1652980	1687652	15.688	+	1	33.33	Cur1.35.K	K	34673		78	Phage1	0	1	TCGCAGCAAGATGGGCCATTAGCTCAGTTGGTTAGAGCAACTGACTCTTAatcagtgggtccggggttcgaatccctgatggcccaccactgaccacccccgtcgggatcattcccgccgggggttttTCCTGTCTCGAGCCAGCGCGGGTCAACTCCCGTAGCAAAAGCGATAGCCG	CTCGCAGCAAGATGGGCCATTAGCTCAGTTGGTTAGAGCAACTGACTCTTaatcagtgggtccggggttcgaatccctgatggcccaccactgataatcccccggcaggttttcctgccgggggatttCTTTATGCCTAGGCGTTGAACTTATAACCCAGCCCGCGCAGGGTCACCAG	CTCGCGCGAGAACGGGATGACGACGCCAGGTCGCAGGGGCGAAAGTCGCGaaccagtgggtccggggttcgaatccctgatggcccaccactgataatcccccggcaggttttcctgccgggggatttCTTTATGCCTAGGCGTTGAACTTATAACCCAGCCCGCGCAGGGTCACCAG	NC_020230.1:1650907-1647908	Bacteria;Actinobacteria;Actinobacteria;Corynebacteriales;Corynebacteriaceae;Corynebacterium;Corynebacterium urealyticum;Corynebacterium urealyticum DSM 7109	Y-Int.3:1686690-1687487	Y-Int	R	165	3.73986	14.7027	0.62321	-0.0131	0.0279313		CI3prime.NC_010545.1_t32_tRNA-Lys(CTT)[1i]	1	1
NC_010545.1	TIGER	1790878	1794069	12.311	+	3	100	Cur1.3.HYP|HYP	HYP|HYP	3192		1	Other	0	0	CATTTCCAGAGGTCAATGCAATCGTGGCCGAAGCGCCGCCTCAAACCAACgTTTGTGATACATGCTGATCGGATATGCCCGCGTCTCCAAAGCCGATGGCT	CATTTCCAGAGGTCAATGCAATCGTGGCCGAAGCGCCGCCTCAAACCAACgCGCGTCACTCTCTACCGATATGTCGGTCCCAAAGGCGAGCTCAGAGACCA	GCCCAGCGCGATACTTCAGTTTCCGATCTCTGCAAGGAACTCGGCATCGAgCGCGTCACTCTCTACCGATATGTCGGTCCCAAAGGCGAGCTCAGAGACCA	NC_017908.2:47427-44428	Bacteria;Actinobacteria;Actinobacteria;Corynebacteriales;Corynebacteriaceae;Corynebacterium;Corynebacterium urealyticum;Corynebacterium urealyticum DSM 7109	S-Core.3:1793779-1794147	S-Core	R	1	7.95499	4.36301	-0.197303	-0.12965	0.104969		C1790878-1794069(3)	1	1	Tnp_6.1,Tnp_6.3
NC_015859.1	Islander	959545	1007908	15.734	+	0	0	Cva1.48.G	G	48364	5		Phage1	0	1					Bacteria;Actinobacteria;Actinobacteria;Corynebacteriales;Corynebacteriaceae;Corynebacterium;Corynebacterium variabile;Corynebacterium variabile DSM 44702	Y-Int.2:1006535-1007752	Y-Int	R	156	3.80346	8.71047	0.449517	-0.03525	0.0826625		I3prime.NC_015859.1_t19_tRNA-Gly(TCC)[1i]	1	1
NC_015859.1	TIGER	2613868	2623518	19.871	-	1	33.33	Cva1.10.eccCa1	eccCa1	9651	25	3	Other	0	0	ACCGCCGGCACCCCGGTGAGATGCCCTCCCTGTTCATCGTGGTGGATGAGttcACACGGTTCTAATCGGACACACCCGAAGGTTTACCATGTGCATATGGCAA	ACCGGCGTCATCCCGGGGACATGCCGGCCCTGTTCATCATCGTCGACGAAttcTCTGAACTGCTGCACGCCCGTCCGGAGTTCGCCGAGGTCTTTGCCGCGGT	TCGGGGCGGACGGACGACGTCGACAGGGTGTGACTGAATGGATCCGTGTGttcTCCGAACTCCTGCATGCCCGTCCGGAGTTCGCCGACGTCTTCGCCGCAGT	NC_021663.1:2178764-2181763	Bacteria;Actinobacteria;Actinobacteria;Corynebacteriales;Corynebacteriaceae;Corynebacterium;Corynebacterium variabile;Corynebacterium variabile DSM 44702	S-Int.3:2621971-2623473	S-Int	R	45	11.6415	4.77522	0.683405	-0.00085	0.0950625		C2613868-2623518(1)	1	1
NC_015859.1	TIGER	3132622	3138900	4.652	-	3	100	Cva1.6.Tnp_256	Tnp_256	6279		245	Other	0	0	ACCACCGCGTCACGATTCGGGAAGATCCCCACGACGTCGGTACGCCGGCGaatctcacggttgagccgttcggtggggttgttagaccacaccttcgtccacaccgccttcggcacgctggtgaatgccaagagctcatcaagggcctcctccaggtagttggcgacgttcgggaacctgtgctcgcagaaactgacgacctcccgggcctgggcccagaccgcggcggcatcgggttgctggaagatcgtctggaacatcgccgacagtgtcggccactgcgtcttggggaccaTCGACGAGAGGTTCTTGGCGAAGTGCGTCCGGCAGCGCTGCCATGACGCG	ACCACGGCGTCGCGGTTGGGGAAGATCCCGACGACGTCGGTGCGCCGGCGgatctcccggttgagcctttcggtcgggttgttcgaccacaccttcgtccacaccgccttcggggcgtgggtgaaagccagcagctcgtcgagggactcctcgaggtagtccgcgacatgcgggaacttctgctcacagaagcccaccacctcccgtgcctgatcccacacagcctgggcgtcaggttgctggaagatcgtctgaaacatcgccgacaatgtcggccactgcgtcttgggcaccaGCCCGGAGAGGTTCTTAGCGAAGTGCGTGCGGCAGCGTTGCCAGGAGGCG	TCCTCCAGGTAGTCGGCGACATGCGGGAACTTCTGCTGACAGAACGCGACgacctcacggttcagccgctcggtcgggttgttggaccagactttggtccacaccgccttcggcgcggttgtgaacgccagcagctcgtcgagcgcttcctccaggtagtcggcgacatgcgggaacttctgctgacagaacgcgacgacctcacgggcctggtcccacaccgcggccgtgtcgggttgctggaagatcgtctggaacatcgccgacaacgtcggccactgggtcttcgacaccaTGGACGACAGATTCTTGGCGAAATGTGTCCGACAGCGCTGCCATGACGCG	NZ_BCSU01000018.1:66296-63297	Bacteria;Actinobacteria;Actinobacteria;Corynebacteriales;Corynebacteriaceae;Corynebacterium;Corynebacterium variabile;Corynebacterium variabile DSM 44702	S-Core.7:3135404-3135973	S-Core	L	2782	4.51323	3.64117	-0.0968149	-0.06035	0.0621375		C3132622-3138900(3)	1	1	Tnp_256.17,Tnp_3.13,Tnp_3.7,Tnp_256.21,Tnp_256.9
NC_013441.1	Islander	1489215	1495617	13.544	+	0	0	Gbr1.6.A	A	6403			Other	0	0					Bacteria;Actinobacteria;Actinobacteria;Corynebacteriales;Gordoniaceae;Gordonia;Gordonia bronchialis;Gordonia bronchialis DSM 43247	Y-Int.1:1489298-1490470,S-Int.2:1490855-1491550		L	83	8.93044	7.595	0.51607	-0.0001	0.0609813		I3prime.NC_013441.1_t21_tRNA-Ala(CGC)[1i]	1	1
NC_013441.1	TIGER	2854858	2859181	2.195	+	7	100	Gbr1.4.Tnp_21_1	Tnp_21_1	4324	28	3	Other	0	0	TGGGGGTGCCGGCTCCGGCATCGAGGATCGAGCGCACATCGGCGGCCTTGaacTGAACCGCCCCGGGTTCGTCGGAGGCTCTCGAACCTGTGAAGGATGGAGA	TGGGGGTGCCGGCTCCGGCATCGAGGATCGAGCGCACATCGGCGGCCTTGaacCGCCGGAACGCCACCGCCCGGGTCAGGGCGGTGAGCACCTGTTCGCGGCC	CAGAGGCCGGAACCAACTAACCGAGCCTCCAGCAAACCCGGGGCGATTCAaacCGCCGGAACGCCACCGCCCGGGTCAGGGCGGTGAGCACCTGCTCGCGGCC	NZ_BACI01000048.1:121261-118262	Bacteria;Actinobacteria;Actinobacteria;Corynebacteriales;Gordoniaceae;Gordonia;Gordonia bronchialis;Gordonia bronchialis DSM 43247	Y-Int.4:2856187-2857161,Y-Int.5:2857161-2858987		R	194	3.74925	8.3998	-0.23393	-0.02685	0.048225		C2854858-2859181(7)	1	1	Tnp_51_1.31,Tnp_51.11,Tnp_21_1.2
NC_016906.1	TIGER,Islander	2919615	2928925	14.35	-	1	50	Gpo3.9.P	P	9311		25	ICE1	0	2	CGGGCTGTGGCGCAGTTTGGTAGCGCACTTGACTGGGGGTCAAGTGGTCGcaggttcaaatcctgtcagcccgacCATCTGGCCAGCGTAAATACGCTGGATCGGGGTCATCGTGCAATAACTGT	CGGGCTGTGGCGCAGTTTGGTAGCGCACTTGACTGGGGGTCAAGTGGTCGcaggttcaaatcctgtcagcccgacGCAAAGGCCCCGGTGAGAATCGATTTCTCACCGGGGCTTCGTCGTGTCCG	TTGAGGGACTATCGGCAGGTCAAGCATGGTTTCCCGATCGTAGAACGCTAcaggttcaaatcctgtcagcccgacGCAAAGGCCCCGGTGAGAATCGATTTCTCACCGGGGCTTCGTCGTGTCCG	NZ_ARVZ01000001.1:2401186-2398187	Bacteria;Actinobacteria;Actinobacteria;Corynebacteriales;Gordoniaceae;Gordonia;Gordonia polyisoprenivorans;Gordonia polyisoprenivorans VH2	Y-Int.1:2919788-2920900	Y-Int	L	173	2.86925	13.2058	0.50458	0.0045	0.114363		CI3prime.NC_016906.1_t29_tRNA-Pro(GGG)[1i]	1	1
NC_016906.1	TIGER,Islander	3291228	3304195	16.71	+	1	50	Gpo3.13.N	N	12968		65	Other	0	0	AGCAGTCCCCCATAGCTCAATTGGCAGAGCATTCGACTGTTAATCGAACGgttactggttcgagtccagttgggggagctgaacaaaccgcctggtcacgggcggttttttctttGTCTTGGTACCTCTCGTGGGTTATGTCGTGGGCTATCCACACCCACCCCG	AGCAGTCCCCCATAGCTCAATTGGCAGAGCATTCGACTGTTAATCGAACGgttactggttcgagtccagttgggggagcttaaaaaccgcctggtcacaggcggttttttgctttTCGCCTCACACCACGTGGGTCATGGTCGCCGGCGAGGCGGCCCCGGACAG	CGTAAACGGTCATTTCAGCACCTCAGATTCGCGGCGATCTGGCAGCACTCgtgactggttcgagtccagttgggggagcaagagaaccgcctggtcacaggcggttttttgctttTCGCCTCACACCACGTGGGTCATCGCTGCCGGCGAGTCGGCCCCGGACAG	NZ_BAEI01000072.1:24645-21646	Bacteria;Actinobacteria;Actinobacteria;Corynebacteriales;Gordoniaceae;Gordonia;Gordonia polyisoprenivorans;Gordonia polyisoprenivorans VH2	Y-Int.2:3302810-3303991	Y-Int	R	204	2.51653	8.52761	0.523627	-0.0771	0.117362		CI3prime.NC_016906.1_t33_tRNA-Asn(GTT)[1i]	1	1	rve,Tnp_DDE_Tnp_ISL3.4
NC_016906.1	TIGER	3595819	3609529	17.279	-	2	100	Gpo3.14.ychF	ychF	13711	38	13	Other	0	0	GGGCAAGGTGCGCATGGAAGGCAAGGACTACGTGATGGCCGACGGGGATGtggtcgagttccgGCACGGATAAACGTCTGAGGTCACCGCGCTATAGCCGCGTCTCCGCAGTT	GGGCAAGGTGCGCATGGAAGGCAAGGACTACGTGATGGCCGACGGGGATGtggtggagttccgCTTCAACGTGTAAAGGGTCTACCCGTTGTCGGGCAGGTACTTCGATCGTG	GAGGCGGCGCGAGCGGTCGACATACCAACAAGTTTATCTGTCGCGGAACTtggtggagttccgCTTCAACGTGTAAAGGGTCTACCCGTTGTCGGGCAGGTACTTCGATCGTG	NZ_ARVZ01000001.1:1642322-1639323	Bacteria;Actinobacteria;Actinobacteria;Corynebacteriales;Gordoniaceae;Gordonia;Gordonia polyisoprenivorans;Gordonia polyisoprenivorans VH2	S-Core.3:3603505-3604083,S-Int.1:3595853-3597292		L	34	8.26185	8.78793	0.602794	-0.00125	0.0837688		C3595819-3609529(2)	1	1
NC_016906.1	Islander	3625142	3633112	17.05	+	0	0	Gpo3.8.A	A	7971	29		Other	0	0					Bacteria;Actinobacteria;Actinobacteria;Corynebacteriales;Gordoniaceae;Gordonia;Gordonia polyisoprenivorans;Gordonia polyisoprenivorans VH2	Y-Int.3:3625260-3626471	Y-Int	L	118	2.36229	14.8607	0.608476	0.0237	0.097125		I3prime.NC_016906.1_t36_tRNA-Ala(GGC)[1i]	1	1
NC_016906.1	TIGER,Islander	4564851	4576092	13.471	+	2	100	Gpo3.11.F	F	11242		48	Other	0	0	CGGTGTTCGTACCGAACCTTCCGGCCAGGTAGCTCAGTTGGTACGAGCGTccgcctgaaaagcggaaggtcgccggttcgatcccggccctggccaccATTGCCTGTTCACACAGGTCAGAGGCTGTATTACATGCTGTCGTCTGACT	CGGTGTTCGTACCGAACCTTCCGGCCAGGTAGCTCAGTTGGTACGAGCGTccgcctgaaaagcggaaggtcgccggttcgatcccggccctggccaccTGGAAAACCACCTCTCGAAGGTGGTTTTCTTTGTTTTCGGGTGCAGAGCG	TCAGTGTGGCCGAGCCGACCAGCGAAAACAGTGGAAACAGTGGAACCTAAccgcctgaaaagcggaaggtcgccggttcgatcccggccctggccaccTGGAAAACCACCTCTCGAAGGTGGTTTTCTTTGTTTTCGGGTGCAGAGCG	NZ_ARVZ01000001.1:712824-709825	Bacteria;Actinobacteria;Actinobacteria;Corynebacteriales;Gordoniaceae;Gordonia;Gordonia polyisoprenivorans;Gordonia polyisoprenivorans VH2	Y-Int.4:4564922-4566076	Y-Int	L	71	6.26046	5.34244	0.251832	-0.03765	0.0966937		CI3prime.NC_016906.1_t42_tRNA-Phe(GAA),B2[1i],3,4	1	1
NC_018581.1	TIGER,Islander	2489903	2499897	19.875	-	8	66.67	Gkt1.10.V	V	9995		31	ICE1	0	2	ATACCCGCGCGATTAGCTCAGTGGGAGAGCGCTTCCCTGACACGGAAGAGgtcacaagttcaatccttgtatcgcgcaccaTAGTTAGTGCAGGTCAGCCCCGGTTTACGCCGGGGCTTTTCTGTTTTGTG	ATACCCGCGCGATTAGCTCAGTGGGAGAGCGCTTCCCTGACACGGAAGAGgtcacaagttcaatccttgtatcgcgcaccaCGACAAAACCCCCGGTCTGACCGGGGGTTTTTCGTTTGCGATCAGCGTGC	GATCATAGGGCCATTTCCGATGGTCAGGCGGTTAACCGGAAGACCACAGCgtcacaagttcaatccttgtatcgcgcaccaCGACAAAACCCCCGGTCTTACCGGGGGTTTTGCGTTTGCGATCAGCGTGC	NZ_AQPW01000002.1:104407-107406	Bacteria;Actinobacteria;Actinobacteria;Corynebacteriales;Gordoniaceae;Gordonia;Gordonia sp. KTR9;Gordonia sp. KTR9	Y-Int.2:2490135-2491307	Y-Int	L	232	3.02295	15.5623	0.63159	-0.03185	0.0987688		CI3prime.NC_018581.1_t31_tRNA-Val(GAC)[1i]	1	1
NC_018581.1	TIGER	3874689	3884987	23.539	+	12	100	Gkt1.10.HhH-GPD	HhH-GPD	10299		5	Phage1	0	1	AACTCCTCTCCAGCGATTCGTTCGCCCTCCTCACGGGAATGCTGCTCGACcagcaAATGGACGTACGATTGCACCCATGACCAGCCCCCACAAACTCCGCGCCCT	AACTCCTCTCCAGCGATTCGTTCGCCCTCCTCACGGGAATGCTGCTCGACcagcaGTTCCCGATGGAGCGGGCGTTCGCCGGGCCGGCCAAGATCCGCGATCGGT	AGATCCTTCAACGCATGGAGGCCGGCGGTTTACAAGGTGTTGGCACATCTcagcaGTTCCCGATGGAGCGGGCGTTCGCCGGGCCGGCCAAGATCCGCGATCGGT	NZ_AQPW01000003.1:327958-324959	Bacteria;Actinobacteria;Actinobacteria;Corynebacteriales;Gordoniaceae;Gordonia;Gordonia sp. KTR9;Gordonia sp. KTR9	S-Int.1:3874713-3876308	S-Int	L	24	7.50753	10.0472	0.539484	-0.0537	0.117819		C3874689-3884987(12)	1	1
NC_018581.1	TIGER,Islander	3976641	3980460	16.21	-	5	41.67	Gkt1.4.Z	X	3820		58	Other	0	0	TAGCGGACTGCACACGGAGAAGCCCTAACAACACGACGGAGGACCCGGGTtcaattcccggcagctccacaaaggcgccccacctgttatcgcaggtggggcgcctttTTGCGTGCAGCGGTCGGTGGCAGAAATTGCGTTGGACACATTCTGGACAC	ACATAGCGGACTGCACACGGAGAAGCCCTAACAACACGACGGAGGACCCGggttcaattcccggcagctccacgagaaagcgccccacctgttcaggtggggcgctttCGTCTGTCATGGGCTCGGGGCCGATCAACCGGTAGTCAGCGCGTCGAGGG	CGACTAGAGGCCACAGGACTGCTGCTCGACATCTACGAGGTTCTAGCACAggttcaattcccgacagctccacgagaaggcgccccacctgttcaggtggggcgctttCGTCGTCTCTACGGGCAGGTCGGCTACCCGGTGCTCAGCGCGTCGAGGGT	NZ_LXRE01000047.1:26439-23440	Bacteria;Actinobacteria;Actinobacteria;Corynebacteriales;Gordoniaceae;Gordonia;Gordonia sp. KTR9;Gordonia sp. KTR9	Y-Int.5:3979731-3980435	Y-Int	R	25	2.62643	11.0581	0.122818	-0.10855	0.155188		CI3prime.NC_018581.1_t44_tmRNA[1i]	1	1
NC_015564.1	TIGER	544048	546155	4.621	-	1	100	Hsu1.2.HYP|mmpL8	HYP|mmpL8	2108		3	Other	0	0	TTCTCCTGGGGAAGGCGTCATGGTGGCCTGCGAAGAGCTAGCGTGCCTAGggtTGTGAACTGTTCGGTGATGTGTGAGCAAACGTGATCGAATGCGTGTTTTA	TTCTCCTGGGCAAGGTGTCATGGTGGCCCGCAAGAAGCTAGCGTGCCTAGggtGAATACGAGAAAGGAGATCGTTTGCCCTCTGACAGGAGAATGCGTTTAGG	GAGGCTGCCTAATGGACGAGCACACTCACGTTTTCGCACCAGAAGGCAACggtGAATACGAGAAAGGAGATCGTTTGCCCTCAGACAGGAGAATGCGTTTAGG	NZ_BDDI01000011.1:69220-72219	Bacteria;Actinobacteria;Actinobacteria;Corynebacteriales;Mycobacteriaceae;Hoyosella;Hoyosella subflava;Hoyosella subflava DQS3-9A1	S-Core_is607.3:545499-546020	S-Core_is607	R	135	7.71664	2.6413	-0.200589	0.00895	0.110287		C544048-546155(1)	1	1
NC_015564.1	TIGER	3061412	3063560	3.697	+	1	100	Hsu1.2.adh_short	adh_short	2149	28	5	Other	0	0	ATTGTGCCCAAGCACTTGACCTCAACGTTGACGATGCCGATCTCGGCGAGggttgCTAACTGTTGCGGGTCGAGTGGTCGTTAGTGGTCTTTAACGCGTTTGAGC	ACTGCGCCCAAGCACTTGATCTCAGCGCTGGCGATGTCGATCTTGGAGAGggctgACTGTCAGCTACTGGCTGTGCGTGGCGATTCGAAGAGCATTGCGAAGGCT	CAAAAGTGAGGCTGCATAGCGATGATCACTAAAGATCACTCAAATGCAACggctgACTATCCGCTAGGCGCGGCGCGGCGATTCGAAGATCAGGGCGAAGGCTTC	NZ_BDDI01000007.1:266819-263820	Bacteria;Actinobacteria;Actinobacteria;Corynebacteriales;Mycobacteriaceae;Hoyosella;Hoyosella subflava;Hoyosella subflava DQS3-9A1	S-Core_is607.4:3061443-3062090	S-Core_is607	L	31	7.71664	2.6413	-0.200589	0.0039	0.111463		C3061412-3063560(1)	1	1		261
NC_015564.1	TIGER	3632187	3634335	4.215	+	1	100	Hsu1.2.CxxC_CxxC_SSSS|SAF	CxxC_CxxC_SSSS|SAF	2149	5	5	Other	0	0	TACGCTGCTCTTATTGATGTCGCGCGCCACGTGCGGCGATTCCTTAAGAGaagggTTGCTAACTGTTGCGGGTCGAGTGGTCGTTAGTGGTCTTTAACGCGTTTG	TACGCTGCTCTTATTGATGTCGCGCGCCACGTGCGGCGATTCCTTAAGAGaagggACGACGTGGGGAACGAGTTCGCGCCACACCTCCGCGATCAGGTGACCGAA	ACCCAAAAGTGAGGCTGCATAGCGATGATCACTAAAGATCACTCAAATGCaacggATGACGTGGGGAACGAGTTCGCGCCACACCTCCGCGATCGGGTGACCGAA	NZ_BDDI01000005.1:65537-62538	Bacteria;Actinobacteria;Actinobacteria;Corynebacteriales;Mycobacteriaceae;Hoyosella;Hoyosella subflava;Hoyosella subflava DQS3-9A1	S-Core_is607.5:3632221-3632868	S-Core_is607	L	34	7.71664	2.6413	-0.200589	0.0067	0.1108		C3632187-3634335(1)	1	1		261
NC_015564.1	TIGER	4270543	4272687	4.547	-	1	100	Hsu1.2.merA|ubiE	merA|ubiE	2145	5	2	Other	0	0	TCCTAGTGTCAAGCGGGTGAGCGGTTTGTGCATGCGCTATAAGGAATCTTccGTTGCATGTGAGTGATCTTTAGTGATCACGCGTTATGCAGCCTCGCCTTG	TCCTCGTGTCAAGCGGGTGAGCGGTTTGTGCATGTGCTGTAAGGATTCTTccCCCGGAAGCGTGGACTCGGCTAACGTTCGGGCACAGACCTGAGGAACTGG	CAAGCGCGATTGAGACCACTAACGACCACTCAACCCGCAACAGTTAGCAAccCCCGGGAGCGTGGACTCGGCTAACGTTCGGGCACAGACCGGAACCCGGTA	NZ_BDDI01000001.1:270556-273555	Bacteria;Actinobacteria;Actinobacteria;Corynebacteriales;Mycobacteriaceae;Hoyosella;Hoyosella subflava;Hoyosella subflava DQS3-9A1	S-Core_is607.6:4270576-4271226	S-Core_is607	L	33	7.71664	2.6413	-0.200589	0.0139	0.0992438		C4270543-4272687(1)	1	1
NC_010397.1	TIGER,Islander	233543	250070	11.413	+	146	100	Mab16.17.R	R	16528		40	ICE1	0	2	AATTGAATAGTAAGCGCCCGTAGCTCAACGGATAGAGCATCTGACTACGGatcagaaggttaggggttcgaatcccttcgggcgcaccatTTATCAGGGGGAATGGGAAAATCAGGGCAGGCGACACGCCCGCAACTTGA	ATTGAATAGTAAGCGCCCGTAGCTCAACGGATAGAGCATCTGACTACGGAtcagaaggttaggggttcgaatcccttcgggcgcactcatCCGCAGGACGGAGAAGATGACCCGGGTTGAGCGTTATATCCCGCATCCTC	TCCAGACATTCCTAGATACTCGGGTACACTAACAACAAGGCTCGAATATGtcagaaggttaggggttcgaatcccttcgggcgcactcatCCGCAGGACGGAGAAGATGACCCGGGTTGAGCGTTATATCCCGCATCCTC	NZ_CP014955.1:233155-236154	Bacteria;Actinobacteria;Actinobacteria;Corynebacteriales;Mycobacteriaceae;Mycobacterium;Mycobacterium abscessus;Mycobacterium abscessus ATCC 19977	Y-Int.1:233621-234784	Y-Int	L	78	2.15938	8.40852	0.588953	-0.0335	0.0624188		CI3prime.NC_010397.1_t5_tRNA-Arg(ACG)[1i]	1	1		319
NC_010397.1	TIGER	435629	468714	2.116	+	57	39.04	Mab16.33.GSPII_E	GSPII_E	33086	10	8	Other	0	0	CGGAGCGCTCGGTGGGCTCGACCGCGCCGCACTGCACTCGCAGTTCGCCGcggccattTTATCTGTAACAGATGCCAGGGTGTGTATGACTGTCACCGACGTGACCTA	CGGAGCGCTCGGTGGGCTCGACCGCGCCGCACTGCACTCGCAGTTCGCCGcggccattCAATGTGTCTGTCACATCAGGAGATTCACAAACTTCCGAAGACTGACCGA	ATGTGCCGAAGTGGAATCTCCAGAGATTCGCAGAAACTTATTACTGATAAcggccacaATGTGTCTGTCACATCAGGAGATTCACAAACTTCCGAAGACTGACCGAAA	NZ_AJGF01000009.1:85443-82444	Bacteria;Actinobacteria;Actinobacteria;Corynebacteriales;Mycobacteriaceae;Mycobacterium;Mycobacterium abscessus;Mycobacterium abscessus ATCC 19977	Y-Int.2:443008-444213,Y-Int.3:444200-446431		L	7379	1.55092	3.56161	0.352609	0.0013	0.0648438		C435629-468714(57)	1	1		320
NC_010397.1	TIGER,Islander	1754409	1816163	18.107	+	20	13.7	Mab16.62.I	I	61755		47	Phage1	0	1	CCTGGCGTTCAGGGGCGTGGCGGGGGATCGGCTAGAGTCGTCACCTGCTGggggcggtagctcagttggttagagccgtggactcataatccgttggATGGGGTAGAATGAAGTGCAGATACTTGTCAAATCGCCTGGCAGAAGCCA	CCTGGCGTTCAGGGGCGTGGCGGGGGATCGGCTAGAGTCGTCACCTGCTGggggcggtagctcagttggttagagccgtggactcataatccattggTCGCGGGTTCGAGCCCCGCCCGCCCCACTTCATCGGCTGTTTTTGGCGTT	GGCTACAGTTGGCTTAGGATTTAGTCAGGAAATACGCCCTGAGCAGCGATggggcggtagctcagttggttagagccgtggactcataatccattggTCGCGGGTTCGAGCCCCGCCCGCCCCACTTCATCGGCTGTTTTTGGCGTT	NZ_CP013049.1:1622258-1625257	Bacteria;Actinobacteria;Actinobacteria;Corynebacteriales;Mycobacteriaceae;Mycobacterium;Mycobacterium abscessus;Mycobacterium abscessus ATCC 19977	Y-Int.4:1754551-1755801	Y-Int	L	142	4.80835	9.62459	0.564846	-0.0461	0.0540875	I3prime.NC_010397.1_t27_tRNA-Ile(CAT),B2[1i]	CI5prime.NC_010397.1_t27_tRNA-Ile(CAT)[1i]	1	1		322
NC_010397.1	TIGER	4917047	4919808	13.793	-	1	0.68	Mab16.3.HYP|HYP	HYP|HYP	2762		1	Other	0	0	GGCTTGTCACCTTGCGCAGATTCCAGAGACGCAGTTGGATGGCGTGGCGCtGGATCGGGTCTTCATCGATCAGGTCAGTGGCAAGGATGCGAGCCGTCCGC	GGCTTGTCACCTTGCGCAGATTCCAGAGACGCAGTTGGATGGCGTGGCGCtCCAATGTGGGGCAATTCGATTTGGGTAGCTCGCTTCAGCAGAAATTTGGT	TGGAGGGTCGATATGGCCTTCAAAACAAAGACCCTATCTCTCTTGGTGAGtCCAATGTGGGGCAATTCGATTTGGGTAGCTCGCTTCAGCAGAAATTTGGT	NZ_CP014960.1:4735688-4732689	Bacteria;Actinobacteria;Actinobacteria;Corynebacteriales;Mycobacteriaceae;Mycobacterium;Mycobacterium abscessus;Mycobacterium abscessus ATCC 19977	S-Core.4:4919534-4919869	S-Core	R	1	11.8615	4.98032	-0.237134	-0.00915	0.138975		C4917047-4919808(1)	1	1		321
NC_018150.1	TIGER	233835	250370	11.201	+	147	100	Mma13.17.AHSA1+R	AHSA1+R	16536		194	ICE1	0	2	CCGGAGGTTCAAATCCTCTCGCCTCCGCGTCGGTCTGCAGGCCAAACCTGttgacctgcaacaattgaatagtaagcgcccgtagctcaacggatagagcatctgactacggatcagaaggttaggggttcgaatcccttcgggcgcactcatccgcaggaacggagaagatgacccgggttgagcgttatatcccgcatcctccgcgtcgcgtctgggacgcgatcatcaatccgagcagttgSTSSRGAKCACTCCGGGCGTCCGGGCCTTGAGTCTGGCGCTGTAGGTAGT	ACCGGAGGTTCAAATCCTCTCGCCTCCGCGTCGGTCTGCAGGCCAAACCTgttgacctgcaacaattgaatagtaagcgcccgtagctcaacggatagagcatctgactacggatcagaaggttaggggttcgaatcccttcgggcgcactcatccgcaggacggagaagatgacccgggttgagcgttatatcccgcatcctccgcgtcgcgtctgggacgcgatcatcaatccgagcagttgGTGGGAATCGCCCGAACAGTCGGCCGAGATCGCCGTCGGCGCCACGTTCG	GAATACCCCTGACACCTAGTGATCACCAGGCAAGGCAATTCGATTGTGGCgttgaccytgcaacaattgaatagtaagcgcccgtagctcaacggatagagcatctgactacggatcagaaggttaggggttcgaatcccttcgggcgcactcatccgcaggacggagaagatgacccgggttgagcgttatatcccgcatcctccgcgtcgcgtctgggacgcgatcatcaatccgagcagttGGTGGGAATCACCCGAACAGCCGGCCGAGATCGCCGTCGGCGCCACATTC	NZ_CP014955.1:233245-236244	Bacteria;Actinobacteria;Actinobacteria;Corynebacteriales;Mycobacteriaceae;Mycobacterium;Mycobacterium abscessus;Mycobacterium abscessus subsp. bolletii str. GO 06	Y-Int.1:233876-235072	Y-Int	L	41	2.16204	8.40801	0.579378	-0.03355	0.0610875		C233835-250370(147)	1	1		319
NC_018150.1	TIGER	435984	469078	1.862	+	66	44.9	Mma13.33.GSPII_E	GSPII_E	33095	10	1	Other	0	0	CTCGGTGGGCTCGACCGCGCCGCACTGCACTCGCAGTTCGCCGCGGCCATtTTATCTGTAACAGATGCCAGGGTGTGTATGACTGTCACCGACGTGACCTA	CTCGGTGGGCTCGACCGCGCCGCACTGCACTCGCAGTTCGCCGCGGCCATtCAATGTGTCTGTCACATCAGGAGATTCACAAAATTCCGAAGACTGACCGA	CCGAAGTGGAATCTCCAGAGATTCGCAGAAACTTATTACTGATAATCGAGtCAATGTGTCTGTCACATCAGGAGATTCACAAAATTCCGAAGACTGACCGA	NC_021282.1:489209-492208	Bacteria;Actinobacteria;Actinobacteria;Corynebacteriales;Mycobacteriaceae;Mycobacterium;Mycobacterium abscessus;Mycobacterium abscessus subsp. bolletii str. GO 06	Y-Int.3:444551-446782,Y-Int.2:443359-444564		L	7375	1.55357	3.5611	0.332238	0.0007	0.0664687		C435984-469078(66)	1	1		320
NC_018150.1	TIGER,Islander	1755120	1816874	18.076	+	20	13.61	Mma13.62.I	I	61755		47	Phage1	0	1	AGCAGTTCWGSSKCKTARKCAGSGGGWYCGGSTMGAGTCGTCACCTGCTGggggcggtagctcagttggttagagccgtggactcataatccgttggATGGGGTAGAATGAAGTGCAGATACTTGTCAAATCGCCTGGCAGAAGCCA	CCTGGCGTTCAGGGGCGTGGCGGGGGATCGGCTAGAGTCGTCACCTGCTGggggcggtagctcagttggttagagccgtggactcataatccattggTCGCGGGTTCGAGCCCCGCCCGCCCCACTTCATCGGCTGTTTTTGGCGTT	GGCTACAGTTGGCTTAGGATTTAGTCAGGAAATACGCCCTGAGCAGCGATggggcggtagctcagttggttagagccgtggactcataatccattggTCGCGGGTTCGAGCCCCGCCCGCCCCACTTCATCGGCTGTTTTTGGCGTT	NZ_CP013049.1:1622258-1625257	Bacteria;Actinobacteria;Actinobacteria;Corynebacteriales;Mycobacteriaceae;Mycobacterium;Mycobacterium abscessus;Mycobacterium abscessus subsp. bolletii str. GO 06	Y-Int.4:1755262-1756512	Y-Int	L	142	4.811	9.62409	0.555271	-0.04655	0.0546125	I3prime.NC_018150.1_t30_tRNA-Ile(CAT),B2[1i]	CI5prime.NC_018150.1_t30_tRNA-Ile(CAT),B2[1i]	1	1		322
NC_018150.1	TIGER	4918434	4921195	13.862	-	1	0.68	Mma13.3.HYP|HYP	HYP|HYP	2762		1	Other	0	0	GGCTTGTCACCTTGCGCAGATTCCAGAGACGCAGTTGGATGGCGTGGCGCtGGATCGGGTCTTCATCGATCAGGTCAGTGGCAAGGATGCGAGCCGTCCGC	GGCTTGTCACCTTGCGCAGATTCCAGAGACGCAGTTGGATGGCGTGGCGCtCCAATGTGGGGCAATTCGATTTGGGTAGCTCGCTTCAGCAGAAATTTGGT	TGGAGGGTCGATATGGCCTTCAAAACAAAGACCCTATCTCTCTTGGTGAGtCCAATGTGGGGCAATTCGATTTGGGTAGCTCGCTTCAGCAGAAATTTGGT	NZ_CP014960.1:4735688-4732689	Bacteria;Actinobacteria;Actinobacteria;Corynebacteriales;Mycobacteriaceae;Mycobacterium;Mycobacterium abscessus;Mycobacterium abscessus subsp. bolletii str. GO 06	S-Core.2:4920921-4921301	S-Core	R	1	11.8641	4.97981	-0.246709	-0.0096	0.140338		C4918434-4921195(1)	1	1		321
NC_015758.1	TIGER	696325	698685	7.315	-	1	50	Maf1.2.tcrA	tcrA	2361		7	Other	0	0	CCTCGGCCGAGTCCACCACGACCAACTCCCGACCCTGAGCGGCCAGCGCAgcgtggaCATACTCCGAACCGAACCGGCAGAACCGATCCCGATGCTCAACCACAATC	CCTCGGCCGAGTCCACCACGACCAACTCCCGACCCTGAGCGGCCAGCGCAgcctggaTGGCGGCGCCGACGATTACCTCACCAAACCGTTCAACCTCGACGAACTGT	ACCGGTGCTGATGCTTACCGCCCGCGGCGCGGTCACCGACCGCATCGCGGgcctagaCGGCGGCGCCGACGATTACCTCACCAAACCGTTCAACCTCGACGAACTGT	NC_019951.1:719970-722969	Bacteria;Actinobacteria;Actinobacteria;Corynebacteriales;Mycobacteriaceae;Mycobacterium;Mycobacterium africanum;Mycobacterium africanum GM041182	S-Core_is607.1:698291-698875	S-Core_is607	R	1	6.54857	2.92877	0.126531	0.03785	0.08355		C696325-698685(1)	1	1		323
NC_015758.1	TIGER	3312402	3314456	1.398	-	2	100	Maf1.2.thiL	thiL	2055		2	Other	0	0	ACAGGGCCAGAACGGGCCGAAGGAGGCGGCGTGGGCGACGACGCATCGGGggGTGCCAGCTGTTGCGGGTTGAGTGGTCGGTAGTTGTCAGTGGCGTGCGGT	ACAGGGCCAGAACGGGCCGAAGGAGGCGGCGTGGGCGACGACGCATCGGGggAGTCCCCGACGCTGCAGCAGCTCGGCGAGTTCGCCGTGATCGACCGGCTG	CCTAGACGGGGTGCAAGTCGCGTGACCACTAAAGATCACTCACTTGCAACggAGTCCCCGACGCTGCAGCAGCTCGGCGAGTTCGCCGTGATCGACCGGCTG	NC_019965.1:3376166-3373167	Bacteria;Actinobacteria;Actinobacteria;Corynebacteriales;Mycobacteriaceae;Mycobacterium;Mycobacterium africanum;Mycobacterium africanum GM041182	S-Core_is607.5:3313808-3314392	S-Core_is607	R	64	7.64051	2.55779	-0.206802	-0.00335	0.0817875		C3312402-3314456(2)	1	1		324
NC_008595.1	TIGER,Islander	254235	294339	11.542	+	56	49.12	Mav1.40.R	R	40105	5	41	Other	0	0	GAACCACAACTGAAGACAGGCGCCCGTAGCTCAACGGATAGAGCATCTGActacggatcagaaggttaggggttcgaatcccttcgggcgcACAAAGATAACGCCAGGTGAGAGCACGTATCGCCTGGCGTTTTCGCTATC	GAACCACAACTGAAGACAGGCGCCCGTAGCTCAACGGATAGAGCATCTGActacggatcagaaggttaggggttcgaatcccttcgggcgcGCTTTTTCAGTCAGCTTTCTTCGCGTCAACGCCCACCGAACGGCCCGCCG	ACCGCTCCGGGGTGGGAACCGGCGACCTGGGACGATGCTCAAGCAGACTTctacggatcagaaggttaggggttcgaatcccttcgggcgcGCTTTTTCAGTCAGCTTTCTTCGCGTCAACGCCCACCGAACGGCCCGCCG	NZ_LNAV01000011.1:24929-27928	Bacteria;Actinobacteria;Actinobacteria;Corynebacteriales;Mycobacteriaceae;Mycobacterium;Mycobacterium avium;Mycobacterium avium 104	Y-Int.2:290359-291492,Y-Int.1:254394-255593		L	159	2.62792	10.1325	0.447497	-0.00065	0.0992813		CI3prime.NC_008595.1_t5_tRNA-Arg(ACG)[1i]	1	1
NC_008595.1	TIGER,Islander	665466	675840	10.108	-	50	43.86	Mav1.10.T	T	10375		46	Other	0	0	AGGCTGGGGTCCGGTTTTACCCCGCCTCCTTAGCTCAGTGGTAGAGCACTcgccttgtaagcgagcggtcgtcagttcaatcctgacagggggctcCACTAAAAAGCCGGTTCTAGCTGCACAAACCCCAGAACGCGATCGACCGC	AGGCTGGGGTCCGGTTTTACCCCGCCTCCTTAGCTCAGTGGTAGAGCACTcgccttgtaagcgagcggtcgtcagttcaatcctgacagggggctcGCAGCATCGGTCGCCTTCGGGCGGCCTTCGTTTGGCCTTGCCCCGCAACG	GCAGCGCCGGATTGAAAACACCGGCGGACACACGCGGATTTGGGCCAGGCcgccttgtaagcgagcggtcgtcagttcaatcctgacagggggctcGCAGCATCGGTCGCCTTCGGGCGGCCTTCGTTTGGCCTTGCCCCGCAACG	NZ_LNBR01000038.1:17477-20476	Bacteria;Actinobacteria;Actinobacteria;Corynebacteriales;Mycobacteriaceae;Mycobacterium;Mycobacterium avium;Mycobacterium avium 104	Y-Int.5:674541-675725	Y-Int	R	115	2.06869	7.57923	0.461989	-0.05635	0.0638688		CI3prime.NC_008595.1_t12_tRNA-Thr(TGT)[1i]	1	1	Tnp_51_1.11,Tnp_3.2,Tnp_3.3,Tnp_51.18
NC_008595.1	TIGER,Islander	746452	794440	10.822	-	6	5.26	Mav1.48.K	K	47989		45	Phage1	0	1	CAAGTATCCTGAAACTCCGCGGCCCCTATAGCTCAGTTGGTAGAGCTACGgacttttaatccgcaggtcccaggttcgagccctggtgggggcacTGGCTTTACCCCCGTCGTTAGGGTCCGGCGGTTCGAGCTCCACTTCGGGC	CAAGTATCCTGAAACTCCGCGGCCCCTATAGCTCAGTTGGTAGAGCTACGgacttttaatccgcaggtcctaggttcgagtcctagtgggggcacCAGACGCATATGACGTCGGCTGATGCGTGACAGTTGCACGCCGGCGGCCT	ATCCCATTGTGGCGTCCGTCACTTTTCCGTAACTCACGCCGCATGATCCAgacttttaatccgcaggtcctaggttcgagtcctagtgggggcacCAGACGCATATGACGTCGGCTGATGCGTGACAGTTGCACGCCGGCGGCCT	NZ_LNBM01000031.1:20745-23744	Bacteria;Actinobacteria;Actinobacteria;Corynebacteriales;Mycobacteriaceae;Mycobacterium;Mycobacterium avium;Mycobacterium avium 104	Y-Int.6:746939-747421	Y-Int	L	487	2.64776	9.00551	0.549169	-0.0216	0.0293125		CI3prime.NC_008595.1_t13_tRNA-Lys(TTT)[1i]	1	1	Tnp_66_2.1
NC_008595.1	TIGER,Islander	1443875	1463429	3.69	-	29	25.44	Mav1.20.R	R	19555		23	Phage2	0	3	CCCGTAGCTCAGGGGATAGAGCGTCTGCCTCCGGAGCAGAAGGCCGCAGGttcgaatcctgccgggggcaccaGGTCAGACGGTATTTCTGACCACCGCGTGCAACATACGTGCAAGATTGCA	CCCGTAGCTCAGGGGATAGAGCGTCTGCCTCCGGAGCAGAAGGCCGCAGGttcgaatcctgccgggggcaccaCGGCCGGGGGCATTGCATGTCGGCTGGTCAATAGCGATCGATCAGTGCGC	GGGGTGTTTCCGGTGGTCACCGGCACTATCGCACGGGCCGGTTCGGCTAAttcgaatcctgccgggggcaccaCGGCCGGGGGCATTGCATGTCGGCTGGTCAATAGCGATCGATCAGTGCGC	NZ_AFNS01000218.1:7549-4550	Bacteria;Actinobacteria;Actinobacteria;Corynebacteriales;Mycobacteriaceae;Mycobacterium;Mycobacterium avium;Mycobacterium avium 104	S-Core.1:1452903-1453601,Y-Int.7:1447189-1448295		L	3314	3.23846	4.98854	0.315323	-0.00195	0.0528875		CI3prime.NC_008595.1_t21_tRNA-Arg(CCG),B2[1i],3	1	1	Tnp_256.9,Tnp_256.31
NC_008595.1	TIGER	2220283	2241568	8.543	+	55	48.25	Mav1.21.RNaseP_RNA	RNaseP_RNA	21286		42	Other	0	0	GTGTGTCCAGATGGATGGTCGCCGCCGCGCCGCCGGTTTTCCGGCGGCGCggaacagaatccggcttacaggccaactcgtccgccccagccTGTTGACTAGCGCGTTCAGCTGGTTGCGGGCTGGCCGGTACGCAGTCGGT	CCAGATGGATGGTCGCCGCCGCACCGCCGTTGCTCACGCGCGGCGGTGGGgaacagaatccggcttacaggccaactcgtccgccttcagccCCTTCGGCGACTAATGCCCGGCCTTGCGCACCGCCTTGGCGAGCTTGCGC	CCAGGCACTTTCAACGCGGCCAACGCGACCAAACACGGCAAACGCCCAGCgaacagaatccggcttacaggccaactcgtccgccccggcttCGTTGCGGGCGGTTGCGGGCTAATCCGCCTTGTGCACCGCCTTGCCGAGT	NZ_ABIN01000066.1:4061-7060	Bacteria;Actinobacteria;Actinobacteria;Corynebacteriales;Mycobacteriaceae;Mycobacterium;Mycobacterium avium;Mycobacterium avium 104	Y-Int.8:2220320-2221495	Y-Int	L	37	3.38405	5.51211	0.145323	-0.0656	0.060125		C2220283-2241568(55)	1	1	Tnp_256.22,Tnp_3.1,Tnp_256.27,Tnp_256.17,Tnp_256.67,Tnp_256.56,Tnp_256.19,Tnp_256.13,Tnp_256.5
NC_008595.1	TIGER	2257505	2271630	10.915	-	55	48.25	Mav1.14.glnA1	glnA1	14126		26	Other	0	0	CAAGCGCGAGACCGAGATCCTGCCGGTCCAGGTCCGGCCGCACCCCTATGaattcgcgctgtactacgacgtgtagGCCCGGCTAAACTCCTGACCTGCGCCGACGCCCGCGGCCAGGCCGCATCG	CAAGCGCGAGACCGAGATCCTGCCGGTCCAGGTCCGGCCGCACCCCTATGaattcgcgctgtactacgacgtttagAGACGTCTAAGTCGATGCCGCCCGCCCGATCCGATCGGGCGGGCGGTCTC	TTATTCGCTACGCCGCCAACGCAGCTAACGGACACAAACGGTCAGGACGTaattcgcgctgtactacgacgtttagAGACGTCTAAGTCGATGCCGCCCGCCCGATCCGATCGGGCGGGCGGTCTC	NZ_CP016396.1:4267514-4264515	Bacteria;Actinobacteria;Actinobacteria;Corynebacteriales;Mycobacteriaceae;Mycobacterium;Mycobacterium avium;Mycobacterium avium 104	Y-Int.9:2270402-2271610	Y-Int	R	20	3.06474	7.20046	0.461989	-0.05145	0.057075		C2257505-2271630(55)	1	1	Tnp_256.40,Tnp_51_1.20,Tnp_51.19
NC_002944.2	TIGER	101281	117323	1.209	+	86	94.51	Mav15.16.mlaE	mlaE	16043		1	Other	0	0	CGGCGCCATGCGCATCGCCGAAGAGATCGACGCGTTGGAATCATTGGCCAtAATTGGTAACTGGCGGTATTGGAACCGTCCGAATAGCGGATTCGGAGAGA	CGGCGCCATGCGCATCGCCGAAGAGATCGACGCGCTGGAATCATTGGCCAtCCGCCCCATCCCCTTCCTGGTCACGACGCGGCTGATGGCATCGGTGATCG	CCGACATCCCATCCCGATCACATCATGCATCTGATGCAATTCCGCGTGGTtCCGCCCCATCCCCTTCCTGGTCACGACGCGGCTGATGGCATCGGTGATCG	NZ_LNBP01000186.1:43305-46304	Bacteria;Actinobacteria;Actinobacteria;Corynebacteriales;Mycobacteriaceae;Mycobacterium;Mycobacterium avium;Mycobacterium avium subsp. paratuberculosis K-10	Y-Int.1:116042-117073	Y-Int	R	250	1.27879	2.35296	0.299117	-0.0541	0.01825	C113342-117085(19)	C101281-117323(86)	1	1	Tnp_256.7
NC_002944.2	TIGER	871276	889534	11.89	-	47	51.65	Mav15.18.R	R	18259		8	Other	0	0	GATAGAGCACGGCTCTCCTAAAGCCGGTGTCGCAGGTTCGAATCCTGCCGggggcactCACCATTTTTGCAGGTCAGCGAGGGTTTCCGGGCGCTTGCCCTACTGCTC	GATAGAGCACGGCTCTCCTAAAGCCGGTGTCGCAGGTTCGAATCCTGCCGggggcactTTGGTGTATGTATGACCTCGGTTGATGCTTGACGTTTCGGCTTCGGGTGA	GTCAAGGATCAACCGACATAGAAATGTCACCCATCAACCGACTCTGAACAggggcactTTGTCTGTTGTATGACCTCGGTTGATGCTTGACGTTTCGGCTTCGGGTGA	NZ_LMVS01000003.1:119317-116318	Bacteria;Actinobacteria;Actinobacteria;Corynebacteriales;Mycobacteriaceae;Mycobacterium;Mycobacterium avium;Mycobacterium avium subsp. paratuberculosis K-10	Y-Int.2:888094-889452	Y-Int	R	82	3.83061	5.7758	0.465784	-0.08625	0.0429438		CI3prime.NC_002944.2_t17_tRNA-Arg(CCT),B2[1i]	1	1	Tnp_256.2,Tnp_481.5
NC_002944.2	TIGER	2378956	2391948	12.021	-	91	100	Mav15.13.HYP+ybeY	HYP+ybeY	12993		16	Other	0	0	AGGACCGCCAGCAGGAGCGCGACCGCCGATTGCTGGACAAGTCAAGGTATttcgaccattgaggccATCTAAACACTGTACCTGACCAGGTAAAACGTGCTGAAACGGCAACTCAG	AGGACCGCCAGCAGGAGCGCGACCGCCGATTGCTGGACAAGTCAAGGTATttcgacaactgatgccCGCAAAATTGAGCCGACTCCGGATTCTGGCGGCCGCCGCGATCGCTTTCG	CTTCATCAACCAGCCATTTCGCATACCGCTTCAAGGCGAGGTCCCGGGACttcgacaactgatgccCGCAAAATTGAGCCGACTCCGGATTCTGGCGGCCGCCGCGATCGCTTTCG	NZ_FKJM01000197.1:49983-46984	Bacteria;Actinobacteria;Actinobacteria;Corynebacteriales;Mycobacteriaceae;Mycobacterium;Mycobacterium avium;Mycobacterium avium subsp. paratuberculosis K-10	Y-Int.3:2378981-2379640	Y-Int	L	25	3.75869	4.90679	0.504999	-0.08235	0.0619313		C2377677-2391948(91)	1	1	Tnp_256.1,Tnp_51_1.1,Tnp_51.1,Tnp_110.15
NC_002944.2	TIGER,Islander	3081788	3099493	12.94	+	20	21.98	Mav15.18.V	V	17706		43	ICE1	0	2	GCGATTAGCTCAGCGGGAGAGCGCTTCCCTGACACGGAAGAGGTCACTGGttcaatcccagtatcgcgcaccatagtttttgcaggtcagagcATGTTTTTGAGGCTCAAATTCGCCTGCATGCCAGATACATGCCAAACGCT	GCGATTAGCTCAGCGGGAGAGCGCTTCCCTGACACGGAAGAGGTCACTGGttcaatcccagtatcgcgcaccagagtttatgcagttcagagcCCTTTTCAAGTTCTCGGAGTCTGTAGCGCGAACTACTTGTGAACTACCTC	CCTTCCTGCGCTGGTCACGATATGAATCGCCAAACCCCGAGATCGCCTACttcaatcccagtatcgcgcaccagtatttttgcagttcagagcCCTTTTCAAGTTCTCGGAGTCTGTAGCGCGAACTACTTGTGAACTACCTC	NZ_KK322661.1:569342-572341	Bacteria;Actinobacteria;Actinobacteria;Corynebacteriales;Mycobacteriaceae;Mycobacterium;Mycobacterium avium;Mycobacterium avium subsp. paratuberculosis K-10	Y-Int.5:3098241-3099290,Y-Int.4:3082484-3083629		R	203	3.07569	12.1612	0.483328	-0.0314	0.0386688		CI3prime.NC_002944.2_t37_tRNA-Val(GAC)[1i]	1	1
NC_002944.2	TIGER	3297616	3301564	12.748	-	81	89.01	Mav15.4.UPF0102	UPF0102	3949	6	0	Other	0	0	ACCGCAACTGGCGCTGCCGCTACGGAGAACTCGACATCATCGCCTGCGACAAATGCGCGGAATTGCATTGGATGCAACATTTCGGGACTGTTGCGGGATC	ACCGCAACTGGCGCTGCCGCTACGGAGAACTCGACATCATCGCCTGCGACGACGCCACGTCCACGGTGGTGTTCGTCGAGGTCAAGACCCGCACCGGCGA	TGTTGACGCGACGAATAGCGCACCCTTCGAATACGTGCCTTCCGCCAGTGGACGCCACGTCCACGGTGGTGTTCGTCGAGGTCAAGACCCGCACCGGCGA	NZ_LNBP01000198.1:39555-36556	Bacteria;Actinobacteria;Actinobacteria;Corynebacteriales;Mycobacteriaceae;Mycobacterium;Mycobacterium avium;Mycobacterium avium subsp. paratuberculosis K-10	Y-Int.6:3300282-3301313	Y-Int	R	251	3.62742	13.3699	0.299117	-0.06345	0.0467125		C3297616-3301564(81)	1	1
NC_002945.3	TIGER	700707	703069	7.42	-	1	0.1	Mbo3.2.tcrA	tcrA	2363		7	Other	0	0	CCTCGGCCGAGTCCACCACGACCAACTCCCGACCCTGAGCGGCCAGCGCAgcgtggaCATACTCCGAACCGAACCGGCAGAACCGATCCCGATGCTCAACCACAATC	CCTCGGCCGAGTCCACCACGACCAACTCCCGACCCTGAGCGGCCAGCGCAgcctggaTGGCGGCGCCGACGATTACCTCACCAAACCGTTCAACCTCGACGAACTGT	ACCGGTGCTGATGCTTACCGCCCGCGGCGCGGTCACCGACCGCATCGCGGgcctagaCGGCGGCGCCGACGATTACCTCACCAAACCGTTCAACCTCGACGAACTGT	NC_019951.1:719970-722969	Bacteria;Actinobacteria;Actinobacteria;Corynebacteriales;Mycobacteriaceae;Mycobacterium;Mycobacterium bovis;Mycobacterium bovis AF2122/97	S-Core_is607.1:702675-703259	S-Core_is607	R	1	6.55311	2.90293	0.123926	0.03725	0.0863375		C700707-703069(1)	1	1		323
NC_002945.3	TIGER	1764638	1773886	13.099	+	1010	100	Mbo3.9.DUF222	DUF222	9249	26	12	Phage1	0	1	CGTCGTTGTGGCGTAGCAGCTTCTCGTGGTGGTGGAAGGTGTTGGTGCGGggttggccgtggACTGCTGAAGAACATTCCACGCCAGGAGATCAACCATGACCACCACACCA	CGTCGTTGTGGCGTAGCAGCTTCTCGTGGTGGTGGAAGGTGTTGGTGCGGggttggccgtggTCGAGGTGGGGTGGTGGTAGCCATTCGGTGTGGCCGTGGGTGTTTTTGCG	TCGGAGGTAGACAGCAGCACGCACAGGTGTAGTGTATCTCACAGGTCCACggttggccgtggTCGAGGTGGGGTGGTGGTAGCCATTCGGTGTGGCCGTGGGTGTTTTTGCG	NZ_CUWH01000001.1:1839328-1836329	Bacteria;Actinobacteria;Actinobacteria;Corynebacteriales;Mycobacteriaceae;Mycobacterium;Mycobacterium bovis;Mycobacterium bovis AF2122/97	S-Int.1:1772462-1773853	S-Int	R	33	4.17095	17.1787	0.362022	0.0023	0.0521625	C1764715-1773965(1)	C1764638-1773886(1010)	1	1		325
NC_002945.3	TIGER	3290445	3292499	1.351	-	2	0.2	Mbo3.2.thiL	thiL	2055		2	Other	0	0	ACAGGGCCAGAACGGGCCGAAGGAGGCGGCGTGGGCGACGACGCATCGGGggGTGCCAGCTGTTGCGGGTTGAGTGGTCGGTAGTTGTCAGTGGCGTGCGGT	ACAGGGCCAGAACGGGCCGAAGGAGGCGGCGTGGGCGACGACGCATCGGGggAGTCCCCGACGCTGCAGCAGCTCGGCGAGTTCGCCGTGATCGACCGGCTG	CCGAGACGGGGTGCAAGTCGCGTGACCACTAAAGATCACTCACTTGCAACggAGTCCCCGACGCTGCAGCAGCTCGGCGAGTTCGCCGTGATCGACCGGCTG	NC_019965.1:3376166-3373167	Bacteria;Actinobacteria;Actinobacteria;Corynebacteriales;Mycobacteriaceae;Mycobacterium;Mycobacterium bovis;Mycobacterium bovis AF2122/97	S-Core_is607.5:3291851-3292435	S-Core_is607	R	64	7.64506	2.53195	-0.209407	-0.00235	0.085275		C3290445-3292499(2)	1	1		324
NC_016804.1	TIGER	700681	703043	7.527	-	1	50	Mbo4.2.tcrA	tcrA	2363		7	Other	0	0	CCTCGGCCGAGTCCACCACGACCAACTCCCGACCCTGAGCGGCCAGCGCAgcgtggaCATACTCCGAACCGAACCGGCAGAACCGATCCCGATGCTCAACCACAATC	CCTCGGCCGAGTCCACCACGACCAACTCCCGACCCTGAGCGGCCAGCGCAgcctggaTGGCGGCGCCGACGATTACCTCACCAAACCGTTCAACCTCGACGAACTGT	ACCGGTGCTGATGCTTACCGCCCGCGGCGCGGTCACCGACCGCATCGCGGgcctagaCGGCGGCGCCGACGATTACCTCACCAAACCGTTCAACCTCGACGAACTGT	NC_019951.1:720464-717465	Bacteria;Actinobacteria;Actinobacteria;Corynebacteriales;Mycobacteriaceae;Mycobacterium;Mycobacterium bovis;Mycobacterium bovis BCG str. Mexico	S-Core_is607.1:702649-703233	S-Core_is607	R	1	6.56136	2.93489	0.125961	0.03705	0.087325		C700681-703043(1)	1	1		323
NC_016804.1	TIGER	3267283	3269337	1.452	-	2	100	Mbo4.2.thiL	thiL	2055		2	Other	0	0	ACAGGGCCAGAACGGGCCGAAGGAGGCGGCGTGGGCGACGACGCATCGGGggGTGCCAGCTGTTGCGGGTTGAGTGGTCGGTAGTTGTCAGTGGCGTGCGGT	ACAGGGCCAGAACGGGCCGAAGGAGGCGGCGTGGGCGACGACGCATCGGGggAGTCCCCGACGCTGCAGCAGCTCGGCGAGTTCGCCGTGATCGACCGGCTG	CCGAGACGGGGTGCAAGTCGCGTGACCACTAAAGATCACTCACTTGCAACggAGTCCCCGACGCTGCAGCAGCTCGGCGAGTTCGCCGTGATCGACCGGCTG	NC_019965.1:3376166-3373167	Bacteria;Actinobacteria;Actinobacteria;Corynebacteriales;Mycobacteriaceae;Mycobacterium;Mycobacterium bovis;Mycobacterium bovis BCG str. Mexico	S-Core_is607.5:3268689-3269273	S-Core_is607	R	64	7.65331	2.56391	-0.207372	-0.00255	0.0852375		C3267283-3269337(2)	1	1		324
NC_008769.1	TIGER	730347	732709	7.534	-	1	50	Mbo5.2.tcrA	tcrA	2363		7	Other	0	0	CCTCGGCCGAGTCCACCACGACCAACTCCCGACCCTGAGCGGCCAGCGCAgcgtggaCATACTCCGAACCGAACCGGCAGAACCGATCCCGATGCTCAACCACAATC	CCTCGGCCGAGTCCACCACGACCAACTCCCGACCCTGAGCGGCCAGCGCAgcctggaTGGCGGCGCCGACGATTACCTCACCAAACCGTTCAACCTCGACGAACTGT	ACCGGTGCTGATGCTTACCGCCCGCGGCGCGGTCACCGACCGCATCGCGGgcctagaCGGCGGCGCCGACGATTACCTCACCAAACCGTTCAACCTCGACGAACTGT	NC_019951.1:720464-717465	Bacteria;Actinobacteria;Actinobacteria;Corynebacteriales;Mycobacteriaceae;Mycobacterium;Mycobacterium bovis;Mycobacterium bovis BCG str. Pasteur 1173P2	S-Core_is607.1:732315-732899	S-Core_is607	R	1	6.55982	2.9337	0.125509	0.03725	0.0873562		C730347-732709(1)	1	1		323
NC_008769.1	TIGER	3287918	3289972	1.39	-	2	100	Mbo5.2.thiL	thiL	2055		2	Other	0	0	ACAGGGCCAGAACGGGCCGAAGGAGGCGGCGTGGGCGACGACGCATCGGGggGTGCCAGCTGTTGCGGGTTGAGTGGTCGGTAGTTGTCAGTGGCGTGCGGT	ACAGGGCCAGAACGGGCCGAAGGAGGCGGCGTGGGCGACGACGCATCGGGggAGTCCCCGACGCTGCAGCAGCTCGGCGAGTTCGCCGTGATCGACCGGCTG	CCGAGACGGGGTGCAAGTCGCGTGACCACTAAAGATCACTCACTTGCAACggAGTCCCCGACGCTGCAGCAGCTCGGCGAGTTCGCCGTGATCGACCGGCTG	NC_019965.1:3376166-3373167	Bacteria;Actinobacteria;Actinobacteria;Corynebacteriales;Mycobacteriaceae;Mycobacterium;Mycobacterium bovis;Mycobacterium bovis BCG str. Pasteur 1173P2	S-Core_is607.5:3289324-3289908	S-Core_is607	R	64	7.65177	2.56272	-0.207825	-0.00235	0.0851563		C3287918-3289972(2)	1	1		324
NC_012207.1	TIGER	700708	703070	7.531	-	1	50	Mbo6.2.tcrA	tcrA	2363		7	Other	0	0	CCTCGGCCGAGTCCACCACGACCAACTCCCGACCCTGAGCGGCCAGCGCAgcgtggaCATACTCCGAACCGAACCGGCAGAACCGATCCCGATGCTCAACCACAATC	CCTCGGCCGAGTCCACCACGACCAACTCCCGACCCTGAGCGGCCAGCGCAgcctggaTGGCGGCGCCGACGATTACCTCACCAAACCGTTCAACCTCGACGAACTGT	ACCGGTGCTGATGCTTACCGCCCGCGGCGCGGTCACCGACCGCATCGCGGgcctagaCGGCGGCGCCGACGATTACCTCACCAAACCGTTCAACCTCGACGAACTGT	NC_019951.1:719970-722969	Bacteria;Actinobacteria;Actinobacteria;Corynebacteriales;Mycobacteriaceae;Mycobacterium;Mycobacterium bovis;Mycobacterium bovis BCG str. Tokyo 172	S-Core_is607.1:702676-703260	S-Core_is607	R	1	6.56158	2.93747	0.125725	0.03715	0.0873		C700708-703070(1)	1	1		323
NC_012207.1	TIGER	3280745	3282799	1.433	-	2	100	Mbo6.2.thiL	thiL	2055		2	Other	0	0	ACAGGGCCAGAACGGGCCGAAGGAGGCGGCGTGGGCGACGACGCATCGGGggGTGCCAGCTGTTGCGGGTTGAGTGGTCGGTAGTTGTCAGTGGCGTGCGGT	ACAGGGCCAGAACGGGCCGAAGGAGGCGGCGTGGGCGACGACGCATCGGGggAGTCCCCGACGCTGCAGCAGCTCGGCGAGTTCGCCGTGATCGACCGGCTG	CCGAGACGGGGTGCAAGTCGCGTGACCACTAAAGATCACTCACTTGCAACggAGTCCCCGACGCTGCAGCAGCTCGGCGAGTTCGCCGTGATCGACCGGCTG	NC_019965.1:3376166-3373167	Bacteria;Actinobacteria;Actinobacteria;Corynebacteriales;Mycobacteriaceae;Mycobacterium;Mycobacterium bovis;Mycobacterium bovis BCG str. Tokyo 172	S-Core_is607.5:3282151-3282735	S-Core_is607	R	64	7.65352	2.56648	-0.207608	-0.00245	0.085325		C3280745-3282799(2)	1	1		324
NC_015848.1	TIGER	806370	808421	0.496	+	3630	99.89	Mca14.2.crnA|lldD	crnA|lldD	2052		2	Other	0	0	TGCCCTCCCGACGGGACGTTTAGCCGGATGTTGAGCTGGGCCCAAATTGGggCTGTCAGCTGTTGCGGTCTGAGTGGTCGGTAGTTGTCAGTGGCGTGCTGT	TGCCCTCCCGACGGGACGTTTAGCCGGATGTTGAGCTGGGCCCAAATTGGggTTGGCCCTCCCATTACCACAGAGATGCTCGCGACGGAATGACGTTTTTAG	CCGAGACGGGGTGCAAGTCGCGTGACCACTAAAGATCACTCACTTGCAACggTTGGCCCTCCCAATACCACAGAGATGCTCGCGACGGAATGACGTTTTTAG	NZ_CPBV01000005.1:120382-123381	Bacteria;Actinobacteria;Actinobacteria;Corynebacteriales;Mycobacteriaceae;Mycobacterium;Mycobacterium canettii;Mycobacterium canettii CIPT 140010059	S-Core_is607.1:806434-807015	S-Core_is607	L	64	7.59865	2.45915	-0.20473	0.0056	0.06235		C806370-808421(3630)	1	1
NC_015848.1	TIGER,Islander	1180591	1191774	15.311	+	3626	99.78	Mca14.11.L	L	11184		25	Phage1	0	1	GCCCCCATAGCCCAATTGGCAGAGGCAGCGGACTTAAAATCCGTCCAGTGtcggttcgagtccgactgggggcacCGAAACTGTACGAACATATGCGCTGGTGAGCGCATTTTTTGTGTTTGCTA	GCCCCCATAGCCCAATTGGCAGAGGCAGCGGACTTAAAATCCGTCCAGTGtcggttcgagtccgactgggggcacGGGGAAATCGTTGTTGGCAAGTCATGGCGTTGGGCGCTGCTGCTGCTCGC	GTATTTTACCTGGTAAATGAGGTTTCAGCGGGCTTACCAGGGCCTCGAAAtcagttcgagtccgactgggggcacGGGGAAATCGTTGTTGGCAAGTCATGGCGTTGGGCGCTGCTGCTGCTCGC	NC_019950.1:1172193-1175192	Bacteria;Actinobacteria;Actinobacteria;Corynebacteriales;Mycobacteriaceae;Mycobacterium;Mycobacterium canettii;Mycobacterium canettii CIPT 140010059	Y-Int.2:1180647-1181765	Y-Int	L	56	3.51014	18.8813	0.366698	-0.01655	0.0392	C1176647-1296307(1),C1171272-1365303(1)	CI3prime.NC_015848.1_t16_tRNA-Leu(TAA),B2[1i]	1	1
NC_015848.1	TIGER	3393251	3395305	1.609	-	2	0.06	Mca14.2.thiL	thiL	2055		2	Other	0	0	ACAGGGCCAGAACGGGCCGAAGGAGGCGGCGTGGGCGACGACGCATCGGGggGTGCCAGCTGTTGCGGGTTGAGTGGTCGGTAGTTGTCAGTGGCGTGCGGT	ACAGGGCCAGAACGGGCCGAAGGAGGCGGCGTGGGCGACGACGCATCGGGggAGTCCCCGACGCTGCAGCAGCTCGGCGAGTTCGCCGTGATCGACCGGCTG	CCGAGACGGGGTGCAAGTCGCGTGACCACTAAAGATCACTCACTTGCAACggAGTCCCCGACGCTGCAGCAGCTCGGCGAGTTCGCCGTGATCGACCGGCTG	NC_019965.1:3376166-3373167	Bacteria;Actinobacteria;Actinobacteria;Corynebacteriales;Mycobacteriaceae;Mycobacterium;Mycobacterium canettii;Mycobacterium canettii CIPT 140010059	S-Core_is607.4:3394657-3395241	S-Core_is607	R	64	7.59865	2.45915	-0.20473	-0.00365	0.085725		C3393251-3395305(2)	1	1		324
NC_015848.1	TIGER,Islander	4135425	4147097	12.778	-	3634	100	Mca14.12.T	T	11673		41	Phage1	0	1	CCAGGGAACAAAGCCGCCTTAGCTCAGTCGGTAGAGCGATTCACTCGTAAtgaataggtccggggttcgattccccgaggcggctccacctACCAGCGGAAATACACCAATGAGAGTTAGCTACCCCCACTGATATCGGGC	CCAGGGAACAAAGCCGCCTTAGCTCAGTCGGTAGAGCGATTCACTCGTAAtgaataggtcaggagttcgattctcctaggcggctccatctTTGCAGGTCAGGTCGGTATATCACCCGGCCTGTTGCTCTTTAATGGCCTG	CCCAACACGATAACGGACTCTAGTGAACGCGCTCGGGCTACCTCAATACTtgaataggtcaggagttcgattctcctaggcggctccatctTTGCAGGTCAGGTCGGTATATCACCCGGCCTGTTGCTCTTTAATGGCCTG	NC_019965.1:4090241-4087242	Bacteria;Actinobacteria;Actinobacteria;Corynebacteriales;Mycobacteriaceae;Mycobacterium;Mycobacterium canettii;Mycobacterium canettii CIPT 140010059	Y-Int.4:4145970-4147058	Y-Int	R	39	3.37995	14.7213	0.383505	-0.01855	0.0441312		CI3prime.NC_015848.1_t42_tRNA-Thr(CGT),B2[1i]	1	1
NC_018022.1	TIGER	167731	179408	1.03	+	1	1.15	Mch4.12.HYP|recD2	HYP|recD2	11678		2	Other	0	0	AGGCACCTTCCACGGCCCACCGACAGACCACACACCTCTTGCACTCAGGAaaAAAAGTTCGCCTATCAACTTAAAGTTGACGCTTGCGGATGACGTTCGGGG	AGGCCCCTCCCACGGCCCAACGACAGACCACACACCTCTTGCACTCAGGAaaCCCGGCAGTCTAAGAGTTTTCTAAGAACCTCCGATTTGGTGGTGGCTTCG	GTGGCGACAGGCGCAGGGTATTCGACCCACTCGAGTACGTCCCCTGCGCCaaCACCGGCCCGTCTAAGAGTTCTCTAAGAACCTCCGGTTTGGTGGTGGCTC	NC_009338.1:2950196-2953195	Bacteria;Actinobacteria;Actinobacteria;Corynebacteriales;Mycobacteriaceae;Mycobacterium;Mycobacterium chubuense;Mycobacterium chubuense NBB4	Y-Int.6:167952-169028	Y-Int	L	221	1.33612	4.04868	0.016145	-0.0523	0.0461437		C167731-179408(1)	1	1	Tnp_21.9,Tnp_21_1.1
NC_018027.1	Islander	2260815	2271566	14.928	-	0	0	Mch4.11.V	V	10752			Other	0	0					Bacteria;Actinobacteria;Actinobacteria;Corynebacteriales;Mycobacteriaceae;Mycobacterium;Mycobacterium chubuense;Mycobacterium chubuense NBB4	Y-Int.13:2261088-2262149	Y-Int	L	273	1.43423	16.1237	0.518603	-0.0305	0.0666313		I3prime.NC_018027.1_t18_tRNA-Val(GAC)[1i]	1	1
NC_018027.1	Islander	2750188	2766242	16.431	+	0	0	Mch4.16.P	P	16055			ICE1	0	2					Bacteria;Actinobacteria;Actinobacteria;Corynebacteriales;Mycobacteriaceae;Mycobacterium;Mycobacterium chubuense;Mycobacterium chubuense NBB4	Y-Int.14:2764916-2766070	Y-Int	R	172	2.8577	10.7749	0.463048	-0.07955	0.0826563		I3prime.NC_018027.1_t24_tRNA-Pro(GGG)[1i]	1	1	Tnp_407.3
NC_018027.1	TIGER	5007022	5018118	14.98	-	1	1.15	Mch4.11.GSPII_E	GSPII_E	11097		11	Other	0	0	AGATCATCGCCAGCCGGTTGGCGTTCGTCGTCTCGGGCGGCACCGGCGCAgggaacacgacTACACACCTATGACACCGCAACTGACGCGTGGAACGTCGCGCTGGCCGGC	GCGTGATCGAGGCCCGGCTGGCGTTCCTCGTCTCGGGCGGGACCGGCGCGgggaagaccacCTTGCTCGCCGGGCTGCTCGGGGCCGTGCCCGCCGACGAGCGGATCGTGT	AGATCGCTGCTCGCACTCCCATGACTAAAGTGTGCCACAGCTTGAGTGTTgggaagaccacGCTGTTGACCGCGGTGCTGGGCGCCGTGCCGGGCGACGAGCGGATCGTCT	NZ_JYNX01000035.1:239276-242275	Bacteria;Actinobacteria;Actinobacteria;Corynebacteriales;Mycobacteriaceae;Mycobacterium;Mycobacterium chubuense;Mycobacterium chubuense NBB4	S-Int.1:5007080-5008483	S-Int	L	58	7.45426	5.40234	0.663048	-0.01335	0.0660437		C5007022-5018118(1)	1	1
NC_009338.1	TIGER	551713	713878	3.015	+	1	100	Mgi2.162.nicR|yhhW	nicR|yhhW	162166		5	Other	0	0	ACCGTGGAATACATGATGCATCATCTATGTTGTCGAGGGCATGTCGGCCAccaggTTAGAACCCTACCCAGTGATGCTGGCTGAGTAGGTGTATCCGGCGGCCGA	TACCGGAATACATGACACGTCATACATGTTGTCGGGGGCAGGACAGCCACctaggCTGGCACCGACTCCCGAGGAGTGATCACAGATGACCAGCACGCAGAGCAT	GAGGCAATCCGATCAGCGGCAGCGCGGCGGTGATCTGTGCGAGTGCGTGGctaggCTGACGAGGACTCCGAAGGAGATCGCCCATGACCCGCAGCACGAGCGTCA	NC_018027.1:130690-133689	Bacteria;Actinobacteria;Actinobacteria;Corynebacteriales;Mycobacteriaceae;Mycobacterium;Mycobacterium gilvum;Mycobacterium gilvum PYR-GCK	Y-Int.1:609528-610457,Y-Int.2:712747-713814		R	64	1.25025	1.13208	-0.0506852	-0.04835	0.0628375		C551713-713878(1)	1	1	Tnp_110.1,Tnp_51.1,Tnp_3.19,Tnp_3.5,Tnp_3.4,Tnp_51.4,Tnp_3_1o.4,Tnp_21_1.1,Tnp_21.1,Tnp_427.1,Tnp_427.4,Tnp_3.24,Tnp_1380.9,Tnp_3.20,Tnp_51_1.2,Tnp_407.15,Tnp_407.2,Tnp_3.26,Tnp_51.3,Tnp_3.3,rve,Tnp_3.13,Tnp_3_1o.5,Tnp_3.16,Tnp_3.7,Tnp_51.2,Tnp_256.2,Tnp_256.15,Tnp_256.10,Tnp_256.9,Tnp_21_1.3,Tnp_21_2.2
NC_009338.1	TIGER,Islander	2054789	2067836	25.118	+	1	100	Mgi2.13.L	L	13048		46	Other	0	0	CTATGGTTTGAGCTGCTACGCCCCCATAGCCCAATTGGCAGAGGCAGCGGacttaaaatccgccaagtgtgagttcgagtctcactgggggcaccgTATATCGCCTGGTGAGAGATGGTTTTCGGTCGTTAGCCGAGCTATCTAGC	GTATGCTCTGAGCTGCAAAGCCCCCATAGCCCAATTGGCAGAGGCAGCGGacttaaaatccgccaagtgtcggttcgagtccgactgggggcaccgCGGGTCCGGCGCACCTGGAGATCGCGCCTCAGGCACCGACGTCGCCGCGT	GGAGCCTGCAAACGGCCATTCGCCCTGGTGTTCGACGCCCTCCTAGCCTTacttaaaatccgccaagtgtcggttcgagtccgactgggggcaccgCGGGTCCGGCGCACCTGGAGATCGCGCCTCAGGCACCGACGTCGCCGCGT	NC_014814.1:1435281-1438280	Bacteria;Actinobacteria;Actinobacteria;Corynebacteriales;Mycobacteriaceae;Mycobacterium;Mycobacterium gilvum;Mycobacterium gilvum PYR-GCK	S-Int.1:2063119-2063799,Y-Int.3:2064252-2065661		R	2175	7.61526	9.05987	0.657789	-0.05285	0.124119		CI3prime.NC_009338.1_t19_tRNA-Leu(TAA)[1i]	1	1
NC_009338.1	TIGER,Islander	2932344	3049189	4.115	+	1	100	Mgi2.117.V	V	116846		43	Other	0	0	CGTGTAGCCTGCCCGGGATCGGGCGCGTAGCTCAGTGGTAGAGCTCTGGTtttacacaccagcggtcggcggttcgaaaccgtccgcgcccacCACCAAAAGTCATGGTCAGAGACTTACGGCCAAAATTTTCTCTCAATTTC	CGTGTAGCCTGCCCGGGATCGGGCGCGTAGCTCAGTGGTAGAGCTCTGGTtttacacaccagcggtcggcggttcgataccgtccgcgcccacAGAGGTTTTCAGCCCTCGACGGGGACCAGATCGTCGGCGACCCGGTCTTT	TACGTACGGAGTAGACGGACTGAGACGCTACGGAAGCTGGCGAAAACGCAtttacacaccagcggtcggcggttcgataccgtccgcgcccacAGAGGTTTTCAGCCCTCGACGGGGACCAGATCGTCGGCGACGCGGTCTTT	NC_014814.1:2296486-2299485	Bacteria;Actinobacteria;Actinobacteria;Corynebacteriales;Mycobacteriaceae;Mycobacterium;Mycobacterium gilvum;Mycobacterium gilvum PYR-GCK	Y-Int.4:2933811-2935187	Y-Int	L	1467	1.39726	1.6725	0.13426	-0.02855	0.067075		CI3prime.NC_009338.1_t30_tRNA-Val(TAC),B2[1i],3,4	1	1	Tnp_51_2.1,Tnp_51_1.5,Tnp_21_2.1,Tnp_256.6,Tnp_21_1.2
NC_009338.1	TIGER	3086757	3095908	8.427	-	1	100	Mgi2.9.glnA	glnA	9152		22	ICE1	0	2	CGGGAGAACGAGATCATGCCGATCCAGATCCGTCCTCACCCGTACGAGTTctcgctgtactacgacgtgtaaACCAGCTAACCCGCTGACCAGCGCGAACGCGGCTAATCGGTCCCGCTGGT	CGGGAGAACGAGATCATGCCGATCCAGATCCGTCCTCACCCGTACGAGTTctcgctgtactacgacgtgtaaGTCGGCTCGCCGACGCGACGTGTAACCAGCAACGAGAAGCCGGGCACCTG	ACCAACGACTCTAATTACAGCCAACAAACCGATTAGCCCAGGAGGTAATCctcgctgtactacgacgtgtaaGTCGGCTCGCCGACGCGACGTGTAACCAGCAACGAGAAGCCGGGCACCTG	NC_014814.1:2334758-2337757	Bacteria;Actinobacteria;Actinobacteria;Corynebacteriales;Mycobacteriaceae;Mycobacterium;Mycobacterium gilvum;Mycobacterium gilvum PYR-GCK	Y-Int.5:3094689-3095864	Y-Int	R	44	2.57974	11.2508	0.406507	-0.01395	0.0446		C3086757-3095908(1)	1	1
NC_009338.1	Islander	4155677	4165468	13.942	+	0	0	Mgi2.10.V	V	9792			ICE1	0	2					Bacteria;Actinobacteria;Actinobacteria;Corynebacteriales;Mycobacteriaceae;Mycobacterium;Mycobacterium gilvum;Mycobacterium gilvum PYR-GCK	Y-Int.6:4164151-4165290	Y-Int	R	178	2.9997	14.7508	0.336577	-0.02975	0.0642563		I3prime.NC_009338.1_t38_tRNA-Val(GAC)[1i]	1	1
NC_009338.1	Islander	4873396	4948468	1.983	-	0	0	Mgi2.75.M	M	75073			Other	0	0					Bacteria;Actinobacteria;Actinobacteria;Corynebacteriales;Mycobacteriaceae;Mycobacterium;Mycobacterium gilvum;Mycobacterium gilvum PYR-GCK	Y-Int.7:4941691-4943604,Y-Int.8:4943570-4944652		R	3816	0.717033	1.01192	0.0689005	-0.0448	0.0594875		I3prime.NC_009338.1_t43_tRNA-Met(CAT)[1i]	1	1	Tnp_3.21,Tnp_3.12,Tnp_51_1.1,Tnp_256.5,Tnp_256.1,Tnp_3.25,Tnp_3.1,Tnp_3.2,Tnp_51.5,Tnp_51_1.4,Tnp_3.14
NC_014814.1	TIGER	137333	221222	1.855	+	3	75	Mgi3.84.Tnp_21_1	Tnp_21_1	83890	10	239	Other	0	0	TCCACCACGCCTTGCGGTTGCCGCGCCGCGGCGGGCAGATCGCCACCGATaccccgtagtgcttggccaccccggcgaacgacgcggtcacccggcctgagccgggatcgcagaccgtggccatccggtcgaaccgccacactcgcgtcacgccgccgagtccgcgggtcacccggtccaggcaggcgaccagatgcggttgatcctccgacgatgccagcgcgccgcgccacttgcccgaatgcgccagcgagccgaccaacagatgagcagtcttgccccatccccaGGAATCGGGTGGATCGGGCAATTCCAGCCAGTCCCATTGGGTTTCATCAC	CCACGACGCCTTTGCGGTTCCCGCGCCGGGGCGGGCAGATCGCGACACTGactccgtagtacttggccacgcctgcgaaagatgctgtcaccgaacccgaatcgggatggcagaccgtggccatccggtcgaaccgccacaccttcgtgaggccgccatgctggcgggtgacccggtcgaggccggcgatcaacgtcggctgggtcatatcggcggccaggaagccccgccaacgccccgagtgggccagcgacccaaccagcagatgcgcagtcttaccccagccccaCGACGGCGGTGGGTCCGGTAGGTCCACCCAATCCCATTGCGTCTCTTCAC	AAATCCAATAAGCCGAGCCTCCGGCAGAACCAGGGCGTTTCACCACCGACaccccgtagtgcttggccaccccggcgaacgacgcggtcacccgaccgctaccggggtcacacaccgtagccatccggtcgaagcgccacacccgggtgcatccgcccagaccgcgggcgacgccatccaggccggcgacaagatgcggctgatcctccgagggcgccagatagccgcgccacttcccggaatgcgacagtgagccgaccagcaggtgcgcggtcttgccccagccccaCGACTCGGGCGGGTCGGGCAATTCCAGCCAGTCCCACTGAGTTTCCTCAC	NZ_AYTE01000005.1:6257-3258	Bacteria;Actinobacteria;Actinobacteria;Corynebacteriales;Mycobacteriaceae;Mycobacterium;Mycobacterium gilvum;Mycobacterium gilvum Spyr1	Y-Int.10:214026-214499	Y-Int	R	6723	1.00722	1.02296	-0.0597275	-0.0485	0.064075	C134511-234600(1)	C137333-221222(3)	1	1	Tnp_21_1.4,Tnp_256.21,Tnp_256.7,Tnp_256.19,Tnp_51.13,Tnp_51_1.5,Tnp_407.9,Tnp_407.5,Tnp_110.8,Tnp_256.11,Tnp_3.31,Tnp_51.6,Tnp_3.28,Tnp_21_2.2,Tnp_51_1.4,Tnp_51.4,Tnp_21_1.1
NC_014814.1	TIGER,Islander	488994	497862	20.06	-	1	25	Mgi3.9.G	G	8869		45	ICE1	0	2	AACCTCACTGACCACATACATGCCGATGTAGTTCAATGGCAGAACATCAGcttcccaagctgaatacgcgggttcgattcccgtcatcggctccaGCTTGACCAGCACGGATAGCGTTCGAATCTGTTCGAGTGGCCCCGTCAGG	AACCTCACTGACCACATACATGCCGATGTAGTTCAATGGCAGAACATCAGcttcccaagctgaatacgcgggttcgattcccgtcatcggctccaTAAACCACCAGCCACGTGGCTGCAAGATGGCCGGGTGACGAAGCGTGCGG	TGAAAGCCGTCTAGGAACTTGCAGAAATTCTGCGAGACTCCATGGACCGActtcccaagctgaatacgcgggttcgattcccgtcatcggctccaTAAACCACCAGCCACGTGGCTGCAAGATGGCCGGGTGACGAAGCGTGCGG	NC_009338.1:289202-286203	Bacteria;Actinobacteria;Actinobacteria;Corynebacteriales;Mycobacteriaceae;Mycobacterium;Mycobacterium gilvum;Mycobacterium gilvum Spyr1	Y-Int.11:496566-497753	Y-Int	R	109	2.20316	19.4298	0.590847	-0.0367	0.0793937		CI3prime.NC_014814.1_t3_tRNA-Gly(CCC),B3[1i],4	1	1
NC_014814.1	TIGER,Islander	1225079	1234382	15.659	-	1	25	Mgi3.9.R	R	9304		44	Other	0	0	CGTCTTTGCCCTAGCTGCCCCCGTAGCTCAGGGGATAGAGCACGGCTCTCctaaagccggtgtcgcaggttcgaatcctgccgggggcacttttACCAGCGAGTTTGCGCTTATCGCGGCTCCGGCCGCCTGCCTGCTCGGCGC	CGTCTTTGCCCTAGCTGCCCCCGTAGCTCAGGGGATAGAGCACGGCTCTCctaaagccggtgtcgcaggttcgaatcctgccgggggcacttttTTCCGACTGCCGAGCGTGGGCCTCGTGCGCGCTTTTCGACGCGATCGTGT	TTCCGAGATGTGCACCGAATCTGCACACACCTGGTGAGAACATGATGCGGctaaagccggtgtcgcaggttcgaatcctgccgggggcacttttTTCCGACTGCCGAGCGTGGGCCTCGTGCGCGCTTTTCGACGCGATCGTGT	NC_009338.1:1884337-1881338	Bacteria;Actinobacteria;Actinobacteria;Corynebacteriales;Mycobacteriaceae;Mycobacterium;Mycobacterium gilvum;Mycobacterium gilvum Spyr1	Y-Int.14:1233150-1234319	Y-Int	R	63	2.73687	16.8261	0.560078	-0.00805	0.0782812		CI3prime.NC_014814.1_t10_tRNA-Arg(CCT)[1i]	1	1
NC_014814.1	TIGER	1410930	1417054	4.793	+	1	25	Mgi3.6.HYP	HYP	6125	53	5	Other	0	0	CGCAGGGTCCGTACCAGTCCTCGACCTTCGAAGCTGCGAGATCTGCTCTGccgctTGTTGACGACGGTTGAAAGTCCGGCCAGTCGCGACGGTTGAAAAGTAGGC	CGCAGGGTCCGTACCAGTCCTCGACCTTCGAAGCTGCGAGATCTGCTCTGccgctCGTCATCGAGGGGTTCGATGCAGCCGTCAAGTCCGCGAACGAGCGATTCG	GCCTACTTTTCAACCGTCGCTTCTGGCCTAGTTTTCGACCGTCGTCAACAccgctCGTCATCGAGGGGTTCGATGCAGCCGTCAAGTCCGCGAACGAGCGATTCG	NZ_LZJD01000151.1:11358-14357	Bacteria;Actinobacteria;Actinobacteria;Corynebacteriales;Mycobacteriaceae;Mycobacterium;Mycobacterium gilvum;Mycobacterium gilvum Spyr1	Y-Int.16:1413878-1416052,Y-Int.15:1412700-1413881		R	1002	3.40241	7.85095	-0.0424861	-0.02245	0.0694437	I5prime.NC_014814.1_t13_tRNA-Leu(TAA)[1i]	C1410930-1417054(1)	1	1	Tnp_21_1.3,Tnp_21.3,Tnp_21.4
NC_014814.1	TIGER	4293970	4331735	8.899	-	4	100	Mgi3.38.Y-Int	Y-Int	37766		5	Other	0	0	CCCGCTACATCCATCTGGCACCCACCCATGTCAAGGCGGAATACGATGCTgcccgAACACGATTACGCTCCCACACCTGAAACACCGGCGCAGATCTACGCCGCC	CCCGCTACATCCATTTGGCACCCACACATGTGAAGGCGGAATTCGATGCAgaccgCAAACTCACTGCGGCACTGGCAGAGTCGCCCTACCGACTCGCCGCCGATG	ACCTGCCACGGCCACCCCGCTGCCTGCCCCGATACCTGCCCGTCGACTCCgaccgCAAACTCACTGCCGCACTGGCAAAATCACCCTACCGACTGGCCGCTGACG	NZ_CP015596.1:443299-446298	Bacteria;Actinobacteria;Actinobacteria;Corynebacteriales;Mycobacteriaceae;Mycobacterium;Mycobacterium gilvum;Mycobacterium gilvum Spyr1	Y-Int.23:4319959-4321872,Y-Int.22:4318911-4319993,Y-Int.21:4294955-4296037,Y-Int.24:4329829-4331742,Y-Int.20:4293076-4294989		LR	1	2.56516	4.60962	0.0720972	-0.06295	0.095825		C4293970-4331735(4)	1	1	Tnp_3.34,Tnp_51_1.1,Tnp_4.15,Tnp_256.12,Tnp_4.9,Tnp_4.17,Tnp_256.8,Tnp_4.16,Tnp_51_1.6,Tnp_51.7,Tnp_4.23,Tnp_256.18,Tnp_1380.3
NC_018612.1	TIGER,Islander	851557	869577	0.454	+	1	4.35	Min2.18.F	F	18021	29	52	Other	0	0	CGCGGCGAGGCACTCGCTGCCTTCCGGCCAGGTAGCTCAGTCGGTACGAGcgtccgcctgaaaagcggaaggtcggcggttcgatcccgcccctggccaccaATCTTGAGCTGCACGGACGCGGTGACAGCACTCTATGGATGTTTCGGTGT	CGCGGCGAGGCACTCGCTGCCTTCCGGCCAGGTAGCTCAGTCGGTACGAGcgtccgcctgaaaagcggaaggtcggcggttcgatcccgcccctggccaccaCGATGGTGATCACCAATCGATCGTTTGACCCGTCGGCTGCATGGACGGTC	CGCCGTATTTGACGTATGGGTGTCGTTAAGCCGCAGGCCAGCGGCCGTTCcgcccacctgaaaagcggaaggtcggcggttcgatcccgcccctggccaccaCGATGGTGATCACCAATCGATCGTTTGACCCGTCGGCTGCATGGACGGTC	NZ_LZIO01000152.1:75548-78547	Bacteria;Actinobacteria;Actinobacteria;Corynebacteriales;Mycobacteriaceae;Mycobacterium;Mycobacterium indicus pranii;Mycobacterium indicus pranii MTCC 9506	Y-Int.1:851631-852653	Y-Int	L	74	1.09275	3.26069	0.0596158	-0.05485	0.0337625	I5prime.NC_018612.1_t15_tRNA-Phe(GAA)[1i]	CI3prime.NC_018612.1_t14_tRNA-Phe(GAA),B2[1i],3	1	1		326
NC_018612.1	TIGER,Islander	1716376	1756841	7.548	-	1	4.35	Min2.40.K	K	40466	20	54	Other	0	0	CTACGCGGTCTCGGCCGACCACAAGCGCCGTTAGCTCAGTTGGTAGAGCAgctgactcttaatcagcgggtccggggttcgaaaccctgacggcgcacagctcaGAGCGTTTTCCACGCTTTGACTGTACACATTGGTGTACACATTCGGGGCC	TACGCGGTCTCGGCCGACCACAAGCGCCGTTAGCTCAGTTGGTAGAGCAGctgactcttaatcagcgggtccggggttcgaaaccctgacggcgcaccagctcaCCGAATAGTTCATTATTTGGTGGCTTCTGCACTTCAGGGGGTTGACCCGA	TTGAACTGGCGTTTTTCAGTAAGTACCACTGCTATCGACCCACGATACACctgactcttaatcagcgggtccggggttcgaaaccctgacggcgcaccagctcaCCGAATAGTTCATTATTTGGTGGCTTCTGCACTTCAGGGGGTTGACCCGA	NC_016948.1:1543623-1546622	Bacteria;Actinobacteria;Actinobacteria;Corynebacteriales;Mycobacteriaceae;Mycobacterium;Mycobacterium indicus pranii;Mycobacterium indicus pranii MTCC 9506	Y-Int.2:1716524-1717768,S-Core.2:1734218-1734904		L	148	2.17886	6.10225	0.278366	-0.0354	0.051		CI3prime.NC_018612.1_t24_tRNA-Lys(CTT),B2[1i]	1	1	Tnp_21.4,Tnp_21_1.3
NC_018612.1	TIGER,Islander	2265521	2269823	14.378	+	23	100	Min2.4.V	V	4303		43	Other	0	0	GGTAGCCTGCCCGCAGCAACGGGCGCGTAGCTCAGTGGTAGAGCTCTGGTtttacacaccagcggtcggcggttcgataccgtccgcgcccacCACTAAAACACCAGCTAGACAGCAATTTCGGAGCGATTCCGGTCTACGCC	GGTAGCCTGCCCGCAGCAACGGGCGCGTAGCTCAGTGGTAGAGCTCTGGTtttacacaccagcggtcggcggttcgataccgtccgcgcccacTCCTTTTGGCGGTTCGCGGCCGTAACGTGCGGCGACTTTGGGCGCCGATG	AGCTGGACATATCGGACACCGACGGACACAGGTTCACACGTTCCGGTCCGtttacacaccagcggtcggcggttcgataccgtccgcgcccacTCCTTTTGGCGGTTCGCGGCCGTAACGTGGGGGCGACTTTAGGCGCCGAT	NC_017904.1:2230544-2227545	Bacteria;Actinobacteria;Actinobacteria;Corynebacteriales;Mycobacteriaceae;Mycobacterium;Mycobacterium indicus pranii;Mycobacterium indicus pranii MTCC 9506	Y-Int.3:2266862-2267569	Y-Int	L	1341	3.60133	13.3314	0.476282	-0.0317	0.0691563		CI3prime.NC_018612.1_t32_tRNA-Val(TAC),B2[1i],3,4,5	1	1
NC_018612.1	TIGER,Islander	3025829	3158811	0.001	-	1	4.35	Min2.133.P	P	132983		43	Other	0	0	GGTGGAACCACTGGCGCGCGGGCTGTGGCGCAGTTTGGTAGCGCACTTGActgggggtcaagtggtcgcaggttcaaatcctgtcagcccgacTAGACAGAATATGCCCTGGCCTGCGGTGACGCGATTAGGTCAGGATGAGA	GGTGGAACCACTGGCGCGCGGGCTGTGGCGCAGTTTGGTAGCGCACTTGActgggggtcaagtggtcgcaggttcaaatcctgtcagcccgacCAAGCCAACGAATGGGTGCGGCGAACGCCTCGCCCGCGGCGCCCACTCGC	CTTGCAACGAAAACCGCCGACGACCTGCGAAAACACGCTACCGCTACTTCctgggggtcaagtggtcgcaggttcaaatcctgtcagcccgacCAGGCCTACGAATGGCGACGCGGCGGGTGCGTGGAAACCCTCGCCCGCGG	NZ_LZJO01000178.1:51117-48118	Bacteria;Actinobacteria;Actinobacteria;Corynebacteriales;Mycobacteriaceae;Mycobacterium;Mycobacterium indicus pranii;Mycobacterium indicus pranii MTCC 9506	Y-Int.4:3157527-3158732	Y-Int	R	79	0.60643	1.14468	0.0286634	-0.03085	0.0394125		CI3prime.NC_018612.1_t34_tRNA-Pro(GGG)[1i]	1	1	Tnp_21_1.2,Tnp_21.2,Tnp_256.1,Tnp_21.1,Tnp_21_1.4,Tnp_51_1.1,Tnp_51.2
NC_018612.1	TIGER	4713006	4765789	2.068	-	5	21.74	Min2.53.DUF222	DUF222	52784	5	5	Other	0	0	ATGTGGACCACACCATCCCCTACGCCGCCGGCGGGCCCACGCACGCGTCGaagctGAGATAATGTTAAACTACCCTCATGTCACGCCGGAAAGCCACTGCTCAGC	ATGTGGACCACACCATCCCCTACGCCGCCGGTGGCCCCACACACGCGTCGaacctCAAGGCGCTGTGCCGTACGCATCATTTGGTGAAAACGTTTTGGGGCTGGC	GCGAATCCTTCTAGGCCCAAAGTAAGCGGGCACATTCATGACTTATCACTaacctCAAGGCGCTGTGCCGTACGCATCATTTGGTGAAAACGTTTTGGGGCTGGC	NC_016946.1:4552606-4549607	Bacteria;Actinobacteria;Actinobacteria;Corynebacteriales;Mycobacteriaceae;Mycobacterium;Mycobacterium indicus pranii;Mycobacterium indicus pranii MTCC 9506	S-Int.1:4764325-4765545	S-Int	R	244	0.953182	1.17486	0.149616	-0.0399	0.057325		C4713006-4765789(5)	1	1	Tnp_51_1.2,Tnp_51.1,Tnp_RVT_1.1,Tnp_407.1
NC_016946.1	TIGER,Islander	675945	689516	1.765	+	1	7.69	Min4.14.F	F	13572	8	52	Other	0	0	CGCGGCGAGGCACTCGCTGCCTTCCGGCCAGGTAGCTCAGTCGGTACGAGcgtccgcctgaaaagcggaaggtcggcggttcgatcccgcccctggccaccaGTCTTGAACTGCACGGACGCGGTGACAGCACTCTATGGATATTTCGGTGT	CGCGGCGAGGCACTCGCTGCCTTCCGGCCAGGTAGCTCAGTCGGTACGAGcgtccgcctgaaaagcggaaggtcggcggttcgatcccgcccctggccaccaCGATGGTGATCACCAATCGATCGTTTGACCCGTCGGCTGCATGGACGGTC	CGCCGCATTTGACGCATGAACGACGTTAAACCGCAGGCCAGTGGCCATTCcgtccgcctgaaaagcggaaggtcggcggttcgatcccgcccctggccaccaCGATGGTGATCACCAATCGATCGTTTGACCCGTCGGCTGCATGGACGGTC	NZ_LZIO01000152.1:75548-78547	Bacteria;Actinobacteria;Actinobacteria;Corynebacteriales;Mycobacteriaceae;Mycobacterium;Mycobacterium intracellulare;Mycobacterium intracellulare ATCC 13950	Y-Int.1:676019-677041	Y-Int	L	74	0.549871	4.17925	0.171948	-0.0592	0.04215		CI3prime.NC_016946.1_t14_tRNA-Phe(GAA),B2[1i],3	1	1
NC_016946.1	TIGER,Islander	1066185	1078506	19.111	+	13	100	Min4.12.L	L	12322	7	48	Other	0	0	CACGCGCTAGATTCGCCGCCGGGCCCCCATAGCCCAATTGGCAGAGGCAGcggacttaaaatccgtcaagtgtcggttcgagtccgactgggggcaccAGTGTTTTAGCAGCTAGAGATGTTTTCTGGTTGTTGGTGAGGCGTTCACC	CACGCGCTAGATTCGCCGCCGGGCCCCCATAGCCCAATTGGCAGAGGCAGcggacttaaaatccgtcaagtgtcggttcgagtccgactgggggcaccGCGAAACGCGTCCAAACACGCACGCGCGCCGTATGGACGCCACGCCCGCA	CTGCTGGGTCGCCGCGAGGCGTTGCAGCAACCACAATCGGACAAGGGATCcggacttaaaatccgtcaagtgtcggttcgagtccgactgggggcaccGCGAAACCCGTCCGAACACGCACGCGCGCCGTGTGGACGCCACGCCCGCA	NZ_JAOG01000001.1:805970-808969	Bacteria;Actinobacteria;Actinobacteria;Corynebacteriales;Mycobacteriaceae;Mycobacterium;Mycobacterium intracellulare;Mycobacterium intracellulare ATCC 13950	Y-Int.2:1067748-1069109,S-Core.1:1069288-1069968		L	1563	5.58034	9.47047	0.451169	-0.0742	0.0893687		CI3prime.NC_016946.1_t20_tRNA-Leu(TAA)[1i]	1	1	Tnp_3.4,Tnp_3.1,Tnp_3.10
NC_016946.1	TIGER,Islander	2153519	2167066	26.058	+	6	46.15	Min4.14.I	I	13548		48	Other	0	0	TCCTACGGAACTACCCCGTCGGGGGCGGTAGCTCAGTTGGTTAGAGCCGCggactcataatccgttggtcgcgggttcgagccccgcccgccccaccaAGTGTTTGTGCAGCTAGAGGCCATCAAATCAGTGCATCTGCGACAGCTTC	TCCTACGGAACTACCCCGTCGGGGGCGGTAGCTCAGTTGGTTAGAGCCGCggactcataatccgttggtcgcgggttcgagccccgcccgccccaccaCGCGCTTTTCACCCTTAGCTATTCGTGGTGCTCGGGCTCGATCCGGATGT	CGCCGGGCGATTACCGGACCCAGCAGAGTTTGCTATAGCGCTTGACCTGGggactcataatccgttggtcgcgggttcgagccccgcccgccccaccaCGCGCTTTTCACCCTTAGCTATTCGTGGTGCTCGGGCTCGATCCGGATGT	NC_016947.1:2130792-2127793	Bacteria;Actinobacteria;Actinobacteria;Corynebacteriales;Mycobacteriaceae;Mycobacterium;Mycobacterium intracellulare;Mycobacterium intracellulare ATCC 13950	S-Int.1:2162939-2163622,Y-Int.3:2163622-2165031		R	2035	6.47834	13.2225	0.608312	-0.09	0.100094		CI3prime.NC_016946.1_t30_tRNA-Ile(CAT),B2[1i]	1	1
NC_016946.1	TIGER,Islander	3607752	3617108	9.69	+	12	92.31	Min4.9.V	V	9357		28	Phage1	0	1	CCGGCGCGATTAGCTCAGCGGGAGAGCGCTTCCCTGACACGGAAGAGGTCactggttcaatcccagtatcgcgcaccaGGTTTCGTAAAGTTCAGAGGCATAATCTGCGACGCGAATCAGTTCGCATG	CCGGCGCGATTAGCTCAGCGGGAGAGCGCTTCCCTGACACGGAAGAGGTCactggttcaatcccagtatcgcgcaccaCATCGGTACTGCTTAACCGCCGTAGCTAGGCATCGAGACAATCTCATGTA	AGAGCCACTATTTGCGCTGGTCAATATGTCCACGCTAGCAAACTATGTGAactggttcaatcccagtatcgcgcaccaCATCGGTACTGCTTAACCGCCGTAGCTAGGCATCGAGACGATCTCATGTA	NZ_LZIO01000155.1:64536-61537	Bacteria;Actinobacteria;Actinobacteria;Corynebacteriales;Mycobacteriaceae;Mycobacterium;Mycobacterium intracellulare;Mycobacterium intracellulare ATCC 13950	Y-Int.4:3615748-3616908	Y-Int	R	200	2.29457	12.1661	0.26985	-0.04	0.0437437		CI3prime.NC_016946.1_t39_tRNA-Val(GAC)[1i]	1	1
NC_016946.1	TIGER,Islander	4940937	4954486	19.512	+	1	7.69	Min4.14.G	G	13550		45	Other	0	0	CTAGCCTGCTGAGGCGACTGTGCCGATGTAGTTCAATGGCAGAACATCAGcttcccaagctgaatacgcgggttcgattcccgtcatcggctccaGGATGACCAGGGCGGACCGTGGAACGGGACGCTGTCGCCGAAGCGGCGGT	CTAGCCTGCTGAGGCGACTGTGCCGATGTAGTTCAATGGCAGAACATCAGcttcccaagctgaatacgcgggttcgattcccgtcatcggctccaCGTTGAACTGCGGCGACGCCGTTCGATCTGTTCGACTAGGCCGTGTCAGT	TCAGCCCGCCTACCAGTGACTATCGCTCACCTGTTCGCACAGCGAAAATActtcccaagctgaatacgcgggttcgattcccgtcatcggctccaCGTTGAACTGCGGCGACGCCGTTCGATCTGTTCGACTAGGCCGTGTCAGT	NC_021715.1:5004702-5007701	Bacteria;Actinobacteria;Actinobacteria;Corynebacteriales;Mycobacteriaceae;Mycobacterium;Mycobacterium intracellulare;Mycobacterium intracellulare ATCC 13950	Y-Int.5:4943674-4945104,S-Int.2:4945334-4946041		L	2737	5.61541	11.356	0.522598	-0.05045	0.075125		CI3prime.NC_016946.1_t49_tRNA-Gly(CCC)[1i][2i],B3	2	1
NC_016946.1	Islander	4954486	4963577	14.28	+	0	0	Min4.9.G	G	9092			Other	0	0					Bacteria;Actinobacteria;Actinobacteria;Corynebacteriales;Mycobacteriaceae;Mycobacterium;Mycobacterium intracellulare;Mycobacterium intracellulare ATCC 13950	Y-Int.6:4954563-4954973	Y-Int	L	77	2.92085	9.16167	0.474978	-0.10755	0.0666625		CI3prime.NC_016946.1_t49_tRNA-Gly(CCC)[1i][2i],B3	2	2
NC_016947.1	TIGER,Islander	672310	690330	0.164	+	1	0.98	Min6.18.F	F	18021	29	52	Other	0	0	CGCGGCGAGGCACTCGCTGCCTTCCGGCCAGGTAGCTCAGTCGGTACGAGcgtccgcctgaaaagcggaaggtcggcggttcgatcccgcccctggccaccaATCTTGAGCTGCACGGACGCGGGGACAGCACTCTATGGATGTTTCGGTGT	CGCGGCGAGGCACTCGCTGCCTTCCGGCCAGGTAGCTCAGTCGGTACGAGcgtccgcctgaaaagcggaaggtcggcggttcgatcccgcccctggccaccaCGATGGTGATCACCAATCGATCGTTTGACCCGTCGGCTGCATGGACGGTC	CGCCGTATTTGACGTATGGGCGTCGTTAAGCCGCAGGCCAGCGGCCGTTCcgcccacctgaaaagcggaaggtcggcggttcgatcccgcccctggccaccaCGATGGTGATCACCAATCGATCGTTTGACCCGTCGGCTGCATGGACGGTC	NZ_LZIO01000152.1:75548-78547	Bacteria;Actinobacteria;Actinobacteria;Corynebacteriales;Mycobacteriaceae;Mycobacterium;Mycobacterium intracellulare;Mycobacterium intracellulare MOTT-02	Y-Int.1:672384-673406	Y-Int	L	74	1.00176	2.99198	0.0593069	-0.05495	0.0343063	I5prime.NC_016947.1_t15_tRNA-Phe(GAA)[1i]	CI3prime.NC_016947.1_t14_tRNA-Phe(GAA),B3[1i]	1	1	rve	326
NC_016947.1	TIGER,Islander	1561362	1578902	13.027	-	18	17.65	Min6.18.R	R	17541		22	Other	0	0	CCCGTAGCTCAGGGGATAGAGCGTCTGCCTCCGGAGCAGAAGGCCGCAGGttcgaatcctgccgggggcaccAAGCGTTTATGCAGCTAGAAGCAGATTTTCGGCCACCCGCCTAAACGTCA	CCCGTAGCTCAGGGGATAGAGCGTCTGCCTCCGGAGCAGAAGGCCGCAGGttcgaatcctgccgggggcaccGGTGTTACCGCAGGTCAGATGGTACTTTTGCGCTTAATCCGACGACTTGT	GCGGATTTCTGCAGCTAACTGCCGGTGACAGCACCGGATAGGGCGGCATTttcgaatcctgccgggggcaccGGTGTTACCGCAGGTCAGATGGTACTTTTGCGCTTAATCCGACGACTTGT	NC_017904.1:1356014-1359013	Bacteria;Actinobacteria;Actinobacteria;Corynebacteriales;Mycobacteriaceae;Mycobacterium;Mycobacterium intracellulare;Mycobacterium intracellulare MOTT-02	Y-Int.2:1561533-1562666	Y-Int	L	171	2.71215	10.4076	0.489307	-0.0315	0.0673563		CI3prime.NC_016947.1_t22_tRNA-Arg(CCG)[1i]	1	1	Tnp_3.10,Tnp_3.12
NC_016947.1	TIGER	4506177	4517863	21.228	+	102	100	Min6.12.Peptidase_S8	Peptidase_S8	11687	23	5	ICE1	0	2	GCGTTCCGGTGGCCGCCGCGCTCGACGACCGTGCGCTGGGCGCCGCGCTGgcctaGGAGATAGCCACGTCATCCAAAACCTAGTAGTTTCCTGGTATGACCAGCT	GCGTTCCGGTGGCCGCCGCGCTCGACGACCGTGCGCTGGGCGCCGCGCTGgcctaCGCCGTCGACGTCAAGAATGCCGTCGTGGTTGCGGCGGCGGGGAATACCG	TTCTCTACCAGCGTCTTTAGCAGTAGTGCATTTTGTCTGACATATCTATCgcctaCGCCGTCGACGTCAAGAATGCCGTCGTGGTTGCGGCGGCGGGGAATACCG	NC_016946.1:4491786-4494785	Bacteria;Actinobacteria;Actinobacteria;Corynebacteriales;Mycobacteriaceae;Mycobacterium;Mycobacterium intracellulare;Mycobacterium intracellulare MOTT-02	S-Int.1:4506310-4507746	S-Int	L	133	5.8753	8.62552	0.632836	-0.06965	0.104519	C4498383-4519608(1)	C4506177-4517863(102)	1	1
NC_016948.1	TIGER	423267	435119	17.964	+	120	100	Min7.12.HYP	HYP	11853	18	8	ICE1	0	2	CGCCGCGCGCGTGGCCGTGCTGGCGGCCGACGAGTCGGGCATGTCGACGGtcgagtacTCGACTAAATCGAATTACTCAATCGACAAGCGGAAACTTTGGAGGTCGAC	CGCCGCGCGCGTGGCCGTGCTGGCGGCCGACGAGTCGGGCATGTCGACGGtcgagtacGCCATCGGCACCATCGCGGCGGCGGCGTTCGGCGCGGTGCTGTACGCGGT	CTCGTAGCGTCATGTTGACACTTTAGCACCGTGGTGTTATTTTGATGATAtcgagtacGCCATCGGCACCATCGCGGCGGCGGCGTTCGGCGCGGTGCTGTACGCGGT	NC_017904.1:419980-422979	Bacteria;Actinobacteria;Actinobacteria;Corynebacteriales;Mycobacteriaceae;Mycobacterium;Mycobacterium intracellulare;Mycobacterium intracellulare MOTT-64	S-Int.1:433497-435077	S-Int	R	42	5.4115	6.84373	0.617365	-0.06385	0.0912125		C423267-435119(120)	1	1	Tnp_3.4,Tnp_3.1,Tnp_51_1.5
NC_016948.1	TIGER,Islander	684621	709097	8.951	+	1	0.83	Min7.24.F	F	24477	13	52	Other	0	0	CGCGGCGAGGCACTCGCTGCCTTCCGGCCAGGTAGCTCAGTCGGTACGAGcgtccgcctgaaaagcggaaggtcgccggttcgatcccggccctggccaccaTTCTTTACCTGCATCGACACGGGTCTTGCACTCGGTTGTCAGTTTTCTCT	CGCGGCGAGGCACTCGCTGCCTTCCGGCCAGGTAGCTCAGTCGGTACGAGcgtccgcctgaaaagcggaaggtcggcggttcgatcccgcccctggccaccaCGATGGTGATCACCAATCGATCGTTTGACCCGTCGGCTGCATGGACGGTC	CGACGCATAAGACGCATAGACTCAGATAAACCGCAGGTCAGTGGCTATCTcgtccgcctgaaaagcggaaggtcggcggttcgatcccgcccctggccaccaCGATGGTGATCACCAATCGATCGTTTGACCCGTCGGCTGCATGGACGGTC	NZ_LZIO01000152.1:75548-78547	Bacteria;Actinobacteria;Actinobacteria;Corynebacteriales;Mycobacteriaceae;Mycobacterium;Mycobacterium intracellulare;Mycobacterium intracellulare MOTT-64	Y-Int.1:684701-685855	Y-Int	L	80	1.56079	8.27475	0.307842	-0.06285	0.047225		CI3prime.NC_016948.1_t14_tRNA-Phe(GAA),B2[1i],3	1	1
NC_016948.1	TIGER	2038854	2050200	11.701	+	6	5	Min7.11.I	I	11347		46	Other	0	0	TCCTACGGAACTACCCCGTCGGGGGCGGTAGCTCAGTTGGTTAGAGCCGCggactcataatccgttggtcgcgggttcgagccccgcccgccccacTTCACGTTTCTGCAGGTAGAGGCATATTTTCGGCTCTGTCGCTGTGTGCC	TCCTACGGAACTACCCCGTCGGGGGCGGTAGCTCAGTTGGTTAGAGCCGCggactcataatccgttggtcgcgggttcgagccccgcccgccccacCACGCGCTTTTCACCCTTAGCTATTCGTGGTGCTCGGGCTCGATCCGGAT	TCACTGCGAGCGGCTAACCCGTTTCGGCTGGTCGGCGGAGCGCCGGAAAAggactcataatccgttggtcgcgggttcgagccccgcccgccccacTCAGTTCCGCCGGTAGCTATTCGTGGTGCTCCGGCTCGATCCGGGTACTC	NC_016947.1:2130792-2127793	Bacteria;Actinobacteria;Actinobacteria;Corynebacteriales;Mycobacteriaceae;Mycobacterium;Mycobacterium intracellulare;Mycobacterium intracellulare MOTT-64	Y-Int.2:2045756-2046184	Y-Int	R	4016	3.4169	4.77074	0.346303	-0.08015	0.0891		CI3prime.NC_016948.1_t30_tRNA-Ile(CAT),B3[1i]	1	1	Tnp_51_1.1,Tnp_51.6,Tnp_3.2,Tnp_3.10
NC_016948.1	TIGER,Islander	2938888	2948910	17.606	-	1	0.83	Min7.10.P	P	10023		23	Other	0	0	ACCTGGGCAAACGCACTGCCGTAACTTCCTGGGGGTCAAGTGGTCGCAGGttcaaatcctgtcagcccgaccaGAGTTATTGCAGGTAGAAGCGGATTTTGCCGCTCAAGCCAGCGAATGCGG	ACCTGGGCAAACGCACTGCCGTAACTTCCTGGGGGTCAAGTGGTCGCAGGttcaaatcctgtcagcccgaccaAGCCAACGAATGGGTGCGGCGAACGCCTCGCCCGCGGCGCCCACTCGCCG	TGGTGTTTTTGCAGCTAGCAGCGTACAACAGCAAACGACCGGCTGGCAAAttcaaatcctgtcagcccgaccaAGCCTACGAATGGCGGCGGCGAACGCCTCGCCCGCGGCGGCCGCTCACCG	NZ_LZJT01000139.1:175847-172848	Bacteria;Actinobacteria;Actinobacteria;Corynebacteriales;Mycobacteriaceae;Mycobacterium;Mycobacterium intracellulare;Mycobacterium intracellulare MOTT-64	Y-Int.3:2939052-2940221	Y-Int	L	164	2.89496	10.5427	0.507842	-0.07535	0.109631		CI3prime.NC_016948.1_t34_tRNA-Pro(GGG)[1i][2i]	2	1
NC_016948.1	TIGER,Islander	3729071	3736741	8.832	+	11	9.17	Min7.8.V	V	7671		28	Other	0	0	CCGGCGCGATTAGCTCAGCGGGAGAGCGCTTCCCTGACACGGAAGAGGTCactggttcaatcccagtatcgcgcaccaTGTTCGGCAATGCTCAGAGGCATAATCTGAGCCGCAGAGCGGGCCACATG	CCGGCGCGATTAGCTCAGCGGGAGAGCGCTTCCCTGACACGGAAGAGGTCactggttcaatcccagtatcgcgcaccaCATCGGTACTGCTTAACCGCCGTAGCTAGGCATCGAGACAATCTCATGTA	AGACTCGCTATTTGCGCTGGTCTTAACACCCACGCTAGCAAACCGATTGAactggttcaatcccagtatcgcgcaccaCATCGGTACTGCTTAACCGCCGTAGCTAGGCATCGAGACGATCTCATGTA	NC_016947.1:3612948-3609949	Bacteria;Actinobacteria;Actinobacteria;Corynebacteriales;Mycobacteriaceae;Mycobacterium;Mycobacterium intracellulare;Mycobacterium intracellulare MOTT-64	Y-Int.5:3735349-3736542	Y-Int	R	199	3.04757	9.55471	0.262387	-0.0541	0.038625		CI3prime.NC_016948.1_t39_tRNA-Val(GAC)[1i]	1	1	Tnp_51.1,Tnp_51_1.2,Tnp_3.6,Tnp_3.8
NC_010612.1	Islander	4405757	4410545	14.64	-	0	0	Mma12.5.I	I	4789			Other	0	0					Bacteria;Actinobacteria;Actinobacteria;Corynebacteriales;Mycobacteriaceae;Mycobacterium;Mycobacterium marinum;Mycobacterium marinum M	S-Int.1:4409714-4409872,Y-Int.7:4408089-4408400		R	673	2.67567	8.44402	0.560893	-0.07195	0.103144		CI3prime.NC_010612.1_t21_tRNA-Ile(CAT)[1i][2i],B3,4,5,6,7,8,9,10,11,12,13	2	1
NC_010612.1	Islander	4410545	4430826	10.2	-	0	0	Mma12.20.I	I	20282			ICE1	1	0					Bacteria;Actinobacteria;Actinobacteria;Corynebacteriales;Mycobacteriaceae;Mycobacterium;Mycobacterium marinum;Mycobacterium marinum M	Y-Int.8:4429600-4430775	Y-Int	R	51	3.85654	6.79647	0.0688295	-0.03255	0.0998938		CI3prime.NC_010612.1_t21_tRNA-Ile(CAT)[1i][2i],B3,4,5,6,7,8,9,10,11,12,13	2	2
NC_010612.1	TIGER,Islander	4812294	4869629	10.526	+	5	100	Mma12.57.K	K	57336		49	Phage2	0	3	CGCAACGCGGTCTTGCCAGACCGATGCGCCGTTAGCTCAGTTGGTAGAGCagctgactcttaatcagcgggtccggggttcgaaaccctgacggcgcacAGCTAGGAGCGTTTTCGCGCGCGTTGCTGTACACAGAACTGTACACATCG	CGCAACGCGGTCTTGCCAGACCGATGCGCCGTTAGCTCAGTTGGTAGAGCagctgactcttaatcagcgggtccggggttcgaaaccctgacggcgcacTTCACGAAATGCCCCTTGCGGGAGCCACGATGCGGCGAGCGGCCTCTACG	CTCTGAACTGCCTATATCAGGTGTTGGCAATGGTGGCGGCGCATGGGAATagcttactcttaatcagcgggtccggggttcgaaaccctgacggcgcacTTCACGAAATGCCCCTTATGGGAGCCACGATGCGGCGAGCGGCCTCTACG	NZ_ANPM01000001.1:2655971-2652972	Bacteria;Actinobacteria;Actinobacteria;Corynebacteriales;Mycobacteriaceae;Mycobacterium;Mycobacterium marinum;Mycobacterium marinum M	Y-Int.9:4867853-4869124	Y-Int	R	505	3.31236	7.01297	0.555843	-0.0223	0.0269875		CI3prime.NC_010612.1_t27_tRNA-Lys(CTT),B2[1i]	1	1
NC_010612.1	TIGER,Islander	5460069	5470810	19.415	-	3	60	Mma12.11.L	L	10742		43	ICE2	2	0	CGATAGATTCGCCGGCGGGCCCCCATAGCCCAATTGGCAGAGGCAGCGGActtaaaatccgcacagtgtcggttcgagtccgactgggggcacCGAATAGATCGAGGTAGGGACGTTTTCGAGCCTTCTGGATCGGCTCGCAA	CGATAGATTCGCCGGCGGGCCCCCATAGCCCAATTGGCAGAGGCAGCGGActtaaaatccgtcaagtgtcggttcgagtccgactgggggcacAGGCCCGTATGGCCAGTGGCGGCCATTTTTGCGATTGACACTGCGTTGAT	CTCGCTTCGGCGAACCGTTTCCCGAGGTCGCGGAACGCGGCTCGCCCCTTcttaaaatccgtcaagtgtcggttcgagtccgactgggggcacAGGCCCGTATGGCCAGTGGCGGCCATTTATGCGATTGACACTGCGTCGAT	NZ_ANPM01000001.1:3230969-3233968	Bacteria;Actinobacteria;Actinobacteria;Corynebacteriales;Mycobacteriaceae;Mycobacterium;Mycobacterium marinum;Mycobacterium marinum M	Y-Int.10:5462521-5463915,S-Int.2:5464024-5464686		L	2452	5.46379	11.3673	0.475423	-0.0432	0.0954813		CI3prime.NC_010612.1_t30_tRNA-Leu(TAA)[1i]	1	1
NC_010612.1	TIGER,Islander	5628706	5637882	7.01	+	3	60	Mma12.9.R	R	9177		46	Other	0	0	TAAGCTCAGCGAAGCCGCCCCCGTAGCTCAGGGGATAGAGCACGGCTCTCctaaagccggtgtcgcaggttcgaatcctgccgggggcaccatgtgAACAGCGCATATACCGAAGCGCACAAGGTATGCACAACAACGGTGTGGCT	TAAGCTCAGCGAAGCCGCCCCCGTAGCTCAGGGGATAGAGCACGGCTCTCctaaagccggtgtcgcaggttcgaatcctgccgggggcaccatgtgGTGTATGACGTCGGGTGATGCCTGACGGTTTGTCTTCGGTTGATGCCTGA	GAAATCTGTTTCCAGGAGCCTGGTTTCGCAAGTCAGAGCACATAATCGCActaaagccggtgtcgcaggttcgaatcctgccgggggcaccatgtgGTGTATGACGTCGGGTGATGCCTGACGGTTTGTCTTCGGTTGATGCCTGA	NZ_ANPM01000001.1:3387519-3390518	Bacteria;Actinobacteria;Actinobacteria;Corynebacteriales;Mycobacteriaceae;Mycobacterium;Mycobacterium marinum;Mycobacterium marinum M	Y-Int.11:5635941-5636369	Y-Int	R	1513	3.3447	5.73196	0.283115	-0.055	0.0380062		CI3prime.NC_010612.1_t33_tRNA-Arg(CCT)[1i]	1	1	Tnp_3_1o.1,Tnp_3.5,Tnp_3.3,Tnp_3_1o.3,Tnp_407.18,Tnp_407.8
NC_016604.1	TIGER	2891398	2900659	1.064	+	1	50	Mrh1.9.rve	rve	9262	12	4	Other	0	0	AGCGAGCAGACCATCAGACGTTGGGTTCGGGAGTTCAAGCGAGACGGGCTacttCACTGGACTTGTCAAAGGTTGTTAAGGGGAGCCGCAGTCCATCTGGCGGG	AGCGAGCAGACCATCAGACGTTGGGTTCGGGAGTTCAAGCGAGACGGGCTacttGCGCTCATCGATGGCCGCACCGTACGCCCAAGCAAGTCCTACGACCGGAT	GCCCGCCGCAGCCACTCCATCGGAAGGCTCGCCGAAGTTCAGTCAACTAGacttGCGCTCATCGATGGCCGCACCGTACGCCCAAGCAAGTCCTACGACCGGAT	NZ_MAEM01000507.1:78005-81004	Bacteria;Actinobacteria;Actinobacteria;Corynebacteriales;Mycobacteriaceae;Mycobacterium;Mycobacterium rhodesiae;Mycobacterium rhodesiae NBB3	Y-Int.4:2896917-2899370,Y-Int.5:2899427-2900593		R	66	3.4515	5.49125	0.0229376	0.0036	0.0614437		C2891398-2900659(1)	1	1
NC_016604.1	TIGER	2914252	2923298	2.028	-	1	50	Mrh1.9.HYP+Y-Int+Tnp_256	HYP+Y-Int+Tnp_256	9047		1613	Other	0	0	ACCGGGAACTGCTCGAACGCTACCTCGCGCACCTGAACCAGGAATACAGCccacagcgccgaggcgcccacatcggcctgctcaatggattctttgccgcgatccgccaacattgctgggccacaggacttcccgacactgcgatgttcttcgccgaggaccaccccaagcgcggcgaacacctgcccagagcgttggccgaacacgtcatgacccagctcgaacaccacgacaacctcgaccagttcaacaaccctgcctatcgactgatcaccgtcatcctgatgcgttgcgggctccggatcaccgacgccctgcgattgcgcggcgactgcgtcaccacagacgccgacggggcaccctatctgcgctacttcaaccacaagatgaagcgggacg…	GGCCGGTGCTGGAGCGCTATTTGGCCAACCTGCGCAGCGACTCCATCGGTgcccaacgccgcgggacccatatcgggctgctcaaccgattcttcgctaccgtccgccaacaccgttgggacacagaccttcccgcagacgcgatgttcttcgccgaggactaccccaaacgcgatgaacggttgcctcgggcactggccgaacaggtcatgacccagctcgaggatcccgacaaccttgcccgatacgccgaccccgctcaccggttgatcacgatcatcttgatgcgttgcgggctacggatcactgatgcgctgcggctgcgcagcgattgtgtggtcgccgatgccgaaggcgcaccgtatctgcgctacctcaaccacaagatgaaacgcgacg…	CGACCGGGAACTGCTCGAACGCTACCTCGCGCACCTGAACCAGGAATACAgcccacagcgccgaggcgcccacatcggcctgctcaatggattctttgccgcgatccgccaacattgctgggccacaggacttcccgacactgcgatgttcttcgccgaggaccaccccaagcgcggcgaacacctgcccagagcgttggccgaacacgtcatgacccagctcgaacaccacgacaacctcgaccagttcaacaaccctgcctatcgactgatcaccgtcatcctgatgcgttgcgggctccggatcaccgacgccctgcgattgcgcggcgactgcgtcaccacagacgccgacggggcaccctatctgcgctacttcaaccacaagatgaagcggga…	NZ_CP016396.1:2210607-2213606	Bacteria;Actinobacteria;Actinobacteria;Corynebacteriales;Mycobacteriaceae;Mycobacterium;Mycobacterium rhodesiae;Mycobacterium rhodesiae NBB3	Y-Int.7:2915500-2916609,Y-Int.6:2913278-2915503		L	1	3.18145	7.0716	-0.00484017	-0.01215	0.0499313		C2914252-2923298(1)	1	1	Tnp_256.3,Tnp_RVT_1.1,Tnp_256.1
NC_016604.1	TIGER	2963688	3101235	1.561	-	1	50	Mrh1.138.HYP	HYP	137548		243	Other	0	0	CACGCAGGTGTGTTGGCTGCCCGCGATGAACCGCTGGCCCGGTTCGAGCGatggctttcggtgaagcttgaggtgctaaccgagccggcggtgcgcggacccgtcgaacagttcgccacctggcatcaccttcgccggttacgtcaggcatcggttcccgggcacaactccgcggccgccgtgcgttacgccaaacaagaagtcactgaggcgatcaagtttttgacctggctgcacagcactcatcaccgcaccctggccacctgcctgcaacccgacgtcgatgagtggctGGTATCGGGTCCCACGACGCGATCAAAGATCCGAAACCTGCTGGCCTGGG	GACAACGGTCTGCTGGCACCGCGCGACGAACACCTCGCGCGGTTCGAGGCctggctcgcctccaaactcgacgccatcccggccccgggtatacgagcaccagtcgaacaattcgccacctggcatcacctgcgacgtctacgtcgacacgcggcgccagggcaagcctccgacgggccgagacgcatagcccaacaacagattacggagacgatcaaattcctcacctggctgcatgagcaccatcaccgcaccgcggccagctgccgtcagcaagacgtcgatgaatggctAGCCACGGGACCGACAACACGGCACAAGATCCGCGCTTTCTTCGCGTGGG	CACCACGGTCTGCTCCCGCACCGGGATGAACGCCTTGCGCGTTTCCAGTGctggctggactccaagctcgacgcgatctgcgagccggccgttcgagcccccgtcgaacagttcgccacctggcatcatctgcaccgcctacgccgaaactcaaagcctgggcaaacctcccatggcccaacacattcggccaaacaagagatcaccgagaccatcaagttccttacctggctacacgaaacccatcaccgcaccgcggccacctgccgacagcaagatatcgacgagtggttAGCCACCGGACCGACAACCCGCACCAAGATCCGCACGTTCGTCGTATGGA	NZ_MAEM01000507.1:69245-72244	Bacteria;Actinobacteria;Actinobacteria;Corynebacteriales;Mycobacteriaceae;Mycobacterium;Mycobacterium rhodesiae;Mycobacterium rhodesiae NBB3	Y-Int.18:3097392-3098468,Y-Int.12:2971333-2971851,Y-Int.11:2966382-2967485,Y-Int.15:3086082-3087125,Y-Int.16:3092871-3093980,Y-Int.17:3093977-3096202,Y-Int.14:2975823-2976932,Y-Int.10:2964769-2965839,Y-Int.13:2973601-2975826		L	1081	0.935248	1.76432	0.187	-0.0136	0.04795		C2963688-3101235(1)	1	1	Tnp_256.9,Tnp_256.8,Tnp_256.5,Tnp_407.4,Tnp_3.1,Tnp_3.2,Tnp_110.1,Tnp_21_2.1,Tnp_21_2.2,Tnp_21_1.1,Tnp_256.2,Tnp_256.4
NC_016604.1	Islander	3127524	3240726	0.247	-	0	0	Mrh1.113.R	R	113203			Other	0	0					Bacteria;Actinobacteria;Actinobacteria;Corynebacteriales;Mycobacteriaceae;Mycobacterium;Mycobacterium rhodesiae;Mycobacterium rhodesiae NBB3	Y-Int.24:3240191-3240583,Y-Int.22:3228978-3230021,Y-Int.23:3238860-3239444,Y-Int.21:3131968-3133110,Y-Int.20:3130639-3131649		R	143	0.548423	1.01899	0.0310021	-0.03325	0.0462		I3prime.NC_016604.1_t23_tRNA-Arg(CCT),B2[1i]	1	1	Tnp_256.7
NC_015576.1	TIGER,Islander	794360	819257	11.723	-	5	100	Mjd1.25.K	K	24898		45	Other	0	0	AGTATTCTGTTCCGGCACGGCCCCTATAGCTCAGTTGGTAGAGCTACGGActtttaatccgcaggtcgtaggttcgagtcctactgggggcaccaAGAAAGGCCAGGTAGACCTAGGTTTACATCCTCGCCGAGAATCGCGTAGA	AGTATTCTGTTCCAGCACGGCCCCTATAGCTCAGTTGGTAGAGCTACGGActtttaatccgcaggtcgcaggttcgagccctgctgggggcaccaCACCACCGTCCAACCGCCGACATCGGCGAACGCAGCGCTGTGACCCGTTT	CGGCAAACCCATCAAAGCGGGTCAAAGCCGTAAACGCCAGGTACAGCGCTcttttaatccgcaggtcgtaggttcgagtcctactgggggcacccATCAACGTCCGGTGGCGGGCAGTACTGCTGTCTCGCCACCCCGACTGGCT	NZ_AUWR01000011.1:149724-146725	Bacteria;Actinobacteria;Actinobacteria;Corynebacteriales;Mycobacteriaceae;Mycobacterium;Mycobacterium sinense;Mycobacterium sinense	S-Core.1:801342-801902,Y-Int.1:817836-818942		R	315	3.17689	9.82226	0.33508	-0.0197	0.0735813	I3prime.NC_015576.1_t7_tRNA-Ile(CAT),B2[1i]	CI3prime.NC_015576.1_t9_tRNA-Lys(TTT)[1i]	1	1
NC_015576.1	Islander	819669	841612	10.66	+	0	0	Mjd1.22.F	F	21944			Other	0	0					Bacteria;Actinobacteria;Actinobacteria;Corynebacteriales;Mycobacteriaceae;Mycobacterium;Mycobacterium sinense;Mycobacterium sinense	Y-Int.2:819734-820903	Y-Int	L	65	2.99589	6.79613	0.293413	-0.05875	0.067425		I3prime.NC_015576.1_t12_tRNA-Phe(GAA),B2[1i],3,4,5,6	1	1	Tnp_407.5,Tnp_407.7
NC_015576.1	Islander	1440713	1474260	8.102	+	0	0	Mjd1.34.L	L	33548			Other	0	0					Bacteria;Actinobacteria;Actinobacteria;Corynebacteriales;Mycobacteriaceae;Mycobacterium;Mycobacterium sinense;Mycobacterium sinense	Y-Int.3:1440795-1441898,S-Core.2:1460841-1461422		L	82	3.34644	5.55257	0.229311	-0.042	0.0468438		I3prime.NC_015576.1_t20_tRNA-Leu(TAG)[1i]	1	1	Tnp_407.6,Tnp_407.3
NC_009077.1	TIGER	1523652	1545000	4.982	+	2	50	Mjl1.21.soj	soj	21349	11	1	Other	0	0	CGCTGTACGACTCCAGGACCACCCACAGTCGCGACGTGCTGTTCGACGTCgGCCCTTTATCTGCAATAGAAGCTGATTTGATCGCGATAGATGCTGGTGGC	CGCTGTACGACTCCAGGACCACCCACAGCCGGGACGTGCTCTTCGACGTCgTCGACCGCTACGAGCTGCCGGTGCTGGCGCCGCCGATCCCCCGGACCGTG	GATCGCACGTGGGTAACAGTCCTACACACCCCAGAAGCGATTACAGATAAgTCGACCGCTACGAGTTGCCGGTGCTGGCGCCGCCGATCCCGCGCACGGTG	NZ_LQIV01000045.1:159230-162229	Bacteria;Actinobacteria;Actinobacteria;Corynebacteriales;Mycobacteriaceae;Mycobacterium;Mycobacterium sp. JLS;Mycobacterium sp. JLS	Y-Int.2:1527430-1529679,Y-Int.1:1526241-1527446		L	2589	1.88921	3.52425	0.102251	-0.0278	0.0947937		C1523652-1545000(2)	1	1	Tnp_256.3
NC_009077.1	TIGER,Islander	2313071	2369691	7.482	-	3	75	Mjl1.57.V	V	56621		24	Other	0	0	GCGATTAGCTCAGCGGGAGAGCGCTTCCCTGACACGGAAGAGGTCACTGGttcaatcccagtatcgcgcaccacGCATTATTGCAGCTCAAAGGCTGTAAACGGCAGTGCCATTTGGGACCTGT	GCGATTAGCTCAGCGGGAGAGCGCTTCCCTGACACGGAAGAGGTCACTGGttcaatcccagtatcgcgcaccacATTCGTCTGAGCGGCCCGGGTTCCCACCGGGCCTTTGCTGTCTCCAGCGA	TCACGGTTCACGCTGATCACGCCCTCGAGCATAGCAAACATGAAATGAGAttcaatcccagtatcgcgcaccacATTCGTCTGAGCGGCCCGGGTTCCCACCGGGCCTTTGCTGTCTCCAGCGA	NZ_LZST01000075.1:68481-71480	Bacteria;Actinobacteria;Actinobacteria;Corynebacteriales;Mycobacteriaceae;Mycobacterium;Mycobacterium sp. JLS;Mycobacterium sp. JLS	Y-Int.3:2313269-2314435,S-Core.1:2359719-2360306		L	198	2.55937	3.30128	0.175262	-0.06005	0.060725		CI3prime.NC_009077.1_t13_tRNA-Val(GAC)[1i]	1	1	Tnp_51.7,Tnp_51_1.1,Tnp_51.6,Tnp_3.8,Tnp_3.1,Tnp_3.6,Tnp_21_1.1,Tnp_51.2,Tnp_3_1o.6,Tnp_407.3,Tnp_407.9
NC_009077.1	TIGER,Islander	3855999	3869091	24.832	+	2	50	Mjl1.13.K	K	13093		85	Other	0	0	CTGTTATCGTCTTCCCCGCGCGCCGTTAGCTCAGTTGGTAGAGCAGCTGActcttaatcagcgggtccggggttcgaaaccctgacggcgcaccaccacgaagaccccgctcaggcggggttttcgtcgtttcggGGCTGGGTCCGACTGTGACAGATGTGACGGATGAGGCCAAAAGGTCTCCA	CTGTTATCGTCTTCCCCGCGCGCCGTTAGCTCAGTTGGTAGAGCAGCTGActcttaatcagcgggtccggggttcgaaaccctgacggcgcaccaccacgaaagcctcgcctcggcggggctttcgtcgtttcggACCGTTGCTTGGCTTGCCCCAGGTCGGTCGGCGCCCAGTACGCGCCGACC	CTGGGCTAGCCCACGTCATCGCCGCAGGTCAGAAGTTAGCCGGTATCGTTctcttaatcagcgggtccggggttcgaaaccctgacggcgcaccaccacgaaagcctcgcctcggcggggctttcgtcgtttcggACCGTTGCTTGGCTTGCCCCAGGTCGGTCGGCGCCCAGTACGCGCCGACC	NC_008146.1:3888631-3885632	Bacteria;Actinobacteria;Actinobacteria;Corynebacteriales;Mycobacteriaceae;Mycobacterium;Mycobacterium sp. JLS;Mycobacterium sp. JLS	Y-Int.4:3858346-3859857,S-Int.1:3859860-3861002		L	2347	6.42522	13.1776	0.46457	-0.0758	0.112144		CI3prime.NC_009077.1_t30_tRNA-Lys(CTT),B2[1i],3	1	1
NC_009077.1	TIGER,Islander	4114086	4134431	4.769	+	4	100	Mjl1.20.R	R	20346		23	Phage2	0	3	CCCGTAGCTCAGGGGATAGAGCGTCTGCCTCCGGAGCAGAAGGCCGCAGGttcgaatcctgccgggggcaccaGGTCAGACCCTATTTTTGACTGCGGCGTGCGATATACGTGCAAGATAAGC	CCCGTAGCTCAGGGGATAGAGCGTCTGCCTCCGGAGCAGAAGGCCGCAGGttcgaatcctgccgggggcaccaCACCGAAACCGCCATTTACCAGCGGGTCTGAGCCGCAGGCGGCTAGCCGC	CGGGTGTTTGCGGTGGTCACCGGCAAGATTGCACGGTGCTACTCGGCTAAttcgaatcctgccgggggcaccaCACCGAAACCGCCATTTACCAGCGGGTCTGAGCCGCAGGCGGCTAGCCGC	NC_008146.1:4153279-4150280	Bacteria;Actinobacteria;Actinobacteria;Corynebacteriales;Mycobacteriaceae;Mycobacterium;Mycobacterium sp. JLS;Mycobacterium sp. JLS	S-Core.2:4128401-4129090,Y-Int.5:4133100-4134263		R	168	3.01137	4.30738	0.46457	-0.0022	0.0609063		CI3prime.NC_009077.1_t32_tRNA-Arg(CCG)[1i]	1	1
NC_009077.1	TIGER,Islander	4676677	4826618	3.477	-	4	100	Mjl1.150.L	L	149942		50	Other	0	0	CGCTTCCGAGGACGTCCCGGAGCCGCGAGCCGGCCTCAGTATGCTTCCACctgcagaagcccccatagcccaattggcagaggcagcggacttaaaatccTCTGAACTGGGCGTTTGTCGCGTTGGCTAGGCGCGGGTCGCGCAGATAAA	CGCTTCCGAGGACGTCCCGGAGCCGCGAGCCGGCCTCAGTATGCTTCCACctgcagaagcccccatagcccaattggcagaggcagcggacttaaaatccGCCAAGTGTCGGTTCGAGTCCGACTGGGGGCACAGCCGACGCTTATGGGG	GTATTCAGAGCATCGTGACGAGGCGGAAAGGGCCTAAATTAGGCTCTGAActgcaacgcccccatagcccaattggcagaggcagcggacttaaaatccgCCCAGTGTCGGTTCGAGTCCGACTGGGGGCACAGCCGACGCCTATGGGCC	NC_008146.1:4479326-4482325	Bacteria;Actinobacteria;Actinobacteria;Corynebacteriales;Mycobacteriaceae;Mycobacterium;Mycobacterium sp. JLS;Mycobacterium sp. JLS	Y-Int.7:4800236-4801183,Y-Int.8:4807099-4807449,Y-Int.6:4676733-4678007		L	56	0.666526	0.957393	0.0776237	-0.03795	0.07655		CI5prime.NC_009077.1_t33_tRNA-Leu(TAA)[1i]	1	1	Tnp_407.4,Tnp_407.6
NC_009077.1	TIGER	5535804	5551254	6.636	-	2	50	Mjl1.15.DNA_ligase_A_M	DNA_ligase_A_M	15451	12	1	Other	0	0	TGCCGACCGAATCCGGCGTCTGGTCCTACGAACCGAAATGGGACGGCTTCcTTCACTGGACTTGTCAAGGTTGTTCAGGGGGCCGAAGGAAGGTTGTCTTG	TGCCGACCGAATCCGGCGTCTGGTCCTACGAACCGAAATGGGACGGCTTCcGCGCACTGGTGTTCCGCGACGGTGACGACGTCGTGCTGATGTCCAGGAGC	CCCGCCGCAGCCACTCCATCGGAAGGCTCGCCGAAGTTCAGTCAACTAGAcGCGCACTGGTGTTCCGCGACGGTGACGACGTCGTGCTGATGTCCAGGAGC	NC_008146.1:5206740-5209739	Bacteria;Actinobacteria;Actinobacteria;Corynebacteriales;Mycobacteriaceae;Mycobacterium;Mycobacterium sp. JLS;Mycobacterium sp. JLS	Y-Int.9:5535836-5537035,Y-Int.10:5537092-5539044		L	32	3.53915	4.94642	0.259442	-0.01745	0.0720125		C5535804-5551254(2)	1	1
NC_008705.1	TIGER,Islander	1545212	1610676	6.212	+	2	25	Mkm1.65.M	M	65465		89	Other	0	0	GGTAACCTCATGTTCACCAACGCGGGGTGGAGCAGCTCGGTAGCTCGCTGggctcataacccagaggtcgcaggttcgaatcctgtccccgctactaggtagaacggccctcggacttcggtccgggggccgttttcatCGGGTTTGTGAACGCATTTGTGAACATTAGCTGGGCTAACAGGCCGGCAG	GGTAACCTCATGTTCACCAACGCGGGGTGGAGCAGCTCGGTAGCTCGCTGggctcataacccagaggtcgcaggttcgaatcctgtccccgctaccaggtaaaacggcccccggagatcacgccgggggccgttttcatGCTCAAGCGGTTGCGGGCTGACAGAGGAGGCCTGTGCCGCACCAGTTCTG	TCGACCTGCACGTTCGCGACATGATTGGAACCGCAAGACCGCAACCGGCCggctcataacccagaggtcgcaggttcgaatcctgtccccgctaccaggtaaaacggcccccggagatcacgccgggggccgttttcatGCTCAAGCGGTTGCGGGCTGACAGAGGAGGCCTGTGCCGCACCAGTTCTG	NZ_LZST01000027.1:33426-30427	Bacteria;Actinobacteria;Actinobacteria;Corynebacteriales;Mycobacteriaceae;Mycobacterium;Mycobacterium sp. KMS;Mycobacterium sp. KMS	Y-Int.6:1549290-1550618	Y-Int	L	4078	2.1207	2.8235	0.11776	-0.0403	0.0736938		CI3prime.NC_008705.1_t8_tRNA-Met(CAT),B2[1i]	1	1	Tnp_256.23,Tnp_407.20,Tnp_407.19,Tnp_51_1.6,Tnp_51.4,Tnp_256.15	329
NC_008705.1	TIGER	1818870	1824256	6.002	+	6	75	Mkm1.5.hsaD|mprA	hsaD|mprA	5387	33	8	Other	0	0	AATGAAGAACTGTGTCGATGTGATGGTCGACAGTTTGCGTCGGCAGCCGCacccgctgAGTTGAGTCCCGCATAGTGGTGTAGCGCGGTTGCTGGGTTCGTCATCGTG	CAATGAAGAACTGTGTCGATGTGATGGTCGACAGTTTGCGTCGGCAGCCGcaccgctgCGCCCGCGTGACGTGGGCATCGTCTCCCCTTCGAGAGTCCCATTTACACA	GCTTAACCCACCGGATCACGCAGCACTACACCACTTCCCGGGACTTGACCcaccgctgCGCCCGCGTGACGTGGGCATCGTCTCCCCTTCGAGAGTCCCATTTACACA	NC_009077.1:1754577-1751578	Bacteria;Actinobacteria;Actinobacteria;Corynebacteriales;Mycobacteriaceae;Mycobacterium;Mycobacterium sp. KMS;Mycobacterium sp. KMS	Y-Int.8:1821247-1823460,Y-Int.7:1820141-1821250		R	796	3.71986	7.96656	-0.00427381	-0.0317	0.06585	C1820019-1823980(1)	C1818870-1824256(6)	1	1	Tnp_256.9,Tnp_256.24
NC_008705.1	TIGER,Islander	3087323	3098157	19.184	-	3	37.5	Mkm1.11.P	P	10835	13	87	Phage1	0	1	GGAGCAATCCCACGGCAACGGGCTGTGGCGCAGCTTGGTAGCGCACTTGActgggggtcaagtggtcgcaggttcaaatcctgtcagcccgacgcaggtcagaggcggtttccgagaaatcgggagccgccttttctATGCCTTACCCAAACTGTGTACCCAAACCAGGTCACAGCCCGAGCGCGGT	GGAGCAATCCCGCGGCAACGGGCTGTGGCGCAGCTTGGTAGCGCACTTGActgggggtcaagtggtcgcaggttcaaatcctgtcagcccgacgcaggtcagaggcggtttccgagaattcggaagccgccttttctCATTCGGCCCAACTCCGGGCCCCGGTGTCGGGCCGACCTCAAAGTTGTGA	AGGGTGGTTTCTGGTACATCGGCGGGCGTAGGCGAACACACTTGCGATGCctgggggtcaagtggtcgcaggttcaaatcctgtcagcccgacgcaggtcagaggcggtttccgagaattcggaagccgccttttctCATTCGGCCCGACTCCGGGCCCCGGTGTTGGGCCGACCTCAAAGTTGTGA	NZ_LZID01000074.1:32760-35759	Bacteria;Actinobacteria;Actinobacteria;Corynebacteriales;Mycobacteriaceae;Mycobacterium;Mycobacterium sp. KMS;Mycobacterium sp. KMS	Y-Int.10:3096902-3098041	Y-Int	R	116	4.37035	16.3146	0.501609	-0.0341	0.066175		CI3prime.NC_008705.1_t17_tRNA-Pro(GGG)[1i]	1	1		328
NC_008705.1	TIGER,Islander	3211179	3221572	17.758	+	1	12.5	Mkm1.10.L	L	10394		61	Phage1	0	1	CCTCTATGGTGGAACACCGCAGGCCCTCGTATCCCAACTGGCAGAGGAAAcggattcaaaacccgtacagtgtgagttcgaatctcaccgagggcaccagcaaacgcaggtCAAGTGCTATTCCCGGCTTCGGGAACAGCTTTGAGCATGGCAACCGTCCG	CCTCTATGGTGGAACACCGCAGGCCCTCGTATCCCAACTGGCAGAGGAAAcggattcaaaacccgtacagtgtgagttcgaatctcaccgagggcaccaacaaccgcaggtGGACGGCCCGTGAACGGAACAGGTCGCCGCACGTTCGACCCGAAGGTACG	GAGTTTGTTGGACAACCAACGCAGCTTGAATCGACAAACCCCAGATAGGGcggattcaaaacccgtacagtgtgagttcgaatctcaccgagggcaccaacaaccgcaggtGGACGGCCCGTGAACGGAACAGGTCGCCGCACGTTCGACCCGAAGGTACG	NC_008146.1:3193094-3196093	Bacteria;Actinobacteria;Actinobacteria;Corynebacteriales;Mycobacteriaceae;Mycobacterium;Mycobacterium sp. KMS;Mycobacterium sp. KMS	Y-Int.11:3211232-3212455	Y-Int	L	53	4.51142	13.7863	0.501609	-0.0396	0.06645		CI3prime.NC_008705.1_t19_tRNA-Leu(CAA),B2[1i]	1	1
NC_008705.1	TIGER	3752771	3760433	15.863	-	5	62.5	Mkm1.8.mshD	mshD	7663		20	ICE1	2	2	CCATCGGCCAGCAGGTGGCCGACCTGATGAAGGAACACCACCCCGAGGAGccgcactggtacctagggatGCCGAACACCTCGGCATAGGGTTTCACCTGCGGGTTTGCAGGCAATCTCC	CCATCGGCCAGCAGGTGGCCGACCTGATGAAGGAACACCACCCCGAGGAGccgcactggtacctggcgatCATCGGCAGCGATCCGACCGTACGCGGGGCGGGTCTCGGACAGGCGCTGA	ACGAGCGACCATGGTCAAACGCGGACCGCATGGCACTCATGCCTGCGCTAccgcactggtacctggcgatCATCGGCAGCGATCCGACCGTACGCGGGGCGGGTCTCGGACAGGCGCTGA	NZ_LZST01000057.1:36189-33190	Bacteria;Actinobacteria;Actinobacteria;Corynebacteriales;Mycobacteriaceae;Mycobacterium;Mycobacterium sp. KMS;Mycobacterium sp. KMS	Y-Int.12:3759428-3760330	Y-Int	R	103	3.32858	17.2452	0.295726	-0.0181	0.0869125		C3752771-3760433(5)	1	1
NC_008705.1	TIGER	3774109	3781828	15.957	-	8	100	Mkm1.8.Competence	Competence	7720		13	ICE1	0	2	ACACCGCGACCGTTCCGCCGGACACGACGGCGGACTTCCGTACCGCGGGTttgacccatctgaGCCTATCATTGAGGCATGGATAGACTCGTCGGCATCTACTGCCGAATCAG	ACACCGCGGCCGTTCCGCCGGACACGACGGCGGACTTCCGCACCGCGGGTctgacccatctgaCGGCGGTGTCGGGCGCCAACGTGACGATCGTGTGCGGGGCGGTGCTGCTC	CCTGTCGGTTCGGTCATGGTGGTTGCCCCTTTCCGTGTCTTGTCTACACActgacacacctgaCGGCGGTGTCGGGCGCCAACGTGACGATCGTGTGCGGGGCGGTGCTGCTC	NZ_LZST01000057.1:22028-25027	Bacteria;Actinobacteria;Actinobacteria;Corynebacteriales;Mycobacteriaceae;Mycobacterium;Mycobacterium sp. KMS;Mycobacterium sp. KMS	S-Int.2:3780424-3781806	S-Int	R	22	6.07529	14.47	0.195726	-0.0199	0.074525		C3774109-3781828(8)	1	1		330
NC_008705.1	TIGER	4524316	4534857	7.836	+	2	25	Mkm1.11.DUF222	DUF222	10542	26	14	ICE1	0	2	TCTACCTCGGCCGCGCCAAACGCTGCGCCACCACCGCCCAACGCCTAGCCctgttcgcccgagaAAAGTGGACTCGGATACTGATACCTTGGCGGCATGAGAGCAGCCATCTAC	TCTACCTCGGCCGCGCCAAACGCTGCGCCACCACCGCCCAACGCCTGGCCctgttcgcccgcgaCAGGGGCTGCACCCACCCCGGCTGCACCGTGCCGTTCTATTGGACCGAAG	CAGCAGCCCACCCGCGACACCGGCTGTGAGCCATGAGTATCCGACCAATActgtctcgcccgcgACAGGGGCTGCACCCACCCCGGCTGCACCGTGCCGTTCTATTGGACCGAA	NZ_LZID01000062.1:131952-128953	Bacteria;Actinobacteria;Actinobacteria;Corynebacteriales;Mycobacteriaceae;Mycobacterium;Mycobacterium sp. KMS;Mycobacterium sp. KMS	S-Int.4:4524356-4525765	S-Int	L	40	3.49892	5.5701	0.483226	-0.0126	0.0689188		C4524316-4534857(2)	1	1
NC_008146.1	TIGER,Islander	1540904	1605019	5.972	+	2	13.33	Mmc1.64.M	M	64116		89	Other	0	0	GGTAACCTCATGTTCACCAACGCGGGGTGGAGCAGCTCGGTAGCTCGCTGggctcataacccagaggtcgcaggttcgaatcctgtccccgctactaggtagaacggccctcggacttcggtccgggggccgttttcatCGGGTTTGTGAACGCATTTGTGAACATTAGCTGGGCTAACAGGCCGGCAG	GGTAACCTCATGTTCACCAACGCGGGGTGGAGCAGCTCGGTAGCTCGCTGggctcataacccagaggtcgcaggttcgaatcctgtccccgctaccaggtaaaacggcccccggagatcacgccgggggccgttttcatGCTCAAGCGGTTGCGGGCTGACAGAGGAGGCCTGTGCCGCACCAGTTCTG	TCGACCTGCACGTTCGCGACATGATTGGAACCGCAAGACCGCAACCGGCCggctcataacccagaggtcgcaggttcgaatcctgtccccgctaccaggtaaaacggcccccggagatcacgccgggggccgttttcatGCTCAAGCGGTTGCGGGCTGACAGAGGAGGCCTGTGCCGCACCAGTTCTG	NZ_LZST01000027.1:33426-30427	Bacteria;Actinobacteria;Actinobacteria;Corynebacteriales;Mycobacteriaceae;Mycobacterium;Mycobacterium sp. MCS;Mycobacterium sp. MCS	Y-Int.1:1544982-1546310	Y-Int	L	4078	1.96962	2.72574	0.126051	-0.0404	0.0735313		CI3prime.NC_008146.1_t8_tRNA-Met(CAT),B2[1i]	1	1	Tnp_256.11,Tnp_407.9,Tnp_407.7,Tnp_256.17	329
NC_008146.1	TIGER,Islander	3069435	3080269	19.287	-	3	20	Mmc1.11.P	P	10835	13	90	Phage1	0	1	GCAGGAGCAATCCCACGGCAACGGGCTGTGGCGCAGCTTGGTAGCGCACTtgactgggggtcaagtggtcgcaggttcaaatcctgtcagcccgacgcaggtcagaggcggtttccgagaaatcgggagccgccttttctATGCCTTACCCAAACTGTGTACCCAAACCAGGTCACAGCCCGAGCGCGGT	GCAGGAGCAATCCCACGGCAACGGGCTGTGGCGCAGCTTGGTAGCGCACTtgactgggggtcaagtggtcgcaggttcaaatcctgtcagcccgacgcaggtcagaggcggtttccgagaattcggaagccgccttttctCATTCGGCCCAACTCCGGGCCCCGGTGTCGGGCCGACCTCAAAGTTGTGA	AAGAGGGTGGTTTCTGGTACATCGGCGGGCGTAGGCGAACACACTTGCGAtgcctgggggtcaagtggtcgcaggttcaaatcctgtcagcccgacgcaggtcagaggcggtttccgagaattcggaagccgccttttctCATTCGGCCCGACTCCGGGCCCCGGTGTTGGGCCGACCTCAAAGTTGTGA	NZ_LZST01000049.1:15080-12081	Bacteria;Actinobacteria;Actinobacteria;Corynebacteriales;Mycobacteriaceae;Mycobacterium;Mycobacterium sp. MCS;Mycobacterium sp. MCS	Y-Int.3:3079014-3080153	Y-Int	R	116	4.38229	16.3483	0.504348	-0.03425	0.06655		CI3prime.NC_008146.1_t17_tRNA-Pro(GGG)[1i]	1	1		328
NC_008146.1	TIGER	3739627	3747346	15.981	-	8	53.33	Mmc1.8.Competence	Competence	7720		13	ICE1	0	2	ACACCGCGACCGTTCCGCCGGACACGACGGCGGACTTCCGTACCGCGGGTttgacccatctgaGCCTATCATTGAGGCATGGATAGACTCGTCGGCATCTACTGCCGAATCAG	ACACCGCGGCCGTTCCGCCGGACACGACGGCGGACTTCCGCACCGCGGGTctgacccatctgaCGGCGGTGTCGGGCGCCAACGTGACGATCGTGTGCGGGGCGGTGCTGCTC	CCTGTCGGTTCGGTCATGGTGGTTGCCCCTTTCCGTGTCTTGTCTACACActgacacacctgaCGGCGGTGTCGGGCGCCAACGTGACGATCGTGTGCGGGGCGGTGCTGCTC	NZ_LZST01000057.1:22028-25027	Bacteria;Actinobacteria;Actinobacteria;Corynebacteriales;Mycobacteriaceae;Mycobacterium;Mycobacterium sp. MCS;Mycobacterium sp. MCS	S-Int.1:3745942-3747324	S-Int	R	22	6.08723	14.5036	0.198465	-0.0207	0.0726062		C3739627-3747346(8)	1	1		330
NC_008146.1	TIGER	4425038	4432319	22.461	+	15	100	Mmc1.7.DUF2319	DUF2319	7282	33	8	Other	0	0	GGTGCTCCAGCCGCCCGGGTGGACGCCGGAGAAGACCGAGCGGCTTCGGCcggtgctgACAGCGACTCATTAAAGAACACTCCGAATGCAGAGGAACCCCCGTGCCAA	GGTGCTCCAGCCGCCCGGGTGGACGCCGGAGAAGACCGAGCGGCTTCGGCcggtgctgCACTCCGACGAGAACAGTTAGACGAGAACGCCTTCGGCCTCGAGCGCGTG	GTAAACGGCCGCTGATGTGGTCTGCATCCCTAGAGTATACTTCGGATAGTcgctggtgCACTCCGACGAGAACAGTTAGACGAGAACGCCTTCGGCCTCGAGCGCGTG	NC_008705.1:4460736-4463735	Bacteria;Actinobacteria;Actinobacteria;Corynebacteriales;Mycobacteriaceae;Mycobacterium;Mycobacterium sp. MCS;Mycobacterium sp. MCS	S-Int.3:4430909-4432201	S-Int	R	118	5.70701	18.5597	0.512751	-0.02565	0.08005		C4425038-4432319(15)	1	1
NC_017904.1	TIGER	2260657	2276576	12.44	-	10	62.5	Mmo3.16.glnA1	glnA1	15920		28	Other	0	0	CTTCAAGCGCGAGAACGAGATCCTGCCGGTCCAGATCCGGCCGCACCCCTacgaattcgcgctgtactacgacgtataGGCCCAGCTAACCTCCTGACCTGCGCCGACGCCCGCGGCTGGGCCGCGTC	CTTCAAGCGCGAGAACGAGATCCTGCCGGTCCAGATCCGGCCGCACCCCTacgaattcgcgctgtactacgacgtttaAGGACGCTTGACGAAACCACCCGCGCGGTTCGGTTGCCGCGCGGGTGGTT	CTGCGATTTCCCTACGCTGTAAACACAGCTAACGGTTGCGAACGCTCAGGacgtaattcgcgctgtactacgacgtttAAGGACGTCTGAGTCGGCTTGACGAAACCACCCGCGCGGTTCTGTTGCCG	NC_016946.1:2326802-2323803	Bacteria;Actinobacteria;Actinobacteria;Corynebacteriales;Mycobacteriaceae;Mycobacterium;Mycobacterium sp. MOTT36Y;Mycobacterium sp. MOTT36Y	Y-Int.3:2275346-2276554	Y-Int	R	22	2.24001	11.3682	0.383939	-0.039	0.0697125		C2260657-2276576(10)	1	1
NC_017904.1	TIGER	2732455	2743286	21.872	-	12	75	Mmo3.11.LCM	LCM	10832	25	9	Phage1	0	1	CAACGTATGGCTGGCCCAGCGCACGCGATCACCCATGTCTCGGATACGGCccggtggacCACATTGCGCTAATTCCGACACATGTCTACGCTGGTCACATGCGATTCCT	CAACGTATGGCTGGCCCAGCGCACGCGATCACCCATGTCTCGGATACGGCccggtggacGGCCTTGCACCGGGCCACCGAATCGGCCCGCCCCGACGCGTTGTTCAGCG	TTTGGGATTTTGAGCCCTTCATCGCGCGGCTGTATCGGATTACCGACGATccggtggacGGCCTTGCACCGGGCCACCGAATCGGCCCGCCCCGACGCGTTGTTCAGCG	NZ_MBDZ01000250.1:14927-11928	Bacteria;Actinobacteria;Actinobacteria;Corynebacteriales;Mycobacteriaceae;Mycobacterium;Mycobacterium sp. MOTT36Y;Mycobacterium sp. MOTT36Y	S-Int.1:2741824-2743242	S-Int	R	44	6.03631	14.7004	0.420376	-0.06725	0.07725		C2732455-2743286(12)	1	1
NC_017904.1	TIGER,Islander	3087598	3176228	0.111	-	6	37.5	Mmo3.89.P	P	88631	6	52	Other	0	0	TGCTGCCGGTGGAACCACTGGCGCGCGGGCTGTGGCGCAGTTTGGTAGCGcacttgactgggggtcaagtggtcgcaggttcaaatcctgtcagcccgaccaGAGGAAATGTGTCCTGATCTGCGGTGACGCGATTAGGTCAGGATGAGATG	TGCTGCCGGTGGAACCACTGGCGCGCGGGCTGTGGCGCAGTTTGGTAGCGcacttgactgggggtcaagtggtcgcaggttcaaatcctgtcagcccgaccaAGCCTACGAATGGCGGCGGCGAACGCCTCGCCCGCGGCGGCCGCTCACCG	GATGCGATGGCGGCGGAAACCGCCAGCGACCTCGGAAAACGTGCTACCCCcacttcctgggggtcaagtggtcgcaggttcaaatcctgtcagcccgaccaaGCCTACGAATGGCGGCGGCGAACGCCTCGCCCGCGGCGGCCGCTCACCGT	NZ_LJHL01000088.1:12228-9229	Bacteria;Actinobacteria;Actinobacteria;Corynebacteriales;Mycobacteriaceae;Mycobacterium;Mycobacterium sp. MOTT36Y;Mycobacterium sp. MOTT36Y	Y-Int.4:3174944-3176149	Y-Int	R	79	0.65706	1.47953	0.019277	-0.03375	0.0441812		CI3prime.NC_017904.1_t32_tRNA-Pro(GGG)[1i]	1	1	Tnp_21_1.3,Tnp_21_2.4,Tnp_21_1.4,Tnp_21.2
NC_017904.1	TIGER	4415337	4425420	8.131	+	16	100	Mmo3.10.DUF222.1	DUF222	10084	18	2	Other	0	0	TGCTCGACCCCGGCGGCTGGACCACCCGCAAAAACACCCGCGGCGACACCgaTTAACTCCACCGTCAACAAACGCTATAGTACTGGGTATGGCCACCACGTC	TGCTCGACCCCGGCGGCTGGACCACCCGCAAAAACACCCGCGGCGACACCgaATGGAAACCACCACCCCACCTCGAACGCGGACAACCCCGCACCAACACCT	TTGGGGCGGTTCCCTTTCCGTTGGTGTTCGTTTGCCAACGGCGGAGCTGGgaATGGAAACCACCACCCCACCTCGAACGCGGACAACCCCGCACCAACACCT	NZ_KL446993.1:664348-667347	Bacteria;Actinobacteria;Actinobacteria;Corynebacteriales;Mycobacteriaceae;Mycobacterium;Mycobacterium sp. MOTT36Y;Mycobacterium sp. MOTT36Y	S-Int.2:4415375-4416775	S-Int	L	38	5.91334	2.4425	0.671658	-0.00025	0.0674		C4415337-4425420(16)	1	1		331
NC_017904.1	TIGER	4570016	4580100	8.028	-	15	93.75	Mmo3.10.DUF222.2	DUF222	10085	18	2	Other	0	0	TGCTCAACCCCGGCGGCTGGACCACCCGCAAAAACCCCCGCGGCGACACCgaTTAACTCCACCGTCAACAAACGCTATAGTACTGGGTATGGCCACCACGTC	TGCTCAACCCCGGCGGCTGGACCACCCGCAAAAACCCCCGCGGCGACACCgaATGGAAACCACCACCCCACCTCGAGCGTAATCGGCCACGCACCAACACCT	TTGGGGCGGTTCCCTTTCCGTTGGTGTTCGTTTGCCAACGGCGGAGCTGGgaATGGAAACCACCACCCCACCTCGAGCGTAATCGGCCACGCACCAACACCT	NZ_AKIG01000002.1:580299-577300	Bacteria;Actinobacteria;Actinobacteria;Corynebacteriales;Mycobacteriaceae;Mycobacterium;Mycobacterium sp. MOTT36Y;Mycobacterium sp. MOTT36Y	S-Int.3:4578662-4580062	S-Int	R	38	5.91334	2.4425	0.662134	-0.0002	0.06745		C4570016-4580100(15)	1	1		331
NC_017904.1	TIGER	4739467	4781058	0.424	-	5	31.25	Mmo3.42.DUF222	DUF222	41592		5	Other	0	0	ATGTGGACCACACCATCCCGTACGCCGCCGGTGGGCCCACGCATGCCTCGaagctGAGATGATGTTAAACTACCCTCATGTCGCGCCGGAAAACCACTGCTCAGC	ATGTGGACCACACCATCCCCTACGCCGCCGGTGGCCCCACACACGCGTCGaacctCAAGGCGCTGTGCCGTACGCATCATTTGGTGAAAACGTTTTGGGGCTGGC	CGCGAATCCTTCTAGGCCCAAGTAAGTGGGCACATTCATGACTTGTCACTaacctCAAGGCGCTGTGTCGTACGCATCATTTGGTGAAAACGTTTTGGGGCTGGC	NC_016946.1:4552606-4549607	Bacteria;Actinobacteria;Actinobacteria;Corynebacteriales;Mycobacteriaceae;Mycobacterium;Mycobacterium sp. MOTT36Y;Mycobacterium sp. MOTT36Y	S-Int.4:4779594-4780925	S-Int	R	133	0.419614	0.385046	0.138325	-0.0358	0.0645312		C4739467-4781058(5)	1	1	Tnp_427.1
NC_017523.1	TIGER	697031	699393	7.384	-	1	0.33	Mtu10.2.tcrA	tcrA	2363		7	Other	0	0	CCTCGGCCGAGTCCACCACGACCAACTCCCGACCCTGAGCGGCCAGCGCAgcgtggaCATACTCCGAACCGAACCGGCAGAACCGATCCCGATGCTCAACCACAATC	CCTCGGCCGAGTCCACCACGACCAACTCCCGACCCTGAGCGGCCAGCGCAgcctggaTGGCGGCGCCGACGATTACCTCACCAAACCGTTCAACCTCGACGAACTGT	ACCGGTGCTGATGCTTACCGCCCGCGGCGCGGTCACCGACCGCATCGCGGgcctagaCGGCGGCGCCGACGATTACCTCACCAAACCGTTCAACCTCGACGAACTGT	NC_019951.1:720464-717465	Bacteria;Actinobacteria;Actinobacteria;Corynebacteriales;Mycobacteriaceae;Mycobacterium;Mycobacterium tuberculosis;Mycobacterium tuberculosis CCDC5079	S-Core_is607.1:698999-699583	S-Core_is607	R	1	6.53127	2.85583	0.113745	0.0383	0.087275		C697031-699393(1)	1	1		323
NC_017523.1	TIGER,Islander	2951804	2961427	11.055	+	299	100	Mtu10.10.V	V	9624		28	Phage1	0	1	CCAGCGCGATTAGCTCAGCGGGAGAGCGCTTCCCTGACACGGAAGAGGTCactggttcaatcccagtatcgcgcaccaGTGTTCGAGCAGGTCAGGCCTGGTTTTTACCGGGCCTTCGCCGTTTCCGC	CCAGCGCGATTAGCTCAGCGGGAGAGCGCTTCCCTGACACGGAAGAGGTCactggttcaatcccagtatcgcgcaccaCGATTGACCTGCGGTTTCATCCACAAAATCTGGGCTGCGTGAACTAAATG	CAGAGGCTTTCTGTACAGGTCAGACAGTATCCCACCGGCCCACTAGTGAAactggttcaatcccagtatcgcgcaccaCGATTGACCTGCGGTTTCATCCACAAAATCTGGGCTGCGTGAACTAAATG	NZ_KK339242.1:2927537-2924538	Bacteria;Actinobacteria;Actinobacteria;Corynebacteriales;Mycobacteriaceae;Mycobacterium;Mycobacterium tuberculosis;Mycobacterium tuberculosis CCDC5079	Y-Int.3:2960131-2961258,Y-Int.2:2952349-2953347		R	169	2.80539	17.8366	0.137555	0.01085	0.0487562	C2952279-2954314(1),C2952688-2955668(1)	CI3prime.NC_017523.1_t33_tRNA-Val(GAC)[1i]	1	1		332
NC_017523.1	TIGER	3308704	3310758	1.337	-	2	0.67	Mtu10.2.thiL	thiL	2055		2	Other	0	0	ACAGGGCCAGAACGGGCCGAAGGAGGCGGCGTGGGCGACGACGCATCGGGggGTGCCAGCTGTTGCGGGTTGAGTGGTCGGTAGTTGTCAGTGGCGTGCGGT	ACAGGGCCAGAACGGGCCGAAGGAGGCGGCGTGGGCGACGACGCATCGGGggAGTCCCCGACGCTGCAGCAGCTCGGCGAGTTCGCCGTGATCGACCGGCTG	CCGAGACGGGGTGCAAGTCGCGTGACCACTAAAGATCACTCACTTGCAACggAGTCCCCGACGCTGCAGCAGCTCGGCGAGTTCGCCGTGATCGACCGGCTG	NC_019965.1:3376166-3373167	Bacteria;Actinobacteria;Actinobacteria;Corynebacteriales;Mycobacteriaceae;Mycobacterium;Mycobacterium tuberculosis;Mycobacterium tuberculosis CCDC5079	S-Core_is607.5:3310110-3310694	S-Core_is607	R	64	7.62321	2.48485	-0.219588	-0.0031	0.0848375		C3308704-3310758(2)	1	1		324
NC_017522.1	TIGER	695182	697545	0.074	-	1	0.33	Mtu11.2.tcrA	tcrA	2364		7	Other	0	0	CCTCGGCCGAGTCCACCACGACCAACTCCCGACCCTGAGCGGCCAGCGCAgcgtggaCATACTCCGAACCGAACCGGCAGAACCGATCCCGATGCTCAACCACAATC	CCTCGGCCGAGTCCACCACGACCAACTCCCGACCCTGAGCGGCCAGCGCAgcctggaTGGCGGCGCCGACGATTACCTCACCAAACCGTTCAACCTCGACGAACTGT	ACCGGTGCTGATGCTTACCGCCCGCGGCGCGGTCACCGACCGCATCGCGGgcctagaCGGCGGCGCCGACGATTACCTCACCAAACCGTTCAACCTCGACGAACTGT	NC_019951.1:720464-717465	Bacteria;Actinobacteria;Actinobacteria;Corynebacteriales;Mycobacteriaceae;Mycobacterium;Mycobacterium tuberculosis;Mycobacterium tuberculosis CCDC5180	S-Core_is607.1:697151-697735	S-Core_is607	R	1	4.14657	1.81019	-0.211929	0.03865	0.0860563		C695182-697545(1)	1	1		323
NC_017522.1	TIGER,Islander	2958210	2967833	11.111	+	299	100	Mtu11.10.V	V	9624		28	Phage1	0	1	CCAGCGCGATTAGCTCAGCGGGAGAGCGCTTCCCTGACACGGAAGAGGTCactggttcaatcccagtatcgcgcaccaGTGTTCGAGCAGGTCAGGCCTGGTTTTTACCGGGCCTTCGCCGTTTCCGC	CCAGCGCGATTAGCTCAGCGGGAGAGCGCTTCCCTGACACGGAAGAGGTCactggttcaatcccagtatcgcgcaccaCGATTGACCTGCGGTTTCATCCACAAAATCTGGGCTGCGTGAACTAAATG	CAGAGGCTTTCTGTACAGGTCAGACAGTATCCCACCGGCCCACTAGTGAAactggttcaatcccagtatcgcgcaccaCGATTGACCTGCGGTTTCATCCACAAAATCTGGGCTGCGTGAACTAAATG	NZ_KK339242.1:2927537-2924538	Bacteria;Actinobacteria;Actinobacteria;Corynebacteriales;Mycobacteriaceae;Mycobacterium;Mycobacterium tuberculosis;Mycobacterium tuberculosis CCDC5180	Y-Int.2:2958755-2959753,Y-Int.3:2966537-2967664		R	169	2.79245	17.8341	0.145214	0.0109	0.048675	C2958685-2960720(1),C2959094-2962074(1)	CI3prime.NC_017522.1_t33_tRNA-Val(GAC)[1i]	1	1		332
NC_017522.1	TIGER	3314705	3316759	1.168	-	2	0.67	Mtu11.2.thiL	thiL	2055		2	Other	0	0	ACAGGGCCAGAACGGGCCGAAGGAGGCGGCGTGGGCGACGACGCATCGGGggGTGCCAGCTGTTGCGGGTTGAGTGGTCGGTAGTTGTCAGTGGCGTGCGGT	ACAGGGCCAGAACGGGCCGAAGGAGGCGGCGTGGGCGACGACGCATCGGGggAGTCCCCGACGCTGCAGCAGCTCGGCGAGTTCGCCGTGATCGACCGGCTG	CCGAGACGGGGTGCAAGTCGCGTGACCACTAAAGATCACTCACTTGCAACggAGTCCCCGACGCTGCAGCAGCTCGGCGAGTTCGCCGTGATCGACCGGCTG	NC_019965.1:3376166-3373167	Bacteria;Actinobacteria;Actinobacteria;Corynebacteriales;Mycobacteriaceae;Mycobacterium;Mycobacterium tuberculosis;Mycobacterium tuberculosis CCDC5180	S-Core_is607.5:3316111-3316695	S-Core_is607	R	64	7.61028	2.48233	-0.211929	-0.0024	0.0839625		C3314705-3316759(2)	1	1		324
NC_002755.2	TIGER	700910	703272	7.42	-	1	0.06	Mtu12.2.tcrA	tcrA	2363		7	Other	0	0	CCTCGGCCGAGTCCACCACGACCAACTCCCGACCCTGAGCGGCCAGCGCAgcgtggaCATACTCCGAACCGAACCGGCAGAACCGATCCCGATGCTCAACCACAATC	CCTCGGCCGAGTCCACCACGACCAACTCCCGACCCTGAGCGGCCAGCGCAgcctggaTGGCGGCGCCGACGATTACCTCACCAAACCGTTCAACCTCGACGAACTGT	ACCGGTGCTGATGCTTACCGCCCGCGGCGCGGTCACCGACCGCATCGCGGgcctagaCGGCGGCGCCGACGATTACCTCACCAAACCGTTCAACCTCGACGAACTGT	NC_019951.1:720464-717465	Bacteria;Actinobacteria;Actinobacteria;Corynebacteriales;Mycobacteriaceae;Mycobacterium;Mycobacterium tuberculosis;Mycobacterium tuberculosis CDC1551	S-Core_is607.1:702878-703462	S-Core_is607	R	1	6.54557	2.85175	0.121629	0.03795	0.0867437		C700910-703272(1)	1	1		323
NC_002755.2	TIGER,Islander	2966150	2975773	12.202	+	299	19.19	Mtu12.10.V	V	9624		28	Phage1	0	1	CCAGCGCGATTAGCTCAGCGGGAGAGCGCTTCCCTGACACGGAAGAGGTCactggttcaatcccagtatcgcgcaccaGTGTTCGAGCAGGTCAGGCCTGGTTTTTACCGGGCCTTCGCCGTTTCCGC	CCAGCGCGATTAGCTCAGCGGGAGAGCGCTTCCCTGACACGGAAGAGGTCactggttcaatcccagtatcgcgcaccaCGATTGACCTGCGGTTTCATCCACAAAATCTGGGCTGCGTGAACTAAATG	CAGAGGCTTTCTGTACAGGTCAGACAGTATCCCACCGGCCCACTAGTGAAactggttcaatcccagtatcgcgcaccaCGATTGACCTGCGGTTTCATCCACAAAATCTGGGCTGCGTGAACTAAATG	NZ_KK354044.1:2030846-2027847	Bacteria;Actinobacteria;Actinobacteria;Corynebacteriales;Mycobacteriaceae;Mycobacterium;Mycobacterium tuberculosis;Mycobacterium tuberculosis CDC1551	Y-Int.2:2966695-2967693,Y-Int.3:2974477-2975604		R	169	2.17349	19.5664	0.216867	0.01065	0.0487812	C2967035-2970014(1),C2966625-2968660(1),C2968413-3115317(2)	CI3prime.NC_002755.2_t33_tRNA-Val(GAC)[1i]	1	1		332
NC_002755.2	TIGER	3328078	3330132	1.386	-	2	0.13	Mtu12.2.thiL	thiL	2055		2	Other	0	0	CACAGGGCCAGAACGGGCCGAAGAGGCGGCGTGGGCGACGACGCATCGGGggGTGCCAGCTGTTGCGGGTTGAGTGGTCGGTAGTTGTCAGTGGCGTGCGGT	ACAGGGCCAGAACGGGCCGAAGGAGGCGGCGTGGGCGACGACGCATCGGGggAGTCCCCGACGCTGCAGCAGCTCGGCGAGTTCGCCGTGATCGACCGGCTG	CCGAGACGGGGTGCAAGTCGCGTGACCACTAAAGATCACTCACTTGCAACggAGTCCCCGACGCTGCAGCAGCTCGGCGAGTTCGCCGTGATCGACCGGCTG	NC_019965.1:3376166-3373167	Bacteria;Actinobacteria;Actinobacteria;Corynebacteriales;Mycobacteriaceae;Mycobacterium;Mycobacterium tuberculosis;Mycobacterium tuberculosis CDC1551	S-Core_is607.5:3329484-3330068	S-Core_is607	R	64	7.63751	2.48076	-0.211704	-0.00305	0.0843437		C3328078-3330132(2)	1	1		324
NC_002755.2	TIGER	3870789	3880033	13.11	-	1558	100	Mtu12.9.DUF222	DUF222	9245	26	12	Phage1	0	1	CGTCTTGGTTGTGGAGGAATCGTTCGGGGTGGTGGAAGGTGTTGGTGCGGggttggccgtggACTGCTGAAGAACATTCCACGCCAGGAGATCAACCATGACCACCACACCA	CGTCTTGGTTGTGGAGGAATCGTTCGGGGTGGTGGAAGGTGTTGGTGCGGggttggccgtggTCGAGGTGGGGTGGTGGTAGCCATTCGGTGTGGCCGTGGGTGTTTTTGTG	TCGGAGGTAGACAGCAGCACGCACAGGTGTAGTGTATCTCACAGGTCCACggttggccgtggTCGAGGTGGGGTGGTGGTAGCCATTCGGTGTGGCCGTGGGTGTTTTTGTG	NZ_KK317002.1:3874188-3877187	Bacteria;Actinobacteria;Actinobacteria;Corynebacteriales;Mycobacteriaceae;Mycobacterium;Mycobacterium tuberculosis;Mycobacterium tuberculosis CDC1551	S-Int.1:3870822-3872213	S-Int	L	33	4.16341	17.1275	0.359725	0.00295	0.051025	C3870770-3880057(1),C3869854-3882393(5),C3870575-3880659(1)	C3870789-3880033(1558)	1	1		325
NC_017524.1	TIGER	699117	701479	7.432	-	1	0.33	Mtu15.2.tcrA	tcrA	2363		7	Other	0	0	CCTCGGCCGAGTCCACCACGACCAACTCCCGACCCTGAGCGGCCAGCGCAgcgtggaCATACTCCGAACCGAACCGGCAGAACCGATCCCGATGCTCAACCACAATC	CCTCGGCCGAGTCCACCACGACCAACTCCCGACCCTGAGCGGCCAGCGCAgcctggaTGGCGGCGCCGACGATTACCTCACCAAACCGTTCAACCTCGACGAACTGT	ACCGGTGCTGATGCTTACCGCCCGCGGCGCGGTCACCGACCGCATCGCGGgcctagaCGGCGGCGCCGACGATTACCTCACCAAACCGTTCAACCTCGACGAACTGT	NC_019951.1:719970-722969	Bacteria;Actinobacteria;Actinobacteria;Corynebacteriales;Mycobacteriaceae;Mycobacterium;Mycobacterium tuberculosis;Mycobacterium tuberculosis CTRI-2	S-Core_is607.1:701085-701669	S-Core_is607	R	1	6.52311	2.85832	0.125298	0.03805	0.0866875		C699117-701479(1)	1	1		323
NC_017524.1	TIGER,Islander	2964908	2974531	11.14	+	299	100	Mtu15.10.V	V	9624		28	Phage1	0	1	CCAGCGCGATTAGCTCAGCGGGAGAGCGCTTCCCTGACACGGAAGAGGTCactggttcaatcccagtatcgcgcaccaGTGTTCGAGCAGGTCAGGCCTGGTTTTTACCGGGCCTTCGCCGTTTCCGC	CCAGCGCGATTAGCTCAGCGGGAGAGCGCTTCCCTGACACGGAAGAGGTCactggttcaatcccagtatcgcgcaccaCGATTGACCTGCGGTTTCATCCACAAAATCTGGGCTGCGTGAACTAAATG	CAGAGGCTTTCTGTACAGGTCAGACAGTATCCCACCGGCCCACTAGTGAAactggttcaatcccagtatcgcgcaccaCGATTGACCTGCGGTTTCATCCACAAAATCTGGGCTGCGTGAACTAAATG	NZ_KK354044.1:2030846-2027847	Bacteria;Actinobacteria;Actinobacteria;Corynebacteriales;Mycobacteriaceae;Mycobacterium;Mycobacterium tuberculosis;Mycobacterium tuberculosis CTRI-2	Y-Int.3:2973235-2974362,Y-Int.2:2965453-2966451		R	169	2.79722	17.8391	0.149107	0.01065	0.0489438	C2965793-2968772(1),C2965383-2967418(1)	CI3prime.NC_017524.1_t33_tRNA-Val(GAC)[1i]	1	1		332
NC_017524.1	TIGER	3329859	3331913	1.392	-	2	0.67	Mtu15.2.thiL	thiL	2055		2	Other	0	0	ACAGGGCCAGAACGGGCCGAAGGAGGCGGCGTGGGCGACGACGCATCGGGggGTGCCAGCTGTTGCGGGTTGAGTGGTCGGTAGTTGTCAGTGGCGTGCGGT	ACAGGGCCAGAACGGGCCGAAGGAGGCGGCGTGGGCGACGACGCATCGGGggAGTCCCCGACGCTGCAGCAGCTCGGCGAGTTCGCCGTGATCGACCGGCTG	CCGAGACGGGGTGCAAGTCGCGTGACCACTAAAGATCACTCACTTGCAACggAGTCCCCGACGCTGCAGCAGCTCGGCGAGTTCGCCGTGATCGACCGGCTG	NC_019965.1:3376166-3373167	Bacteria;Actinobacteria;Actinobacteria;Corynebacteriales;Mycobacteriaceae;Mycobacterium;Mycobacterium tuberculosis;Mycobacterium tuberculosis CTRI-2	S-Core_is607.5:3331265-3331849	S-Core_is607	R	64	7.61505	2.48733	-0.208035	-0.00295	0.08465		C3329859-3331913(2)	1	1		324
NC_009565.1	TIGER	702690	705052	7.456	-	1	0.33	Mtu20.2.tcrA	tcrA	2363		7	Other	0	0	CCTCGGCCGAGTCCACCACGACCAACTCCCGACCCTGAGCGGCCAGCGCAgcgtggaCATACTCCGAACCGAACCGGCAGAACCGATCCCGATGCTCAACCACAATC	CCTCGGCCGAGTCCACCACGACCAACTCCCGACCCTGAGCGGCCAGCGCAgcctggaTGGCGGCGCCGACGATTACCTCACCAAACCGTTCAACCTCGACGAACTGT	ACCGGTGCTGATGCTTACCGCCCGCGGCGCGGTCACCGACCGCATCGCGGgcctagaCGGCGGCGCCGACGATTACCTCACCAAACCGTTCAACCTCGACGAACTGT	NC_019951.1:720464-717465	Bacteria;Actinobacteria;Actinobacteria;Corynebacteriales;Mycobacteriaceae;Mycobacterium;Mycobacterium tuberculosis;Mycobacterium tuberculosis F11	S-Core_is607.1:704658-705242	S-Core_is607	R	1	6.51642	2.85173	0.127089	0.0374	0.0876438		C702690-705052(1)	1	1		323
NC_009565.1	TIGER,Islander	2983323	2992946	11.098	+	299	100	Mtu20.10.V	V	9624		28	Phage1	0	1	CCAGCGCGATTAGCTCAGCGGGAGAGCGCTTCCCTGACACGGAAGAGGTCactggttcaatcccagtatcgcgcaccaGTGTTCGAGCAGGTCAGGCCTGGTTTTTACCGGGCCTTCGCCGTTTCCGC	CCAGCGCGATTAGCTCAGCGGGAGAGCGCTTCCCTGACACGGAAGAGGTCactggttcaatcccagtatcgcgcaccaCGATTGACCTGCGGTTTCATCCACAAAATCTGGGCTGCGTGAACTAAATG	CAGAGGCTTTCTGTACAGGTCAGACAGTATCCCACCGGCCCACTAGTGAAactggttcaatcccagtatcgcgcaccaCGATTGACCTGCGGTTTCATCCACAAAATCTGGGCTGCGTGAACTAAATG	NZ_CUWM01000001.1:2985005-2982006	Bacteria;Actinobacteria;Actinobacteria;Corynebacteriales;Mycobacteriaceae;Mycobacterium;Mycobacterium tuberculosis;Mycobacterium tuberculosis F11	Y-Int.2:2983868-2984866,Y-Int.3:2991650-2992777		R	169	2.79054	17.8325	0.150899	0.01035	0.0489313	C2983798-2985833(1),C2984208-2987187(1)	CI3prime.NC_009565.1_t33_tRNA-Val(GAC)[1i]	1	1		332
NC_009565.1	TIGER	3345231	3347285	1.445	-	2	0.67	Mtu20.2.thiL	thiL	2055		2	Other	0	0	ACAGGGCCAGAACGGGCCGAAGGAGGCGGCGTGGGCGACGACGCATCGGGggGTGCCAGCTGTTGCGGGTTGAGTGGTCGGTAGTTGTCAGTGGCGTGCGGT	ACAGGGCCAGAACGGGCCGAAGGAGGCGGCGTGGGCGACGACGCATCGGGggAGTCCCCGACGCTGCAGCAGCTCGGCGAGTTCGCCGTGATCGACCGGCTG	CCGAGACGGGGTGCAAGTCGCGTGACCACTAAAGATCACTCACTTGCAACggAGTCCCCGACGCTGCAGCAGCTCGGCGAGTTCGCCGTGATCGACCGGCTG	NC_019965.1:3376166-3373167	Bacteria;Actinobacteria;Actinobacteria;Corynebacteriales;Mycobacteriaceae;Mycobacterium;Mycobacterium tuberculosis;Mycobacterium tuberculosis F11	S-Core_is607.5:3346637-3347221	S-Core_is607	R	64	7.60836	2.48075	-0.206244	-0.00315	0.0847		C3345231-3347285(2)	1	1		324
NC_009525.1	TIGER	700772	703134	7.392	-	1	0.1	Mtu22.2.tcrA	tcrA	2363		7	Other	0	0	CCTCGGCCGAGTCCACCACGACCAACTCCCGACCCTGAGCGGCCAGCGCAgcgtggaCATACTCCGAACCGAACCGGCAGAACCGATCCCGATGCTCAACCACAATC	CCTCGGCCGAGTCCACCACGACCAACTCCCGACCCTGAGCGGCCAGCGCAgcctggaTGGCGGCGCCGACGATTACCTCACCAAACCGTTCAACCTCGACGAACTGT	ACCGGTGCTGATGCTTACCGCCCGCGGCGCGGTCACCGACCGCATCGCGGgcctagaCGGCGGCGCCGACGATTACCTCACCAAACCGTTCAACCTCGACGAACTGT	NC_019951.1:719970-722969	Bacteria;Actinobacteria;Actinobacteria;Corynebacteriales;Mycobacteriaceae;Mycobacterium;Mycobacterium tuberculosis;Mycobacterium tuberculosis H37Ra	S-Core_is607.1:702740-703324	S-Core_is607	R	1	6.50779	2.81942	0.126175	0.0379	0.0868625		C700772-703134(1)	1	1		323
NC_009525.1	TIGER	1780789	1790038	13.147	+	1010	100	Mtu22.9.DUF222	DUF222	9250	26	12	Phage1	0	1	CGTCGTTGTGGCGTAGCAGCTTCTCGTGGTGGTGGAAGGTGTTGGTGCGGggttggccgtggACTGCTGAAGAACATTCCACGCCAGGAGATCAACCATGACCACCACACCA	CGTCGTTGTGGCGTAGCAGCTTCTCGTGGTGGTGGAAGGTGTTGGTGCGGggttggccgtggTCGAGGTGGGGTGGTGGTAGCCATTCGGTGTGGCCGTGGGTGTTGTTGTG	TCGGAGGTAGACAGCAGCACGCACAGGTGTAGTGTATCTCACAGGTCCACggttggccgtggTCGAGGTGGGGTGGTGGTAGCCATTCGGTGTGGCCGTGGGTGTTGTTGTG	NZ_KK356575.1:1780316-1777317	Bacteria;Actinobacteria;Actinobacteria;Corynebacteriales;Mycobacteriaceae;Mycobacterium;Mycobacterium tuberculosis;Mycobacterium tuberculosis H37Ra	S-Int.1:1788614-1790005	S-Int	R	33	4.12563	17.0952	0.36427	0.0031	0.0515562	C1780866-1790117(1)	C1780789-1790038(1010)	1	1		325
NC_009525.1	TIGER,Islander	2981974	2992955	7.631	+	299	29.6	Mtu22.11.V	V	10982		28	Phage1	0	1	CCAGCGCGATTAGCTCAGCGGGAGAGCGCTTCCCTGACACGGAAGAGGTCactggttcaatcccagtatcgcgcaccaGTGTTCGAGCAGGTCAGGCCTGGTTTTTACCGGGCCTTCGCCGTTTCCGC	CCAGCGCGATTAGCTCAGCGGGAGAGCGCTTCCCTGACACGGAAGAGGTCactggttcaatcccagtatcgcgcaccaCGATTGACCTGCGGTTTCATCCACAAAATCTGGGCTGCGTGAACTAAATG	CAGAGGCTTTCTGTACAGGTCAGACAGTATCCCACCGGCCCACTAGTGAAactggttcaatcccagtatcgcgcaccaCGATTGACCTGCGGTTTCATCCACAAAATCTGGGCTGCGTGAACTAAATG	NZ_KK339459.1:526115-523116	Bacteria;Actinobacteria;Actinobacteria;Corynebacteriales;Mycobacteriaceae;Mycobacterium;Mycobacterium tuberculosis;Mycobacterium tuberculosis H37Ra	Y-Int.2:2982519-2983517,Y-Int.3:2991659-2992786		R	169	3.02486	15.234	0.059508	0.0074	0.0380313	C2982449-2985842(1),C2982859-2987196(1)	CI3prime.NC_009525.1_t33_tRNA-Val(GAC)[1i]	1	1	Tnp_51_1.1,Tnp_51.2	333
NC_009525.1	TIGER	3345750	3347804	1.387	-	2	0.2	Mtu22.2.thiL	thiL	2055		2	Other	0	0	ACAGGGCCAGAACGGGCCGAAGGAGGCGGCGTGGGCGACGACGCATCGGGggGTGCCAGCTGTTGCGGGTTGAGTGGTCGGTAGTTGTCAGTGGCGTGCGGT	ACAGGGCCAGAACGGGCCGAAGGAGGCGGCGTGGGCGACGACGCATCGGGggAGTCCCCGACGCTGCAGCAGCTCGGCGAGTTCGCCGTGATCGACCGGCTG	CCGAGACGGGGTGCAAGTCGCGTGACCACTAAAGATCACTCACTTGCAACggAGTCCCCGACGCTGCAGCAGCTCGGCGAGTTCGCCGTGATCGACCGGCTG	NC_019965.1:3376166-3373167	Bacteria;Actinobacteria;Actinobacteria;Corynebacteriales;Mycobacteriaceae;Mycobacterium;Mycobacterium tuberculosis;Mycobacterium tuberculosis H37Ra	S-Core_is607.5:3347156-3347740	S-Core_is607	R	64	7.59974	2.44844	-0.207159	-0.0031	0.0846875		C3345750-3347804(2)	1	1		324
NC_000962.2	TIGER	699462	701824	7.398	-	1	0.1	Mtu23.2.tcrA	tcrA	2363		7	Other	0	0	CCTCGGCCGAGTCCACCACGACCAACTCCCGACCCTGAGCGGCCAGCGCAgcgtggaCATACTCCGAACCGAACCGGCAGAACCGATCCCGATGCTCAACCACAATC	CCTCGGCCGAGTCCACCACGACCAACTCCCGACCCTGAGCGGCCAGCGCAgcctggaTGGCGGCGCCGACGATTACCTCACCAAACCGTTCAACCTCGACGAACTGT	ACCGGTGCTGATGCTTACCGCCCGCGGCGCGGTCACCGACCGCATCGCGGgcctagaCGGCGGCGCCGACGATTACCTCACCAAACCGTTCAACCTCGACGAACTGT	NC_019951.1:719970-722969	Bacteria;Actinobacteria;Actinobacteria;Corynebacteriales;Mycobacteriaceae;Mycobacterium;Mycobacterium tuberculosis;Mycobacterium tuberculosis H37Rv	S-Core_is607.1:701430-702014	S-Core_is607	R	1	6.51036	2.82058	0.125962	0.0379	0.0869125		C699462-701824(1)	1	1		323
NC_000962.2	TIGER	1779272	1788520	13.138	+	1010	100	Mtu23.9.DUF222	DUF222	9249	26	12	Phage1	0	1	CGTCGTTGTGGCGTAGCAGCTTCTCGTGGTGGTGGAAGGTGTTGGTGCGGggttggccgtggACTGCTGAAGAACATTCCACGCCAGGAGATCAACCATGACCACCACACCA	CGTCGTTGTGGCGTAGCAGCTTCTCGTGGTGGTGGAAGGTGTTGGTGCGGggttggccgtggTCGAGGTGGGGTGGTGGTAGCCATTCGGTGTGGCCGTGGGTGTTGTTGTG	TCGGAGGTAGACAGCAGCACGCACAGGTGTAGTGTATCTCACAGGTCCACggttggccgtggTCGAGGTGGGGTGGTGGTAGCCATTCGGTGTGGCCGTGGGTGTTGTTGTG	NZ_KK356575.1:1780316-1777317	Bacteria;Actinobacteria;Actinobacteria;Corynebacteriales;Mycobacteriaceae;Mycobacterium;Mycobacterium tuberculosis;Mycobacterium tuberculosis H37Rv	S-Int.1:1787096-1788487	S-Int	R	33	4.12819	17.0963	0.364058	0.00305	0.0515625	C1779349-1788599(1)	C1779272-1788520(1010)	1	1		325
NC_000962.2	TIGER,Islander	2970006	2980987	7.631	+	299	29.6	Mtu23.11.V	V	10982		28	Phage1	0	1	CCAGCGCGATTAGCTCAGCGGGAGAGCGCTTCCCTGACACGGAAGAGGTCactggttcaatcccagtatcgcgcaccaGTGTTCGAGCAGGTCAGGCCTGGTTTTTACCGGGCCTTCGCCGTTTCCGC	CCAGCGCGATTAGCTCAGCGGGAGAGCGCTTCCCTGACACGGAAGAGGTCactggttcaatcccagtatcgcgcaccaCGATTGACCTGCGGTTTCATCCACAAAATCTGGGCTGCGTGAACTAAATG	CAGAGGCTTTCTGTACAGGTCAGACAGTATCCCACCGGCCCACTAGTGAAactggttcaatcccagtatcgcgcaccaCGATTGACCTGCGGTTTCATCCACAAAATCTGGGCTGCGTGAACTAAATG	NZ_KK339459.1:526115-523116	Bacteria;Actinobacteria;Actinobacteria;Corynebacteriales;Mycobacteriaceae;Mycobacterium;Mycobacterium tuberculosis;Mycobacterium tuberculosis H37Rv	Y-Int.3:2979691-2980818,Y-Int.2:2970551-2971549		R	169	3.02742	15.2351	0.0592957	0.0074	0.0379813	C2970481-2973874(1),C2970891-2975228(1)	CI3prime.NC_000962.2_t33_tRNA-Val(GAC)[1i]	1	1	Tnp_51_1.10,Tnp_51.3	333
NC_000962.2	TIGER	3333758	3335812	1.383	-	2	0.2	Mtu23.2.thiL	thiL	2055		2	Other	0	0	ACAGGGCCAGAACGGGCCGAAGGAGGCGGCGTGGGCGACGACGCATCGGGggGTGCCAGCTGTTGCGGGTTGAGTGGTCGGTAGTTGTCAGTGGCGTGCGGT	ACAGGGCCAGAACGGGCCGAAGGAGGCGGCGTGGGCGACGACGCATCGGGggAGTCCCCGACGCTGCAGCAGCTCGGCGAGTTCGCCGTGATCGACCGGCTG	CCGAGACGGGGTGCAAGTCGCGTGACCACTAAAGATCACTCACTTGCAACggAGTCCCCGACGCTGCAGCAGCTCGGCGAGTTCGCCGTGATCGACCGGCTG	NC_019965.1:3376166-3373167	Bacteria;Actinobacteria;Actinobacteria;Corynebacteriales;Mycobacteriaceae;Mycobacterium;Mycobacterium tuberculosis;Mycobacterium tuberculosis H37Rv	S-Core_is607.5:3335164-3335748	S-Core_is607	R	64	7.6023	2.4496	-0.207371	-0.0031	0.0845875		C3333758-3335812(2)	1	1		324
NC_018143.1	TIGER	699465	701827	7.412	-	1	0.1	Mtu24.2.tcrA	tcrA	2363		7	Other	0	0	CCTCGGCCGAGTCCACCACGACCAACTCCCGACCCTGAGCGGCCAGCGCAgcgtggaCATACTCCGAACCGAACCGGCAGAACCGATCCCGATGCTCAACCACAATC	CCTCGGCCGAGTCCACCACGACCAACTCCCGACCCTGAGCGGCCAGCGCAgcctggaTGGCGGCGCCGACGATTACCTCACCAAACCGTTCAACCTCGACGAACTGT	ACCGGTGCTGATGCTTACCGCCCGCGGCGCGGTCACCGACCGCATCGCGGgcctagaCGGCGGCGCCGACGATTACCTCACCAAACCGTTCAACCTCGACGAACTGT	NC_019951.1:719970-722969	Bacteria;Actinobacteria;Actinobacteria;Corynebacteriales;Mycobacteriaceae;Mycobacterium;Mycobacterium tuberculosis;Mycobacterium tuberculosis H37Rv	S-Core_is607.1:701433-702017	S-Core_is607	R	1	6.50998	2.8205	0.127719	0.0379	0.0868812		C699465-701827(1)	1	1		323
NC_018143.1	TIGER	1779278	1788527	13.163	+	1010	100	Mtu24.9.DUF222	DUF222	9250	26	12	Phage1	0	1	CGTCGTTGTGGCGTAGCAGCTTCTCGTGGTGGTGGAAGGTGTTGGTGCGGggttggccgtggACTGCTGAAGAACATTCCACGCCAGGAGATCAACCATGACCACCACACCA	CGTCGTTGTGGCGTAGCAGCTTCTCGTGGTGGTGGAAGGTGTTGGTGCGGggttggccgtggTCGAGGTGGGGTGGTGGTAGCCATTCGGTGTGGCCGTGGGTGTTGTTGTG	TCGGAGGTAGACAGCAGCACGCACAGGTGTAGTGTATCTCACAGGTCCACggttggccgtggTCGAGGTGGGGTGGTGGTAGCCATTCGGTGTGGCCGTGGGTGTTGTTGTG	NZ_KK356575.1:1780316-1777317	Bacteria;Actinobacteria;Actinobacteria;Corynebacteriales;Mycobacteriaceae;Mycobacterium;Mycobacterium tuberculosis;Mycobacterium tuberculosis H37Rv	S-Int.1:1787103-1788494	S-Int	R	33	4.12782	17.0962	0.365814	0.0031	0.0515125	C1779355-1788606(1)	C1779278-1788527(1010)	1	1		325
NC_018143.1	TIGER,Islander	2970016	2980997	7.647	+	299	29.6	Mtu24.11.V	V	10982		28	Phage1	0	1	CCAGCGCGATTAGCTCAGCGGGAGAGCGCTTCCCTGACACGGAAGAGGTCactggttcaatcccagtatcgcgcaccaGTGTTCGAGCAGGTCAGGCCTGGTTTTTACCGGGCCTTCGCCGTTTCCGC	CCAGCGCGATTAGCTCAGCGGGAGAGCGCTTCCCTGACACGGAAGAGGTCactggttcaatcccagtatcgcgcaccaCGATTGACCTGCGGTTTCATCCACAAAATCTGGGCTGCGTGAACTAAATG	CAGAGGCTTTCTGTACAGGTCAGACAGTATCCCACCGGCCCACTAGTGAAactggttcaatcccagtatcgcgcaccaCGATTGACCTGCGGTTTCATCCACAAAATCTGGGCTGCGTGAACTAAATG	NZ_KK339459.1:526115-523116	Bacteria;Actinobacteria;Actinobacteria;Corynebacteriales;Mycobacteriaceae;Mycobacterium;Mycobacterium tuberculosis;Mycobacterium tuberculosis H37Rv	Y-Int.2:2970561-2971559,Y-Int.3:2979701-2980828		R	169	3.02705	15.2351	0.0610523	0.0074	0.0379875	C2970491-2973884(1),C2970901-2975238(1)	CI3prime.NC_018143.1_t33_tRNA-Val(GAC)[1i]	1	1	Tnp_51_1.8,Tnp_51.9	333
NC_018143.1	TIGER	3333768	3335822	1.402	-	2	0.2	Mtu24.2.thiL	thiL	2055		2	Other	0	0	ACAGGGCCAGAACGGGCCGAAGGAGGCGGCGTGGGCGACGACGCATCGGGggGTGCCAGCTGTTGCGGGTTGAGTGGTCGGTAGTTGTCAGTGGCGTGCGGT	ACAGGGCCAGAACGGGCCGAAGGAGGCGGCGTGGGCGACGACGCATCGGGggAGTCCCCGACGCTGCAGCAGCTCGGCGAGTTCGCCGTGATCGACCGGCTG	CCGAGACGGGGTGCAAGTCGCGTGACCACTAAAGATCACTCACTTGCAACggAGTCCCCGACGCTGCAGCAGCTCGGCGAGTTCGCCGTGATCGACCGGCTG	NC_019965.1:3376166-3373167	Bacteria;Actinobacteria;Actinobacteria;Corynebacteriales;Mycobacteriaceae;Mycobacterium;Mycobacterium tuberculosis;Mycobacterium tuberculosis H37Rv	S-Core_is607.5:3335174-3335758	S-Core_is607	R	64	7.60192	2.44952	-0.205614	-0.0031	0.0846188		C3333768-3335822(2)	1	1		324
NC_012943.1	TIGER	699714	702076	7.429	-	1	0.33	Mtu28.2.tcrA	tcrA	2363		7	Other	0	0	CCTCGGCCGAGTCCACCACGACCAACTCCCGACCCTGAGCGGCCAGCGCAgcgtggaCATACTCCGAACCGAACCGGCAGAACCGATCCCGATGCTCAACCACAATC	CCTCGGCCGAGTCCACCACGACCAACTCCCGACCCTGAGCGGCCAGCGCAgcctggaTGGCGGCGCCGACGATTACCTCACCAAACCGTTCAACCTCGACGAACTGT	ACCGGTGCTGATGCTTACCGCCCGCGGCGCGGTCACCGACCGCATCGCGGgcctagaCGGCGGCGCCGACGATTACCTCACCAAACCGTTCAACCTCGACGAACTGT	NC_019951.1:719970-722969	Bacteria;Actinobacteria;Actinobacteria;Corynebacteriales;Mycobacteriaceae;Mycobacterium;Mycobacterium tuberculosis;Mycobacterium tuberculosis KZN 1435	S-Core_is607.1:701682-702266	S-Core_is607	R	1	6.52691	2.86058	0.124426	0.0379	0.0868063		C699714-702076(1)	1	1		323
NC_012943.1	TIGER	1077792	1079846	1.425	+	2	0.67	Mtu28.2.thiL	thiL	2055		2	Other	0	0	ACAGGGCCAGAACGGGCCGAAGGAGGCGGCGTGGGCGACGACGCATCGGGggGTGCCAGCTGTTGCGGGTTGAGTGGTCGGTAGTTGTCAGTGGCGTGCGGT	ACAGGGCCAGAACGGGCCGAAGGAGGCGGCGTGGGCGACGACGCATCGGGggAGTCCCCGACGCTGCAGCAGCTCGGCGAGTTCGCCGTGATCGACCGGCTG	CCGAGACGGGGTGCAAGTCGCGTGACCACTAAAGATCACTCACTTGCAACggAGTCCCCGACGCTGCAGCAGCTCGGCGAGTTCGCCGTGATCGACCGGCTG	NC_019965.1:3376166-3373167	Bacteria;Actinobacteria;Actinobacteria;Corynebacteriales;Mycobacteriaceae;Mycobacterium;Mycobacterium tuberculosis;Mycobacterium tuberculosis KZN 1435	S-Core_is607.2:1077856-1078440	S-Core_is607	L	64	7.61886	2.4896	-0.208907	-0.0031	0.0846437		C1077792-1079846(2)	1	1
NC_012943.1	TIGER,Islander	1434186	1443809	11.139	-	299	100	Mtu28.10.V	V	9624		28	Phage1	0	1	CCAGCGCGATTAGCTCAGCGGGAGAGCGCTTCCCCGACACGGAAGAGGTCactggttcaatcccagtatcgcgcaccaGTGTTCGAGCAGGTCAGGCCTGGTTTTTACCGGGCCTTCGCCGTTTCCGC	CCAGCGCGATTAGCTCAGCGGGAGAGCGCTTCCCTGACACGGAAGAGGTCactggttcaatcccagtatcgcgcaccaCGATTGACCTGCGGTTTCATCCACAAAATCTGGGCTGCGTGAACTAAATG	CAGAGGCTTTCTGTACAGGTCAGACAGTATCCCACCGGCCCACTAGTGAAactggttcaatcccagtatcgcgcaccaCGATTGACCTGCGGTTTCATCCACAAAATCTGGGCTGCGTGAACTAAATG	NZ_KK354044.1:2030846-2027847	Bacteria;Actinobacteria;Actinobacteria;Corynebacteriales;Mycobacteriaceae;Mycobacterium;Mycobacterium tuberculosis;Mycobacterium tuberculosis KZN 1435	Y-Int.1:1434355-1435482,Y-Int.2:1442266-1443264		L	169	2.80103	17.8413	0.148235	0.0105	0.0492875	C1439945-1442924(1),C1441299-1443334(1)	CI3prime.NC_012943.1_t17_tRNA-Val(GAC)[1i]	1	1		332
NC_016768.1	TIGER	699772	702134	7.442	-	1	0.33	Mtu29.2.tcrA	tcrA	2363		7	Other	0	0	CCTCGGCCGAGTCCACCACGACCAACTCCCGACCCTGAGCGGCCAGCGCAgcgtggaCATACTCCGAACCGAACCGGCAGAACCGATCCCGATGCTCAACCACAATC	CCTCGGCCGAGTCCACCACGACCAACTCCCGACCCTGAGCGGCCAGCGCAgcctggaTGGCGGCGCCGACGATTACCTCACCAAACCGTTCAACCTCGACGAACTGT	ACCGGTGCTGATGCTTACCGCCCGCGGCGCGGTCACCGACCGCATCGCGGgcctagaCGGCGGCGCCGACGATTACCTCACCAAACCGTTCAACCTCGACGAACTGT	NC_019951.1:719970-722969	Bacteria;Actinobacteria;Actinobacteria;Corynebacteriales;Mycobacteriaceae;Mycobacterium;Mycobacterium tuberculosis;Mycobacterium tuberculosis KZN 4207	S-Core_is607.1:701740-702324	S-Core_is607	R	1	6.53107	2.86482	0.12499	0.0379	0.0867875		C699772-702134(1)	1	1		323
NC_016768.1	TIGER	1077792	1079846	1.436	+	2	0.67	Mtu29.2.thiL	thiL	2055		2	Other	0	0	ACAGGGCCAGAACGGGCCGAAGGAGGCGGCGTGGGCGACGACGCATCGGGggGTGCCAGCTGTTGCGGGTTGAGTGGTCGGTAGTTGTCAGTGGCGTGCGGT	ACAGGGCCAGAACGGGCCGAAGGAGGCGGCGTGGGCGACGACGCATCGGGggAGTCCCCGACGCTGCAGCAGCTCGGCGAGTTCGCCGTGATCGACCGGCTG	CCGAGACGGGGTGCAAGTCGCGTGACCACTAAAGATCACTCACTTGCAACggAGTCCCCGACGCTGCAGCAGCTCGGCGAGTTCGCCGTGATCGACCGGCTG	NC_019965.1:3376166-3373167	Bacteria;Actinobacteria;Actinobacteria;Corynebacteriales;Mycobacteriaceae;Mycobacterium;Mycobacterium tuberculosis;Mycobacterium tuberculosis KZN 4207	S-Core_is607.2:1077856-1078440	S-Core_is607	L	64	7.62301	2.49384	-0.208344	-0.0031	0.0846		C1077792-1079846(2)	1	1		324
NC_016768.1	TIGER,Islander	1434130	1443753	11.151	-	299	100	Mtu29.10.V	V	9624		28	Phage1	0	1	CCAGCGCGATTAGCTCAGCGGGAGAGCGCTTCCCTGACACGGAAGAGGTCactggttcaatcccagtatcgcgcaccaGTGTTCGAGCAGGTCAGGCCTGGTTTTTACCGGGCCTTCGCCGTTTCCGC	CCAGCGCGATTAGCTCAGCGGGAGAGCGCTTCCCTGACACGGAAGAGGTCactggttcaatcccagtatcgcgcaccaCGATTGACCTGCGGTTTCATCCACAAAATCTGGGCTGCGTGAACTAAATG	CAGAGGCTTTCTGTACAGGTCAGACAGTATCCCACCGGCCCACTAGTGAAactggttcaatcccagtatcgcgcaccaCGATTGACCTGCGGTTTCATCCACAAAATCTGGGCTGCGTGAACTAAATG	NZ_KK354044.1:2030846-2027847	Bacteria;Actinobacteria;Actinobacteria;Corynebacteriales;Mycobacteriaceae;Mycobacterium;Mycobacterium tuberculosis;Mycobacterium tuberculosis KZN 4207	Y-Int.1:1434299-1435426,Y-Int.2:1442210-1443208		L	169	2.80519	17.8456	0.148799	0.0105	0.0492563	C1439889-1442868(1),C1441243-1443278(1)	CI3prime.NC_016768.1_t17_tRNA-Val(GAC)[1i]	1	1		332
NC_018078.1	TIGER	699773	702135	7.433	-	1	0.33	Mtu27.2.tcrA	tcrA	2363		7	Other	0	0	CCTCGGCCGAGTCCACCACGACCAACTCCCGACCCTGAGCGGCCAGCGCAgcgtggaCATACTCCGAACCGAACCGGCAGAACCGATCCCGATGCTCAACCACAATC	CCTCGGCCGAGTCCACCACGACCAACTCCCGACCCTGAGCGGCCAGCGCAgcctggaTGGCGGCGCCGACGATTACCTCACCAAACCGTTCAACCTCGACGAACTGT	ACCGGTGCTGATGCTTACCGCCCGCGGCGCGGTCACCGACCGCATCGCGGgcctagaCGGCGGCGCCGACGATTACCTCACCAAACCGTTCAACCTCGACGAACTGT	NC_019951.1:720464-717465	Bacteria;Actinobacteria;Actinobacteria;Corynebacteriales;Mycobacteriaceae;Mycobacterium;Mycobacterium tuberculosis;Mycobacterium tuberculosis KZN 605	S-Core_is607.1:701741-702325	S-Core_is607	R	1	6.52267	2.85684	0.12541	0.03795	0.0868		C699773-702135(1)	1	1		323
NC_018078.1	TIGER	1077794	1079848	1.415	+	2	0.67	Mtu27.2.thiL	thiL	2055		2	Other	0	0	ACAGGGCCAGAACGGGCCGAAGGAGGCGGCGTGGGCGACGACGCATCGGGggGTGCCAGCTGTTGCGGGTTGAGTGGTCGGTAGTTGTCAGTGGCGTGCGGT	ACAGGGCCAGAACGGGCCGAAGGAGGCGGCGTGGGCGACGACGCATCGGGggAGTCCCCGACGCTGCAGCAGCTCGGCGAGTTCGCCGTGATCGACCGGCTG	CCGAGACGGGGTGCAAGTCGCGTGACCACTAAAGATCACTCACTTGCAACggAGTCCCCGACGCTGCAGCAGCTCGGCGAGTTCGCCGTGATCGACCGGCTG	NC_019965.1:3376166-3373167	Bacteria;Actinobacteria;Actinobacteria;Corynebacteriales;Mycobacteriaceae;Mycobacterium;Mycobacterium tuberculosis;Mycobacterium tuberculosis KZN 605	S-Core_is607.2:1077858-1078442	S-Core_is607	L	64	7.61461	2.48585	-0.207923	-0.00305	0.08465		C1077794-1079848(2)	1	1		324
NC_018078.1	TIGER,Islander	1434298	1443921	11.149	-	299	100	Mtu27.10.V	V	9624		28	Phage1	0	1	CCAGCGCGATTAGCTCAGCGGGAGAGCGCTTCCCTGACACGGAAGAGGTCactggttcaatcccagtatcgcgcaccaGTGTTCGAGCAGGTCAGGCCTGGTTTTTACCGGGCCTTCGCCGTTTCCGC	CCAGCGCGATTAGCTCAGCGGGAGAGCGCTTCCCTGACACGGAAGAGGTCactggttcaatcccagtatcgcgcaccaCGATTGACCTGCGGTTTCATCCACAAAATCTGGGCTGCGTGAACTAAATG	CAGAGGCTTTCTGTACAGGTCAGACAGTATCCCACCGGCCCACTAGTGAAactggttcaatcccagtatcgcgcaccaCGATTGACCTGCGGTTTCATCCACAAAATCTGGGCTGCGTGAACTAAATG	NZ_KK354044.1:2030846-2027847	Bacteria;Actinobacteria;Actinobacteria;Corynebacteriales;Mycobacteriaceae;Mycobacterium;Mycobacterium tuberculosis;Mycobacterium tuberculosis KZN 605	Y-Int.2:1442378-1443376,Y-Int.1:1434467-1435594		L	169	2.79678	17.8376	0.14922	0.01055	0.0493188	C1440057-1443036(1),C1441411-1443446(1)	CI3prime.NC_018078.1_t17_tRNA-Val(GAC)[1i]	1	1		332
NC_017026.1	TIGER	699905	702267	6.783	-	1	0.33	Mtu42.2.tcrA	tcrA	2363		7	Other	0	0	CCTCGGCCGAGTCCACCACGACCAACTCCCGACCCTGAGCGGCCAGCGCAgcgtggaCATACTCCGAACCGAACCGGCAGAACCGATCCCGATGCTCAACCACAATC	CCTCGGCCGAGTCCACCACGACCAACTCCCGACCCTGAGCGGCCAGCGCAgcctggaTGGCGGCGCCGACGATTACCTCACCAAACCGTTCAACCTCGACGAACTGT	ACCGGTGCTGATGCTTACCGCCCGCGGCGCGGTCACCGACCGCATCGCGGgcctagaCGGCGGCGCCGACGATTACCTCACCAAACCGTTCAACCTCGACGAACTGT	NC_019951.1:720464-717465	Bacteria;Actinobacteria;Actinobacteria;Corynebacteriales;Mycobacteriaceae;Mycobacterium;Mycobacterium tuberculosis;Mycobacterium tuberculosis RGTB327	S-Core_is607.1:701873-702457	S-Core_is607	R	1	6.5306	2.84146	0.0556622	0.03775	0.0874		C699905-702267(1)	1	1		323
NC_017026.1	TIGER,Islander	2963755	2974749	7.999	+	299	100	Mtu42.11.V	V	10995		28	Phage1	0	1	CCAGCGCGATTAGCTCAGCGGGAGAGCGCTTCCCTGACACGGAAGAGGTCactggttcaatcccagtatcgcgcaccaGTGTTCGAGCAGGTCAGGCCTGGTTTTTACCGGGCCTTCGCCGTTTCCGC	CCAGCGCGATTAGCTCAGCGGGAGAGCGCTTCCCTGACACGGAAGAGGTCactggttcaatcccagtatcgcgcaccaCGATTGACCTGCGGTTTCATCCACAAAATCTGGGCTGCGTGAACTAAATG	CAGAGGCTTTCTGTACAGGTCAGACAGTATCCCACCGGCCCACTAGTGAAactggttcaatcccagtatcgcgcaccaCGATTGACCTGCGGTTTCATCCACAAAATCTGGGCTGCGTGAACTAAATG	NZ_KK339459.1:526115-523116	Bacteria;Actinobacteria;Actinobacteria;Corynebacteriales;Mycobacteriaceae;Mycobacterium;Mycobacterium tuberculosis;Mycobacterium tuberculosis RGTB327	Y-Int.2:2964880-2965299,Y-Int.3:2973453-2974580		R	169	3.04767	15.256	0.07527	0.00775	0.0396437	C2964230-2967625(1),C2964640-2968980(1)	CI3prime.NC_017026.1_t33_tRNA-Val(GAC)[1i]	1	1	Tnp_51_1.9,Tnp_51.7
NC_017026.1	TIGER	3327714	3329771	0.581	-	2	0.67	Mtu42.2.thiL	thiL	2058		2	Other	0	0	ACAGGGCCAGAACGGGCCGAAGGAGGCGGCGTGGGCGACGACGCATCGGGggGTGCCAGCTGTTGCGGGTTGAGTGGTCGGTAGTTGTCAGTGGCGTGCGGT	ACAGGGCCAGAACGGGCCGAAGGAGGCGGCGTGGGCGACGACGCATCGGGggAGTCCCCGACGCTGCAGCAGCTCGGCGAGTTCGCCGTGATCGACCGGCTG	CCGAGACGGGGTGCAAGTCGCGTGACCACTAAAGATCACTCACTTGCAACggAGTCCCCGACGCTGCAGCAGCTCGGCGAGTTCGCCGTGATCGACCGGCTG	NC_019965.1:3376166-3373167	Bacteria;Actinobacteria;Actinobacteria;Corynebacteriales;Mycobacteriaceae;Mycobacterium;Mycobacterium tuberculosis;Mycobacterium tuberculosis RGTB327	S-Core_is607.5:3329123-3329707	S-Core_is607	R	64	7.62254	2.47047	-0.277671	-0.00225	0.0851313		C3327714-3329771(2)	1	1		324
NC_017528.1	TIGER	699933	702295	6.836	-	1	0.1	Mtu43.2.tcrA	tcrA	2363		7	Other	0	0	CCTCGGCCGAGTCCACCACGACCAACTCCCGACCCTGAGCGGCCAGCGCAgcgtggaCATACTCCGAACCGAACCGGCAGAACCGATCCCGATGCTCAACCACAATC	CCTCGGCCGAGTCCACCACGACCAACTCCCGACCCTGAGCGGCCAGCGCAgcctggaTGGCGGCGCCGACGATTACCTCACCAAACCGTTCAACCTCGACGAACTGT	ACCGGTGCTGATGCTTACCGCCCGCGGCGCGGTCACCGACCGCATCGCGGgcctagaCGGCGGCGCCGACGATTACCTCACCAAACCGTTCAACCTCGACGAACTGT	NC_019951.1:719970-722969	Bacteria;Actinobacteria;Actinobacteria;Corynebacteriales;Mycobacteriaceae;Mycobacterium;Mycobacterium tuberculosis;Mycobacterium tuberculosis RGTB423	S-Core_is607.1:701901-702485	S-Core_is607	R	1	6.52732	2.86128	0.0562626	0.03825	0.087475		C699933-702295(1)	1	1		323
NC_017528.1	TIGER	1778513	1787769	12.069	+	1010	100	Mtu43.9.DUF222	DUF222	9257	26	12	Phage1	0	1	CGTCGTTGTGGCGTAGCAGCTTCTCGTGGTGGTGGAAGGTGTTGGTGCGGggttggccgtggACTGCTGAAGAACATTCCACGCCAGGAGATCAACCATGACCACCACACCA	CGTCGTTGTGGCGTAGCAGCTTCTCGTGGTGGTGGAAGGTGTTGGTGCGGggttggccgtggTCGAGGTGGGGTGGTGGTAGCCATTCGGTGTGGCCGTGGGTGTTTTTGCG	TCGGAGGTAGACAGCAGCACGCACAGGTGTAGTGTATCTCACAGGTCCACggttggccgtggTCGAGGTGGGGTGGTGGTAGCCATTCGGTGTGGCCGTGGGTGTTTTTGCG	NZ_KK327723.1:1786674-1783675	Bacteria;Actinobacteria;Actinobacteria;Corynebacteriales;Mycobacteriaceae;Mycobacterium;Mycobacterium tuberculosis;Mycobacterium tuberculosis RGTB423	S-Int.1:1786345-1787736	S-Int	R	33	4.14515	17.137	0.261391	0.00235	0.0521187	C1778590-1787848(1)	C1778513-1787769(1010)	1	1		325
NC_017528.1	TIGER,Islander	2969996	2974977	4.204	+	299	29.6	Mtu43.5.V	V	4982		37	ICE1	0	2	ACCCCCAGCGCGATTAGCTCAGCGGGAGAGCGCTTCCCTGACACGGAAGAggtcactggttcaatcccagtatcgcgcaccacgattCGAGCAGGTCAGGCCTGGTTTTTACCGGGCCTTCGCCGTTTCCGCGCAAT	ACCCCCAGCGCGATTAGCTCAGCGGGAGAGCGCTTCCCTGACACGGAAGAggtcactggttcaatcccagtatcgcgcaccacgattGACCTGCGGTTTCATCCACAAAATCTGGGCTGCGTGAACTAAATGTGAAC	TGGTCAGAGGCTTTCTGTACAGGTCAGACAGTATCCCACCGGCCCACTAGggtcactggttcaatcccagtatcgcgcaccacgattGACCTGCGGTTTCATCCACAAAATCTGGGCTGCGTGAACTAAATGTGAAC	NZ_KK328490.1:2990993-2987994	Bacteria;Actinobacteria;Actinobacteria;Corynebacteriales;Mycobacteriaceae;Mycobacterium;Mycobacterium tuberculosis;Mycobacterium tuberculosis RGTB423	Y-Int.1:2973900-2974808	Y-Int	R	169	3.70088	10.9549	0.0979293	-0.00285	0.0472875		CI3prime.NC_017528.1_t33_tRNA-Val(GAC)[1i]	1	1	Tnp_51_1.7,Tnp_51.11
NC_016934.1	TIGER	700874	703236	7.146	-	1	0.33	Mtu67.2.tcrA	tcrA	2363		7	Other	0	0	CCTCGGCCGAGTCCACCACGACCAACTCCCGACCCTGAGCGGCCAGCGCAgcgtggaCATACTCCGAACCGAACCGGCAGAACCGATCCCGATGCTCAACCACAATC	CCTCGGCCGAGTCCACCACGACCAACTCCCGACCCTGAGCGGCCAGCGCAgcctggaTGGCGGCGCCGACGATTACCTCACCAAACCGTTCAACCTCGACGAACTGT	ACCGGTGCTGATGCTTACCGCCCGCGGCGCGGTCACCGACCGCATCGCGGgcctagaCGGCGGCGCCGACGATTACCTCACCAAACCGTTCAACCTCGACGAACTGT	NC_019951.1:719970-722969	Bacteria;Actinobacteria;Actinobacteria;Corynebacteriales;Mycobacteriaceae;Mycobacterium;Mycobacterium tuberculosis;Mycobacterium tuberculosis UT205	S-Core_is607.1:702842-703426	S-Core_is607	R	1	6.56352	2.89212	0.0880182	0.03925	0.085425		C700874-703236(1)	1	1		323
NC_016934.1	TIGER,Islander	2975033	2984656	11.134	+	299	100	Mtu67.10.V	V	9624		28	Phage1	0	1	CCAGCGCGATTAGCTCAGCGGGAGAGCGCTTCCCTGACACGGAAGAGGTCactggttcaatcccagtatcgcgcaccaGTGTTCGAGCAGGTCAGGCCTGGTTTTTACCGGGCCTTCGCCGTTTCCGC	CCAGCGCGATTAGCTCAGCGGGAGAGCGCTTCCCTGACACGGAAGAGGTCactggttcaatcccagtatcgcgcaccaCGATTGACCTGCGGTTTCATCCACAAAATCTGGGCTGCGTGAACTAAATG	CAGAGGCTTTCTGTACAGGTCAGACAGTATCCCACCGGCCCACTAGTGAAactggttcaatcccagtatcgcgcaccaCGATTGACCTGCGGTTTCATCCACAAAATCTGGGCTGCGTGAACTAAATG	NZ_CFKO01000089.1:1777-4776	Bacteria;Actinobacteria;Actinobacteria;Corynebacteriales;Mycobacteriaceae;Mycobacterium;Mycobacterium tuberculosis;Mycobacterium tuberculosis UT205	Y-Int.2:2975578-2976576,Y-Int.3:2983360-2984487		R	169	2.83763	17.8729	0.111828	0.01185	0.0505188	C2975918-2978897(1),C2975508-2977543(1)	CI3prime.NC_016934.1_t33_tRNA-Val(GAC)[1i]	1	1		332
NC_016934.1	TIGER	3338883	3340937	0.799	-	2	0.67	Mtu67.2.thiL	thiL	2055		2	Other	0	0	ACAGGGCCAGAACGGGCCGAAGGAGGCGGCGTGGGCGACGACGCATCGGGggGTGCCAGCTGTTGCGGGTTGAGTGGTCGGTAGTTGTCAGTGGCGTGCGGT	ACAGGGCCAGAACGGGCCGAAGGAGGCGGCGTGGGCGACGACGCATCGGGggAGTCCCCGACGCTGCAGCAGCTCGGCGAGTTCGCCGTGATCGACCGGCTG	CCGAGACGGGGTGCAAGTCGCGTGACCACTAAAGATCACTCACTTGCAACggAGTCCCCGACGCTGCAGCAGCTCGGCGAGTTCGCCGTGATCGACCGGCTG	NC_019965.1:3376166-3373167	Bacteria;Actinobacteria;Actinobacteria;Corynebacteriales;Mycobacteriaceae;Mycobacterium;Mycobacterium tuberculosis;Mycobacterium tuberculosis UT205	S-Core_is607.5:3340289-3340873	S-Core_is607	R	64	7.65546	2.52114	-0.245315	-0.00175	0.08435		C3338883-3340937(2)	1	1		324
NC_008611.1	Islander	523727	542254	7.83	-	0	0	Mul2.19.D	D	18528			Other	0	0					Bacteria;Actinobacteria;Actinobacteria;Corynebacteriales;Mycobacteriaceae;Mycobacterium;Mycobacterium ulcerans;Mycobacterium ulcerans Agy99	Y-Int.2:540948-542117	Y-Int	R	137	1.95024	6.76994	0.396415	-0.0312	0.05845		I3prime.NC_008611.1_t6_tRNA-Asp(GTC)[1i]	1	1	rve,Tnp_256.87,Tnp_As1.68
NC_008726.1	TIGER	515848	525313	5.949	+	1	3.12	Mva2.9.HYP|bphE	HYP|bphE	9466		9	Other	0	0	CGTCAGGCGCCCGGAAATCGCGCATCAGATGGAGGCGCCACGTGAGCTCGcgtccagatTGTCAACGGCGGTCGAAAATTGACCCCTTTTCAACGGTTGAAAATTGACC	CGCCAGGCGCCCGGGTATCGCGCATCCGATGGAGGCGCCACGTGAGCTCGcgtccagatCGGTTGTGCAGCATCGTCATTAGTTCCGCGCCGTTTTGGTCGTGGTTCAT	ACACGGGGTCAGTTTTCACACGACGCCGACACAGATCGGTTGTGCAGCATcgtcaatcgGTTGTGCAGCATCGTCATTAGTTCCGAGCCGTTTTGGTCGTGGTCCATTC	NC_016604.1:3161661-3164660	Bacteria;Actinobacteria;Actinobacteria;Corynebacteriales;Mycobacteriaceae;Mycobacterium;Mycobacterium vanbaalenii;Mycobacterium vanbaalenii PYR-1	Y-Int.5:520905-523079,Y-Int.4:519727-520908,Y-Int.3:516204-517271		L	356	3.56939	8.18553	0.0263884	-0.0232	0.0589812		C515848-525313(1)	1	1	Tnp_21.3,Tnp_21_1.3
NC_008726.1	TIGER	542970	555103	2.432	+	10	31.25	Mva2.12.MCE	MCE	12134	15	7	Other	0	0	CAAGCACGACCACCGCTGCAGAAAGCGGTCCATGAAACCGATCGCACCGCgatcgctTATCTGTAACGGGAACTGTGAAACCGTTCGCTGCCGCTGGTAGGCACGTA	CAAGCACGACCACCGCTGCAGAAAGCGGTCCATGAAACCGATCGCACCGCgaccgctGTGCTCGCCGATCGCGACTATTTCGACAACCTCCTGAACACCCTGCCCGA	AAACCCACGTGGGTGACAGTCCTACACACCCCACAACCCGTTACAGATAAgaccgctGTGCTCGCCGATCGCGACTATTTCGACAACCTCCTGAACACCCTGCCCGA	NC_008705.1:1795031-1792032	Bacteria;Actinobacteria;Actinobacteria;Corynebacteriales;Mycobacteriaceae;Mycobacterium;Mycobacterium vanbaalenii;Mycobacterium vanbaalenii PYR-1	Y-Int.6:551141-552340,Y-Int.7:552337-554574		R	529	2.27881	5.33462	0.109722	-0.00215	0.09335	C537190-561760(1),I3prime.NC_008726.1_t5_tRNA-Gly(CCC)[1i]	C542970-555103(10)	1	1		334
NC_008726.1	TIGER	1537718	1552899	16.305	+	2	6.25	Mva2.15.eccCa1	eccCa1	15182		12	ICE1	0	2	CATCCGCCCGAGCTGCTCAACCTCGTGCTCGTCGACTTCAAGGGCGGCGCcacgttcctcggCAAGAAAAGTCAATACCAACGCTTATACTTCTTCTGTGCGCGCCGTCATT	CATCCGCCCGAGCTGCTCAACCTCGTGCTCGTCGACTTCAAGGGCGGCGCcacgttcctcggGCTGGAGAACGCGAACCACGTGTCGGCGGTGATCACCAACCTCGCCGACT	TGTACGACAACCCCGGTTTCTGTGCGAAACCTCTAAGGGTGTAGAAATCAcaccttctttggGCTGGAGAACGCGAACCACGTGTCGGCGGTGATCACCAACCTCGCCGACT	NZ_HG964451.1:417147-414148	Bacteria;Actinobacteria;Actinobacteria;Corynebacteriales;Mycobacteriaceae;Mycobacterium;Mycobacterium vanbaalenii;Mycobacterium vanbaalenii PYR-1	S-Int.1:1537940-1539163	S-Int	L	222	3.10653	11.9186	0.443055	-0.04865	0.086075		C1537718-1552899(2)	1	1
NC_008726.1	TIGER	2289054	2295732	1.136	+	2	6.25	Mva2.7.ddl	ddl	6679		2	Other	0	0	CTTCTGGCGACGATGGTCGAGACGGCTATCGCACGAGGCACCGGCCTGCGctAAAACGGTGGTGGCTCGTCGCCGTAGTCGGTTGGTGGTGGTCGACCTGCC	CTGCTCGCGACGATGGTCGAGACCGCCCTGGCCCGGGGGACCGGTCTGCGctGACGGCCGCTAACCGAGGGGCGCCGGTTGCGGGGTCTGCGCCGGCAGGGT	CAATCTCGAATTCCGCAGCCGTAGAAGCAATCTCGACGGTGAGAGACCCTctGGCGAGCCGCTACCCGATCGGGGCCGGATCCGGGGGCCTGGACTGCAGAG	NC_009338.1:4476633-4479632	Bacteria;Actinobacteria;Actinobacteria;Corynebacteriales;Mycobacteriaceae;Mycobacterium;Mycobacterium vanbaalenii;Mycobacterium vanbaalenii PYR-1	Y-Int.10:2291283-2293274,Y-Int.11:2293274-2294377		R	1355	1.45325	6.27983	-0.0236116	-0.0259	0.0630562		C2289054-2295732(2)	1	1
NC_008726.1	Islander	2654911	2666403	10.566	-	0	0	Mva2.11.V	V	11493			ICE1	0	2					Bacteria;Actinobacteria;Actinobacteria;Corynebacteriales;Mycobacteriaceae;Mycobacterium;Mycobacterium vanbaalenii;Mycobacterium vanbaalenii PYR-1	Y-Int.12:2655123-2656280	Y-Int	L	212	3.20856	9.92844	0.376388	-0.02825	0.0548875		I3prime.NC_008726.1_t15_tRNA-Val(GAC)[1i]	1	1	Tnp_3.18,Tnp_3.22
NC_008726.1	Islander	3440307	3478493	6.254	-	0	0	Mva2.38.P	P	38187	7		Other	0	0					Bacteria;Actinobacteria;Actinobacteria;Corynebacteriales;Mycobacteriaceae;Mycobacterium;Mycobacterium vanbaalenii;Mycobacterium vanbaalenii PYR-1	S-Core.1:3467468-3468052,Y-Int.13:3476944-3478341		R	152	3.67025	3.48644	0.250073	-0.0211	0.0523		I3prime.NC_008726.1_t21_tRNA-Pro(GGG),B2[1i]	1	1	Tnp_21_1.2,Tnp_21.1,Tnp_256.13
NC_008726.1	TIGER,Islander	3864608	3988649	3.332	-	1	3.12	Mva2.124.V	V	124042		43	Other	0	0	CGTGTAGCCTGCCCGGGATCGGGCGCGTAGCTCAGTGGTAGAGCTCTGGTtttacacaccagcggtcggcggttcgataccgtccgcgcccacCATCAAAATTCCTGTTCAGAGACTTACGGCCAAGATTTTCTCTCAATTTC	CGTGTAGCCTGCCCGGGATCGGGCGCGTAGCTCAGTGGTAGAGCTCTGGTtttacacaccagcggtcggcggttcgataccgtccgcgcccacAGAGGTTTTCAGCCCTCGACGGGGACCAGATCGTCGGCGACCCGGTCTTT	ATACGTACGGAGTAGACGGACTGAGACGCTAAAGAAGCTGGCGAAACGCAtttacacaccagcggtcggcggttcgataccgtccgcgcccacAGCAGCTTTCATGCTCCCGCTGGAGTGTGATCACCGACGAGGCCGCCGTT	NC_014814.1:2296486-2299485	Bacteria;Actinobacteria;Actinobacteria;Corynebacteriales;Mycobacteriaceae;Mycobacterium;Mycobacterium vanbaalenii;Mycobacterium vanbaalenii PYR-1	Y-Int.18:3985785-3987161	Y-Int	R	1488	1.84053	1.7182	0.10095	-0.0315	0.0450188		CI3prime.NC_008726.1_t24_tRNA-Val(TAC),B2[1i]	1	1	Tnp_3.6,Tnp_3.15,Tnp_3.1,Tnp_3.21,Tnp_3.17,Tnp_3.12,Tnp_51.2,Tnp_3_1o.1
NC_008726.1	TIGER	4164723	4168682	9.402	+	32	100	Mva2.4.Tnp_21_2	Tnp_21_2	3960	6	1	Other	0	0	GTCTGGAATGGATTCGGGCTCAACAGAACCTGGCGATCATCGGCCCCGCCgTTATCAACGGGTAGCAACACGCTCGAATCTATGTATGTGACAAGGGGGTT	ATTTGGAATGGATTCGAGCGCAACAGAACCTGGCGATCATCGGCCCAGCCgGCACCGGTAAGTCCCACACTCTCATCGGGTTGGGGACCGCGGCCATCCAC	CTGAACAGGCAGAATGCGGCCATCTGGCTACCGAACCCACGATAACCGGTgGCACCGGCAAGTCCCACACCCTGATCGGGTTGGGAACCGCGGCGATCCAC	NZ_GG770559.1:104861-107860	Bacteria;Actinobacteria;Actinobacteria;Corynebacteriales;Mycobacteriaceae;Mycobacterium;Mycobacterium vanbaalenii;Mycobacterium vanbaalenii PYR-1	Y-Int.20:4166021-4168195,Y-Int.19:4164843-4166024		L	120	3.47471	13.1508	0.109722	-0.02595	0.063175	C4159784-4176774(1)	C4164723-4168682(32)	1	1	Tnp_21_2.2
NC_008726.1	Islander	4667195	4682268	12.91	+	0	0	Mva2.15.R	R	15074			ICE1	0	2					Bacteria;Actinobacteria;Actinobacteria;Corynebacteriales;Mycobacteriaceae;Mycobacterium;Mycobacterium vanbaalenii;Mycobacterium vanbaalenii PYR-1	Y-Int.23:4680971-4682092	Y-Int	R	176	2.44859	12.536	0.498611	-0.0289	0.0520375		I3prime.NC_008726.1_t33_tRNA-Arg(CCG),B3[1i]	1	1
NC_008726.1	TIGER	5788574	5800708	2.454	-	7	21.88	Mva2.12.GSPII_E	GSPII_E	12135	15	6	Other	0	0	CCGCGCTCGGCGGCCTCGACCGTGCAGCGCTGCACAGCCAACTCGCGGCAgcgatcTTATCTGTAACGGGTTGTGGGGTGTGTAGGACTGTCACCCACGTGGGTTT	CCGCCCTCGGCGGTCTGGACCGCGCCGCGCTGCACAGTCAACTCTCCGCGgcgatcCAGGTGGTGCTGCACGTCGCCCGTGATCGGAGCGGCAGTCGCCGCCTCAC	ACGTGCCTACCAGCGGCAGCGAACGGTTTCACAGTTCCCGTTACAGATAAgcggtcCAGGTGGTGTTGCACGTGGCGCGTGATCGCGCCGGACGCCGACGGCTCAG	NZ_LMVQ01000099.1:11216-8217	Bacteria;Actinobacteria;Actinobacteria;Corynebacteriales;Mycobacteriaceae;Mycobacterium;Mycobacterium vanbaalenii;Mycobacterium vanbaalenii PYR-1	Y-Int.25:5797942-5800179,Y-Int.24:5796746-5797945		R	529	2.27881	5.33462	0.109722	-0.0022	0.0934875		C5788574-5800708(7)	1	1		334
NC_008726.1	TIGER	5876085	5882987	8.143	-	2	6.25	Mva2.7.HYP|HYP	HYP|HYP	6903		1	Other	0	0	GCCGTACCGCGTCATCCAGTTCGCGGTGAACCCGATCAAGCCCTGGTAGAcCGGGCATTCTTTCGGCGTTCGTCCGCAGTGCGTCCGCAGTAGATCCGAGA	CGCCCTACCGGGTGATCCAGTACGTGGTGAACCCGCAGAAGCCGTGGTGAcGGCACGCCTCATAGCTGATTCACAGCCGGCACCTAACGCACGCCGGAGAT	CGTCATCGGCGCGATCGAGACGCACATCGCCGACAACTGCACTATCACAGcGGCAAGCACATAGCTGATTCACAGCCGGCACCTAACGTGCGCTGCAAATC	NC_009338.1:1361258-1364257	Bacteria;Actinobacteria;Actinobacteria;Corynebacteriales;Mycobacteriaceae;Mycobacterium;Mycobacterium vanbaalenii;Mycobacterium vanbaalenii PYR-1	Y-Int.27:5878634-5880577,Y-Int.26:5877588-5878637		L	1503	3.58352	9.62457	0.176388	-0.0343	0.0463563		C5876085-5882987(2)	1	1	Tnp_256.9
NC_018681.1	TIGER,Islander	446413	459086	12.369	+	3	100	Nbr1.13.T	T	12674		45	Other	0	0	TCGCCACGCCGAAAGGCACGCCGCCTTAGCTCAGTCGGTAGAGCGCTTCActcgtaatgaaaaggtcgggggttcgattcccccaggcggctccaTATACCCAGGTAGGGGCCGATTTCTGCCCCGCAGAAGTTCAACCTGTCTG	TCGCCACGCCGAAAGGCACGCCGCCTTAGCTCAGTCGGTAGAGCGCTTCActcgtaatgaaaaggtcgggggttcgattcccccaggcggctccaCAAACATCCTGGTCGACTGCATTGCAGGTCGCCTACGATTGCGGCATGTC	GTTTTAGAGAACATGGTGGGGGTCTGTAGTTGCCCGTGGTAGTCGTCATTctcggtaatgaaaaggtcgggggttcgattcccccaggcggctccACAAACATCCTGGTTGACTGCATTGCAACTCGCCTACGATTGCGGCATGT	NZ_BAUA01000073.1:30059-27060	Bacteria;Actinobacteria;Actinobacteria;Corynebacteriales;Nocardiaceae;Nocardia;Nocardia brasiliensis;Nocardia brasiliensis ATCC 700358	Y-Int.1:446523-447797	Y-Int	L	110	2.8521	6.63576	0.516295	-0.05565	0.08035		CI3prime.NC_018681.1_t9_tRNA-Thr(CGT)[1i]	1	1
NC_016887.1	Islander	409473	418542	6.673	+	0	0	Ncy1.9.T	T	9070			Other	0	0					Bacteria;Actinobacteria;Actinobacteria;Corynebacteriales;Nocardiaceae;Nocardia;Nocardia cyriacigeorgica;Nocardia cyriacigeorgica GUH-2	Y-Int.1:409579-410748	Y-Int	L	106	2.46446	11.2251	0.359462	0.0082	0.0395312		I3prime.NC_016887.1_t10_tRNA-Thr(CGT)[1i]	1	1
NC_016887.1	Islander	787244	793997	13.13	-	0	0	Ncy1.7.R	R	6754	5		Other	0	0					Bacteria;Actinobacteria;Actinobacteria;Corynebacteriales;Nocardiaceae;Nocardia;Nocardia cyriacigeorgica;Nocardia cyriacigeorgica GUH-2	Y-Int.2:792729-793943	Y-Int	R	54	1.69311	16.3479	0.410744	-0.02285	0.0694125		I3prime.NC_016887.1_t16_tRNA-Arg(CCT)[1i]	1	1
NC_016887.1	Islander	3142733	3337216	2.576	-	0	0	Ncy1.194.L	L	194484			Other	0	0					Bacteria;Actinobacteria;Actinobacteria;Corynebacteriales;Nocardiaceae;Nocardia;Nocardia cyriacigeorgica;Nocardia cyriacigeorgica GUH-2	Y-Int.6:3143496-3144542,Y-Int.7:3195596-3196603		L	763	1.24559	1.54124	0.16446	-0.03495	0.02475		I3prime.NC_016887.1_t30_tRNA-Leu(GAG)[1i]	1	1	Tnp_51.1,Tnp_51_1.1,Tnp_T3p.1,Tnp_256.4,Tnp_256.3
NC_006361.1	TIGER,Islander	13886	53117	12.66	+	2	33.33	Nfa1.39.A	A	39232		46	Phage1	0	1	CTGATTTCCCAGATCTCGGGGCCTTAGCTCAATTGGCAGAGCACTGCCTTtgcaaggcaggggttaggggttcgattcccctaggctccacaccagAACGCTCCCCACCTGCACATTCAGGTGGGGAGCGTTTCTCATTCAAGGCG	GATTTCCCAGATCTCGGGGCCTTAGCTCAATTGGCAGAGCACTGCCTTTGcaaggcaggggttaggggttcgattcccctaggctccaccacacagGGCTCGAACCCGCCGCCGACCTGTCGGCCGAGGTTCGGGCCCTGTCGTCG	ATTGGCGGACGATGCCGAACGCGGACGTACGGGTCGAACCACCGAAAATCcaagcaggggttaggggttcgattcccctaggctccaccacacaggGCTCGAACCCGCCGCCGACCTGTCGGCCGAGGTTCGGGCACTGTCGTCGT	NZ_BDBJ01000094.1:15311-12312	Bacteria;Actinobacteria;Actinobacteria;Corynebacteriales;Nocardiaceae;Nocardia;Nocardia farcinica;Nocardia farcinica IFM 10152	Y-Int.1:13977-15173	Y-Int	L	91	2.90819	12.9125	0.526316	-0.016	0.0261937		CI3prime.NC_006361.1_t1_tRNA-Ala(TGC)[1i]	1	1
NC_006361.1	Islander	248330	260197	9.93	+	0	0	Nfa1.12.S	S	11868			ICE1	0	2					Bacteria;Actinobacteria;Actinobacteria;Corynebacteriales;Nocardiaceae;Nocardia;Nocardia farcinica;Nocardia farcinica IFM 10152	Y-Int.2:248379-249548	Y-Int	L	49	2.63395	10.753	0.409649	-0.0271	0.0450562	I3prime.NC_006361.1_t4_tRNA-Ser(TGA)[1i]	I3prime.NC_006361.1_t7_tRNA-Ser(CGA)[1i]	1	1
NC_006361.1	TIGER,Islander	725513	735268	7.827	-	2	33.33	Nfa1.10.R	R	9756		47	Other	0	0	GGACGTCGAACGGATGATCTTTGAAACCGCCCCTGACCTGCAAAAATATGgtgccctcggcaggattcgaacctgcgacacccgctttaggagagcgTACTACGGCTGTTTGGCCTGGTGACGGCGTCGGTTGGCATCGTTGGTGAC	GGACGTCGAACGGATGATCTTTGAAACCGCCCCTGACCTGCAGAAATATGgtgccctcggcaggattcgaacctgcgacacccgctttaggagagcgGTGCTCTATCCCCTGAGCTACGAAGGCTGGTATGGACGTGGGGCAGTCTA	CGGCAACGGCTAGTCAGGGTAGGAAAACGGCCTGAACTGCATGTTTGTCTgtgccctcggcaggattcgaacctgcgacacccgctttaggagagcgGTGCTCTATCCCCTGAGCTACGAAGGCTGGTATGGACGTGGGGCAGTCTA	NZ_LN868938.1:3591646-3594645	Bacteria;Actinobacteria;Actinobacteria;Corynebacteriales;Nocardiaceae;Nocardia;Nocardia farcinica;Nocardia farcinica IFM 10152	Y-Int.3:734473-735213	Y-Int	R	55	1.60798	8.85963	0.379346	-0.04915	0.043775	I3prime.NC_006361.1_t15_tRNA-Phe(GAA),B2[1i],3,4	CI3prime.NC_006361.1_t17_tRNA-Arg(CCT),B2[1i],3	1	1
NC_006361.1	Islander	1653666	1708464	13.021	+	0	0	Nfa1.55.N	N	54799			Phage1	0	1					Bacteria;Actinobacteria;Actinobacteria;Corynebacteriales;Nocardiaceae;Nocardia;Nocardia farcinica;Nocardia farcinica IFM 10152	Y-Int.4:1706994-1707632	Y-Int	R	832	3.48874	8.66089	0.563207	-0.03065	0.0315312		I3prime.NC_006361.1_t27_tRNA-Asn(GTT),B3[1i]	1	1
NC_006361.1	Islander	2235171	2246516	13.094	+	0	0	Nfa1.11.P	P	11346			Other	0	0					Bacteria;Actinobacteria;Actinobacteria;Corynebacteriales;Nocardiaceae;Nocardia;Nocardia farcinica;Nocardia farcinica IFM 10152	Y-Int.5:2243863-2244270	Y-Int	R	2246	3.48439	7.85753	0.298538	-0.10425	0.0703		I3prime.NC_006361.1_t31_tRNA-Pro(GGG),B2[1i]	1	1	Tnp_427.7
NC_006361.1	TIGER	4104233	4198558	14.005	-	6	100	Nfa1.94.ribF	ribF	94326		27	Phage1	0	1	CTTGGGCTGGCCGGAATACTGTTCCCCCCGCGTCTTGCGTAGGCTGCGCGtgtgcagagatggcgaagtctcgacgaCAACGTGACGCGACCTCGACAAAACTGCGTTCTCTAGGTCTCTGACCAGC	CTTGGGCTGGCCGGAATACTGTTCCCCCCGCGTCTTGCGTAGGCTGCGCGtgtgcagagatggcgaagtctcgacgaTGTGCCCGCGGACTGGGGTCGGTGTGTGCTCACGATCGGTGTTTTCGACG	CTGATCCGTTCGTTTGGAGTTGCTCGTGAGCTGCGAAGTAAGGTCTGAACtgtgcagagatggcgaagtctcgacgaTGTGCCCGCGGACTGGGGTCGGTGTGTGCTCACGATCGGTGTTTTCGACG	NZ_BDBJ01000127.1:20751-23750	Bacteria;Actinobacteria;Actinobacteria;Corynebacteriales;Nocardiaceae;Nocardia;Nocardia farcinica;Nocardia farcinica IFM 10152	Y-Int.7:4104268-4105584	Y-Int	L	35	3.71229	6.69507	0.529146	-0.05435	0.0380625		C4104233-4198558(6)	1	1	Tnp_427.5
NC_014659.1	TIGER	3659872	3672368	16.564	+	8	100	Req1.12.trmL	trmL	12497		16	Other	0	0	GCTCGGCGGACGGCGACCCGTACCTGGCAAGCTGAACGCCGTGTTCCGAGtgatgttccacgagccGGACAGCAACCTCCACAAAACCTGAACAGCCCCCGGCGGTGGTGCGAACA	GCTCGGCGGACGGCGACCCGTACCTGGCAAGCTGAACGCCGTGTTCCGAGtgatgttccacgagccCCGCATCCCACCCAACACGGGAAACGCGATCCGCATGGTCGCCGGGACGG	CCTGGAGAAGCCGATTCCATGTCATGTACGGTAGCTTGTTGTGTACAGGTtgatgttccacgagccCCGCATCCCACCCAATACGGGAAACGCGATCCGCATGGTCGCCGGGACGG	NZ_LRRA01000022.1:127046-124047	Bacteria;Actinobacteria;Actinobacteria;Corynebacteriales;Nocardiaceae;Rhodococcus;Rhodococcus equi;Rhodococcus equi 103S	S-Int.1:3670491-3672329	S-Int	R	39	5.79001	2.40392	0.635056	-0.06635	0.107069		C3659872-3672368(8)	1	1
NC_012490.1	TIGER	2073420	2082018	25.343	+	28	90.32	Rer1.9.eccCa1	eccCa1	8599	9	2	ICE1	0	2	ACGCACTGAACCTCGTCCTGATCGACTTCAAAGGTGGTGCAACCTTTCTCggTATGGAATGTCAATTCATGCACGCTAAGATCCCCATATGCGCGCGGCGAT	ACGCACTGAATCTCGTCCTGATCGACTTCAAAGGTGGTGCAACCTTTCTCggCCTGGAGGAGGCGCCGCACGTAGCTGCGATCATCACCAACCTTGCCGAGG	ACTCGCTTGGGCCGTTTTTCTTTCTACGGTGTGTGACTCTTGCATTCGTTggCCTGGAGGAGGCGCCGCACGTTGCTGCGATCATCACCAACCTTGCCGAGG	NZ_AVCO01000021.1:41522-44521	Bacteria;Actinobacteria;Actinobacteria;Corynebacteriales;Nocardiaceae;Rhodococcus;Rhodococcus erythropolis;Rhodococcus erythropolis PR4	S-Int.1:2073458-2074813	S-Int	L	38	6.40155	12.281	0.48827	-0.05285	0.155956		C2073420-2082018(28)	1	1
NC_012490.1	TIGER	2240614	2259631	14.666	-	31	100	Rer1.19.mepH	mepH	19018	22	7	Other	0	0	CCCAGTCGAAATCAGCGCCATCCGAACCACGAACAGCGGCATGGGCTTTCacgggttAGATGTCAGAGTCACACTGTCTTCTAAATGAAGACGGTCTCAGGGGGTGC	CCCAGTCGAAATCAGCGCCATCCGAACCACGAACAGCGGCATGGGCTTTCacggtttCTACCGTCCGACAGAATGACAGGAAACATGAACGAGAACATGCGGGAATC	GATGAGTGCTCGCACAGCGATCAGTGTAGACCGTATTGCTTGACATCTATacggtttCTACCGTCCGACAGAATGACAGGAAACATGAACGAGAACATGCGGGAATC	NZ_AVCO01000021.1:207922-210921	Bacteria;Actinobacteria;Actinobacteria;Corynebacteriales;Nocardiaceae;Rhodococcus;Rhodococcus erythropolis;Rhodococcus erythropolis PR4	S-Int.2:2240653-2242017	S-Int	L	39	4.23124	9.18737	0.550175	-0.028	0.0685		C2240614-2259631(31)	1	1	Tnp_21_2.4,Tnp_21_1.4
NC_012490.1	TIGER	2444093	2488201	9.212	-	29	93.55	Rer1.44.acrC	acrC	44109		90	Phage2	0	3	ACTTACGGCTACTCGCAGCGCCCGTTGCTCGAGAAGTGGGGCCGCGACTCgaagattctcgacatcttcgagggcacccagcagatccagcagctgatcgtcgcacgccgcctgctcggaaagtcttccgccgaactgaaATAGCAGGTCAGACGCTAGAAATGATTGTGCCTCCACCCCTCGCGCTCTC	ACTTACGGCTACTCGCAGCGCCCGTTGCTCGAGAAGTGGGGCCGCGACTCgaagattctcgacatcttcgagggcacccagcagatccagcagctgatcgtcgcacgccgcctgctcggaaagtcgtccgccgaactgaaGTGACGGTCGAACTGAAGTGACGGTCGCACAGACCCGATCCCGAAACACT	ATGTCAGACCAGCATCAATGCCGAACTGCGACAAACACTTCGAGAGATGTgaagattctcgacatcttcgagggcacccagcagatccagcagctgatcgtcgcacgccgcctgctcggaaagtcgtccgccgaactgaaGTGACGGTCGAACTGAAGTGACGGTCGCACAGACCCGATCCCGAAACACT	NZ_BCRM01000007.1:7722-4723	Bacteria;Actinobacteria;Actinobacteria;Corynebacteriales;Nocardiaceae;Rhodococcus;Rhodococcus erythropolis;Rhodococcus erythropolis PR4	Y-Int.6:2486906-2488147	Y-Int	R	54	2.88295	7.27655	0.633097	-0.0098	0.0327375		C2444093-2488201(29)	1	1
NC_012490.1	TIGER	2668606	2727191	24.948	+	28	90.32	Rer1.59.comM	comM	58586		12	Phage1	0	1	GGATGGCTCGTCCTGGTGCGGTCAGCCGCGCCCATCGCGGCGTGCTGTTTctcgacgaatgtTGCATAGCTATGTACCCCACAGCTGAACCTGCAATATTGCCACACGAGAA	GGATGGCTCGTCCTGGTGCGGTCAGCCGCGCCCATCGCGGCGTGCTGTTTctcgacgaatgtGCCGAGATCGGGGGGAAGGTGCTCGAAGCGCTACGCACGCCACTCGAAGA	TAGATCGTTACCTACCCTCATTATCTCACGATGTGGGGTGGTTTACAACActcgacgaatgtGCCGAGATCGGGGGGAAGGTGCTCGAAGCGCTACGCACGCCACTCGAAGA	NZ_LYPG01000115.1:506250-509249	Bacteria;Actinobacteria;Actinobacteria;Corynebacteriales;Nocardiaceae;Rhodococcus;Rhodococcus erythropolis;Rhodococcus erythropolis PR4	S-Int.3:2725663-2727135,S-Core.4:2677860-2678510		R	56	7.10782	9.39497	0.520828	-0.0928	0.0932937		C2668606-2727191(28)	1	1
NC_012490.1	TIGER,Islander	3073823	3114030	14.073	+	22	70.97	Rer1.40.V	V	40208		26	Other	0	0	ACGGTCCCGTGGCTCAGTGGGAGAGCGTCCGCTTCACACGCGGAAGGTCGctggttcgatcccagccgggaccacaACAAGAAACCGCCTGGTAACAGGCGGTTTTTTGCATTTCTAGGGTACTTC	ACGGTCCCGTGGCTCAGTGGGAGAGCGTCCGCTTCACACGCGGAAGGTCGctggttcgatcccagccgggaccacaGAAAACACTGAAGGCGTTCCCGATCATCGGGGACGCCTTCAGTCGTTTGA	CTCGGTGCCTCTGACCATATAGTTAGCTTCTCCGAGCAGGTATATCACATctggttcgatcccagccgggaccacaGAAAAGCACTGAAGGCGTTCCCGATCATCGGGGACGCCTTCAGTCGTTTG	NZ_CP011295.1:2904895-2901896	Bacteria;Actinobacteria;Actinobacteria;Corynebacteriales;Nocardiaceae;Rhodococcus;Rhodococcus erythropolis;Rhodococcus erythropolis PR4	S-Core.5:3094495-3094842,Y-Int.7:3112718-3113881,S-Core.6:3097230-3097820		R	149	3.95654	9.44513	0.498796	-0.01915	0.0629813		CI3prime.NC_012490.1_t27_tRNA-Val(CAC),B2[1i]	1	1
NC_012490.1	TIGER,Islander	3615418	3627058	15.953	+	27	87.1	Rer1.12.L	L	11641		24	ICE2	2	0	CTGGGGTACAGCCGAATGCCGAAACCTTGCGGTACGGCCAACTGCGGCAGgtggtgccctcggtgagactcgaaATAAAAATCGACCACCGAGGGTCCAGTGGCAATGGAGCCGTACCGGCCGC	CTGGGGTACAGCCGAATGCCGAAACCTTGCGGTACGGCCAACTGCGGCAGgtggtgccctcggtgagactcgaaCTCACACTGGACGGGTTTTGAATCCGTTTCCTCTGCCAATTGGGATACGA	TCTAGGATGACCAAAACCCCCTGTCGCCAGGGGGTTTTGATCTTTATCTCgttgtgccctcggtgagactcgaaCTCACACTGGACGGGTTTTGAATCCGTTTCCTCTGCCAATTGGGATACGA	NZ_MDCH01000011.1:63114-60115	Bacteria;Actinobacteria;Actinobacteria;Corynebacteriales;Nocardiaceae;Rhodococcus;Rhodococcus erythropolis;Rhodococcus erythropolis PR4	Y-Int.8:3615470-3616597	Y-Int	L	52	2.03874	20.7325	0.53827	-0.00045	0.0765187		CI3prime.NC_012490.1_t31_tRNA-Leu(CAA)[1i]	1	1
NC_012490.1	TIGER	4353949	4363697	15.734	+	11	35.48	Rer1.10.qorA	qorA	9749		13	ICE1	0	2	CGGACCGTCCTTCCGATCTGGCTGGGCAATAGGCTGGCAGTCATGACGACggcatacggcttcTGCCGTTGCCCAAAGTGTGCCACATAGACACGGAGGGCAACATGATTACG	CGGACCGTCCTTCCGATCTGGCTGGGCAATAGGCTGGCAGTCATGACGACggcatacggcttcACCGAGTACGGCGGACCCGACACACAGTCCTACTTCGACGTCACCCTGCC	ATTCGTTGCGTTGGCCCTGGTCACCATGATATTCCTATATGGGTGACTTTgggatatggcttcACCGAGTACGGCGGACCCGACACACAGTCCTACTTCGACGTCACCCTGCC	NZ_AVCO01000044.1:71607-68608	Bacteria;Actinobacteria;Actinobacteria;Corynebacteriales;Nocardiaceae;Rhodococcus;Rhodococcus erythropolis;Rhodococcus erythropolis PR4	S-Int.4:4362147-4363667	S-Int	R	30	5.24137	11.2756	0.480578	-0.036	0.0571188	C4353811-4378744(1)	C4353949-4363697(11)	1	1
NC_012490.1	TIGER	4936095	4946473	19.8	+	23	74.19	Rer1.10.R	R	10379		0	ICE1	0	2	TTCCTCTCCTAAAGGAAGGGTCGCAGGTTCGAATCCTGCCGAGGGCACCACGTCGTTGCTGGTCAGAGACATTTCCTGACCGATGAACGTACGTTGTGCA	TTCCTCTCCTAAAGGAAGGGTCGCAGGTTCGAATCCTGCCGAGGGCACCAGGTGGGACTCTCCCCACATCGGCGTGACCAACGTGCCATTCTTGAATTCA	AGGCTGCGACACGGAGCATTTCGACGCTCCGTGTAAGTGTCGAGACACTCGGTGGGACTCTCCCTACATCGGCGTGACCAACGTGCCATTCTTGAATTCA	NZ_CP011295.1:4693549-4696548	Bacteria;Actinobacteria;Actinobacteria;Corynebacteriales;Nocardiaceae;Rhodococcus;Rhodococcus erythropolis;Rhodococcus erythropolis PR4	Y-Int.9:4944344-4945450	Y-Int	R	1023	2.83525	13.1465	0.53827	-0.03765	0.134919	CI3prime.NC_012490.1_t48_tRNA-Arg(CCT),B2[1i]	C4936095-4946473(23)	1	1
NC_008268.1	TIGER	116094	124192	16.943	-	2	28.57	Rjo1.8.corA|sigI	corA|sigI	8099	32	5	Other	0	0	AAACCTGTTCGGACTGCTTAGACGCTGAGGCCTTCAGGCCGATGCCGGGGtagggCGGGGTCGGCCGGAGTACGGCAGAAACGGGCCACTCGGGATTTCTCGATG	AAACCTGTTCGGACTGCTTAGACGCTGAGGCCTTCAGGCCGATGCCGGGGtagggGAGAGGACGCTGCGGGGCCGGCCGAGCGGCCAGGGGGAGGGGAGCCGCAC	CGGCAGCTACCCGTCAAAGGCCCGTTTCCGGCGTACTCCGGCCGTGCCCCtagggGAGAGGACGCTGCGGGGCCGGCCGAGCGGCCAGGGGGAGTGGAGCCGCAC	NZ_AJLQ01000109.1:135522-132523	Bacteria;Actinobacteria;Actinobacteria;Corynebacteriales;Nocardiaceae;Rhodococcus;Rhodococcus jostii;Rhodococcus jostii RHA1	S-Core.1:116172-117149	S-Core	L	78	11.7879	2.43672	0.28994	-0.0232	0.0838187		C116094-124192(2)	1	1
NC_008268.1	TIGER	3171546	3176197	15.321	+	1	14.29	Rjo1.5.Usp|pcaF	Usp|pcaF	4652	12	8	Other	0	0	CGTGCGCGACTGCTCTCCACCCTGCGGGCCGAGACCTACGATCCGACGGTgcacggccTTAGCGACTGACTGTTGCCTGTTCTCGACGTTCGCGGTGTGTCATGGACT	CGTGCGCGACTGCTCTCCACCCTGCGGGCCGAGACCTACGATCCGACGGTgcacggccACTATGGGCTCCGGCTGAGCGCTTACCCTCGCCTACGCTGCGTACGAGTT	ATACCGTGACCTGCAAAAATAGTGGCAGTTGACTCCGGATCAGTCGCTAAgcacggccACTATGGGCTCCGGCTGAGCGCTTACCCTCGCCTACGCTGCGTACGAGTT	NZ_AJLQ01000068.1:79069-76070	Bacteria;Actinobacteria;Actinobacteria;Corynebacteriales;Nocardiaceae;Rhodococcus;Rhodococcus jostii;Rhodococcus jostii RHA1	Y-Int.3:3171654-3172856,Y-Int.4:3173537-3175417		L	108	3.51181	13.3018	0.123274	-0.0739	0.106575		C3171546-3176197(1)	1	1
NC_008268.1	TIGER	7054072	7066205	19.343	+	1	14.29	Rjo1.12.comM	comM	12134		4	Phage1	0	1	CGCGGCGAAGAATGCGGGGTGGGCGACGGTGGTCGTCCCGGTGCAGTCGCtgccCGAGGCAGGGCTGGTCGGTGGTGTCGAGGTGCTCGGCGCGCACGACCTGC	GCGGCGAAGAATGCGGGGGTGGGCAACGGTGGTGGTTCCGGTGCAGTCGCtgccGCAGCGGTGCGCGGAACACGGCGAGTTGGGCGCGCAAACTGGGGCGTCCG	ATCGGTTGGTGGCGAGCCTGTCCGACGGGGTGGTCGTGGTGGAGGCAGGGtggcGCAGCGGTGCGCGGAAAACGGCGAGTTGGGCGCGCAAGCTGGGGCGTCCC	NZ_BAWF01000097.1:267393-270392	Bacteria;Actinobacteria;Actinobacteria;Corynebacteriales;Nocardiaceae;Rhodococcus;Rhodococcus jostii;Rhodococcus jostii RHA1	S-Int.1:7055865-7057607	S-Int	L	1793	6.70307	8.47864	0.567718	-0.02555	0.103313		C7054072-7066205(1)	1	1
NC_008268.1	TIGER	7424305	7427474	8.529	-	1	14.29	Rjo1.3.Tnp_21_2	Tnp_21_2	3170		1	Other	0	0	GAGCGCCACCGCCGCAAGGCGACGATCGTCAGCTCGAACAGGGAGTCCTCcAAAGCGCACAGGTTCGTGCGAACGTGTGCACGGTGACGCCTGAATTATCA	GAGCGCCACCGCCGCAAGGCGACGATCGTCAGCTCGAACAGGGAGTCCTCcGAGTGGCTGTCGATGACCACCGATGCCCTGCTCGCGCAGTCGGCGATCGA	GACCAGCTCGCAGGCAATTTCCGAGAGAACGAACGTATGCCACTTCCAATcGAGTGGCTGTCGATGACCACCGATGCCCTGCTCGCGCAGTCGGCGATCGA	NZ_AJLQ01000009.1:527-3526	Bacteria;Actinobacteria;Actinobacteria;Corynebacteriales;Nocardiaceae;Rhodococcus;Rhodococcus jostii;Rhodococcus jostii RHA1	Y-Int.9:7424451-7425512	Y-Int	L	146	3.51181	13.3018	0.456607	-0.001	0.055875		C7424305-7427474(1)	1	1	Tnp_21_2.2	353
NC_008268.1	TIGER	7487573	7491515	12.152	+	2	28.57	Rjo1.4.Tnp_21_2	Tnp_21_2	3943	12	4	Other	0	0	ACCACGCTCGAATGGGTGCACCGCCGGGAGAACCTGGCCGTGTCCGGAGCcgtcGTTATCGTCGGTTTGAGCTGAGAAGCCTTTCGTTTGCGCTGGTCATGACG	CACCACGCTCGAATGGGTGCACCGCCGGGAGAACCTGGCCGTGTCCGGAGcgtcCGGGACGGGGAAGAGTCATTTCGTCGAAGCGCTCGCGCACGCCGCGATCG	ACAAACATCGTCGAAGACGTTAATGAGAGTCGACGAACTCCCGTTGATAAcgtcCGGGACGGGGAAGAGTCATTTCGTCGAAGCGCTCGCGCACGCCGCGATCG	NZ_AJLQ01000010.1:10725-13724	Bacteria;Actinobacteria;Actinobacteria;Corynebacteriales;Nocardiaceae;Rhodococcus;Rhodococcus jostii;Rhodococcus jostii RHA1	Y-Int.10:7488055-7490010,Y-Int.11:7490210-7491409		R	106	3.51181	13.3018	0.123274	-0.0226	0.105838		C7487573-7491515(2)	1	1	Tnp_21.1,Tnp_21_2.1
NC_008269.1	TIGER	101994	105163	7.405	+	7	100	Rjo1.3.HYP	HYP	3170		1	Other	0	0	ATCGAGGAGATCACCGAGGTCGATCAGGTGTTCCTCGACAACGCCACCACcAAAGCGCACAGGTTCGTGCGAACGTGTGCACGGTGACGCCTGAAATCTCA	ATCGACGAGATCACCGAGGTCGATCAGGTTTTTCTCGACAACGCCACCACcGAATGGCAGATCGGTCGGTCGGTGCCGATCCCCGGGATCGGTGGCCGGAT	GACCAGCTCGCAGGCAATTTCCGAGAGAACGAACGTATGCCACTTCCAGTcGAATGGCAGATCGGGCGGTCGGTGCCGATCCCCGGGATCGGTGGCCGGAT	NZ_CP003954.1:11382-8383	Bacteria;Actinobacteria;Actinobacteria;Corynebacteriales;Nocardiaceae;Rhodococcus;Rhodococcus jostii;Rhodococcus jostii RHA1	Y-Int.12:103956-105017	Y-Int	R	146	2.84337	12.8169	0.24635	0.02585	0.0346875		C101994-105163(7)	1	1		353
NC_008271.1	TIGER	127939	139486	5.687	-	2	28.57	Rjo1.12.HYP	HYP	11548	26	5	Other	0	0	ACCTCTCCCGGATTGCGATCGTGCCCGCACCGAAGGACTCCGCGGTCGAGgtcgcGTTCTCTGGGGGTTCTCAGACTGTGGCGTGACGTCGCGTGGGAGACACTG	ACCTCTCCCGAATCGCGATCGTGCCCGCACCGAAGGACTCCGCGGTCGAGgtcgcCGCGATTCTTCTCGATGGCGTTGACCTCGTAATACTTGGGCTTTCGGGCG	TGCGTGGTTTTGTTCAAGAACCAGCGACACAGGCTTGTACCCCTAGAGAAgtcgcGGCGATCCTGCTCGACGGCATTGACCTGGTGATTCTCGGGCTGGCGGGCG	NZ_LRRG01000016.1:36056-39055	Bacteria;Actinobacteria;Actinobacteria;Corynebacteriales;Nocardiaceae;Rhodococcus;Rhodococcus jostii;Rhodococcus jostii RHA1	Y-Int.24:135707-138211,Y-Int.25:138208-139359		R	127	2.02691	8.01983	0.280442	-0.0398	0.029325		C127939-139486(2)	1	1
NC_012520.1	TIGER	2614	56655	5.083	-	5	35.71	Rop1.54.Tnp_51	Tnp_51	54042		247	Other	0	0	CCACGCACGCTGACGGGGCCGAGACTCCGCGGCCGGCGGATCGGGTCCAGcggcagttcgtcgccgacgcgcccaacacgttgtgggtggcggacctgacctacattcgcactcattcggggtgggtgtacgccgcgttcatcctcgacgtgttctcccggatgatcgtcggttggcaggtttcgacgtcgatgcgtaccgacctggccctcgacgccttggatatggggttgtgggctcgccgacgggtcggccaggacgtcgccggattgattcaccatagcgaccgcggcgtgcAGGGCGGATTCAACCGGTCGTCGCAACACCGTGCCGTGAGGACGAGTGTA	CCACGCACAGCGAGGGGGCCGAAACTCCGCAGCCGGCAGATCGTGTCGAAcggcagttcaccgcggcggcgcccaacgcgctgtgggtggcggacctgacctacatccgcacacactcggggtgggtgtatgccgcgttcatcctcgacgtcttctcaaggatggtcgtgggctggcaggtctcgaccaccatgcacaccgacctcgcgctcgacgccttggatatggggttgtgggcgcggtcgcgtgccggccagggcgtggccgggctgattcaccactccgaccgcggagtgcGGTATCGAGCCATCCGCTACACCGAACGTCTCGCCGAAGCAGACGCAGTG	CCACGCACGCTGACGGGGCCGAGACTCCGCGGCCGGCGGATCGGGTCCAGcggcagttcgtcgccgacgcgcccaacacgttgtgggtggcggacctgacctacattcgcactcattcggggtgggtgtacgccgcgttcatcctcgacgtgttctcccggatgatcgtcggttggcaggtttcgacgtcgatgcgtaccgacctggccctcgacgccttggatatggggttgtgggctcgccgacgggtcggccaggacgtcgccggattgattcaccatagcgaccgcggcgtgcAGTATCGAGCGGTGCGATACACCGAGCGCCTCGACGAGTGTGACGCAGTG	NZ_HG764893.1:7401-4402	Bacteria;Actinobacteria;Actinobacteria;Corynebacteriales;Nocardiaceae;Rhodococcus;Rhodococcus opacus;Rhodococcus opacus B4	Y-Int.2:45620-46669,Y-Int.1:43287-45623		R	9986	2.4734	2.99543	0.229294	-0.03665	0.0373438		C2614-56655(5)	1	1	Tnp_51.2,Tnp_51_1.3,Tnp_30.1,Tnp_3_1o.3,Tnp_3.2,Tnp_3.4,Tnp_30.5,Tnp_3.3
NC_012522.1	Islander	4304880	4313823	15.473	+	0	0	Rop1.9.S	S	8944			ICE1	0	2					Bacteria;Actinobacteria;Actinobacteria;Corynebacteriales;Nocardiaceae;Rhodococcus;Rhodococcus opacus;Rhodococcus opacus B4	Y-Int.21:4304961-4306067	Y-Int	L	81	2.74429	10.417	0.619116	-0.04535	0.0884438		I3prime.NC_012522.1_t24_tRNA-Ser(TGA)[1i]	1	1
NC_012522.1	TIGER,Islander	4320892	4365572	21.805	+	12	85.71	Rop1.45.R	R	44681		53	Phage1	0	1	AACTGAAGAACATGCGCCCGTAGCTCAACGGATAGAGCACTTGACTACGGatcaagaggttaggggttcgaatcccttcgggcgcaccacaccacccccgtcaGGTCCTCCCTGGCGGGGGTTTTGTTTTCCCGTCACCAGGTACTCGAAGTC	CAACTGAAGAACATGCGCCCGTAGCTCAACGGATAGAGCACTTGACTACGgatcaagaggttaggggttcgaatcccttcgggcgcacaaagaaaccccgtcaACTGCAGTAATGCAGGTGGCGGGGTTTCTCTTTGTCGCGATCCGGCCCGT	GGCGAGGCCGGAAGTCGACAACGTCGCCTGTAGACGTGCCGCGTGTATCAgaccaagaggttaggggttcgaatcccttcgggcgcaccaagagaccccgtcaTCCATACAGGTGACGGGGTTTCTCTTTGTCGTGCGACCTAGCAGCACGAC	NC_008268.1:4346752-4343753	Bacteria;Actinobacteria;Actinobacteria;Corynebacteriales;Nocardiaceae;Rhodococcus;Rhodococcus opacus;Rhodococcus opacus B4	Y-Int.22:4364346-4365164	Y-Int	R	408	5.41974	11.6666	0.609895	-0.04545	0.0751562		CI3prime.NC_012522.1_t26_tRNA-Arg(ACG)[1i]	1	1
NC_012522.1	Islander	5901967	5913904	26.331	-	0	0	Rop1.12.G	G	11938			Other	0	0					Bacteria;Actinobacteria;Actinobacteria;Corynebacteriales;Nocardiaceae;Rhodococcus;Rhodococcus opacus;Rhodococcus opacus B4	S-Int.1:5909310-5909936,Y-Int.23:5910228-5911610		R	2294	6.4055	13.1873	0.575847	-0.0527	0.135875		I3prime.NC_012522.1_t38_tRNA-Gly(CCC),B2[1i],3	1	1
NC_012522.1	TIGER	7604467	7623476	30.413	-	14	100	Rop1.19.ctaA	ctaA	19010		60	Phage1	0	1	ATCCTGCGCATTCGCGGCGAGTAGCACGGAGTCGGCCGCGCCGCCACCGGcccaacgacacgctgtagttgacggccctctaccatcgatgccgtgctgtatcgcgggttGTGCATGTAGTTGATGGGACTACTACACCCTACCTGATACCGATTCCGGT	ATCCTGCGGATTCGCGGCGAGTAGCACGGAGTCGAGCGCGCCGCCACCGGcccaacgacacgctgtagttgacggccctctaccatcgacgtcgtgctgtatcgcgggttTCTGAGCCTGGTAGACCGTCTTCCCCTTCCGTCGCTGACCGTGCAGCGTG	TCGAGAACAGTGGTAGTAGGCACTTCTACTCCTGTTGATCAGGCACAACCcccaacgacacgctgtagttgacggccctctaccatcgatgccgtgctgtatcgcgggttTCTGAGCCTGGTAGACCGTCTTCCCCTTCCGTCGCGGACCGTGCAGCGTG	NZ_BAWF01000047.1:57213-54214	Bacteria;Actinobacteria;Actinobacteria;Corynebacteriales;Nocardiaceae;Rhodococcus;Rhodococcus opacus;Rhodococcus opacus B4	Y-Int.24:7604525-7605271	Y-Int	L	58	2.99509	13.2133	0.543458	-0.2011	0.212331		C7604467-7623476(14)	1	1
NC_014168.1	Islander	25866	67406	7.615	+	0	0	Sro1.42.K	K	41541			Phage1	0	1					Bacteria;Actinobacteria;Actinobacteria;Corynebacteriales;Segniliparaceae;Segniliparus;Segniliparus rotundus;Segniliparus rotundus DSM 44985	Y-Int.1:66247-67296	Y-Int	R	110	2.74992	7.16026	0.48292	-0.008	0.039925	I5prime.NC_014168.1_t8_tRNA-Thr(CGT)[1i]	I5prime.NC_014168.1_t4_tRNA-Lys(TTT)[1i]	1	1
NC_014168.1	Islander	472010	483722	11.721	-	0	0	Sro1.12.A	A	11713			Other	0	0					Bacteria;Actinobacteria;Actinobacteria;Corynebacteriales;Segniliparaceae;Segniliparus;Segniliparus rotundus;Segniliparus rotundus DSM 44985	Y-Int.2:483151-483693	Y-Int	R	29	2.93433	9.46076	0.545945	-0.0475	0.041075		I3prime.NC_014168.1_t12_tRNA-Ala(CGC)[1i]	1	1
NC_014168.1	Islander	714775	720639	4.527	-	0	0	Sro1.6.R	R	5865	5		Other	0	0					Bacteria;Actinobacteria;Actinobacteria;Corynebacteriales;Segniliparaceae;Segniliparus;Segniliparus rotundus;Segniliparus rotundus DSM 44985	Y-Int.3:719591-720580	Y-Int	R	59	1.49482	4.52357	0.388802	-0.0701	0.0417563		I5prime.NC_014168.1_t17_tRNA-Arg(ACG)[1i]	1	1
NC_014168.1	Islander	874220	904806	9.889	+	0	0	Sro1.31.S	S	30587			Other	0	0					Bacteria;Actinobacteria;Actinobacteria;Corynebacteriales;Segniliparaceae;Segniliparus;Segniliparus rotundus;Segniliparus rotundus DSM 44985	Y-Int.5:874339-875451	Y-Int	L	119	2.62047	5.85762	0.588802	-0.04455	0.032475		I3prime.NC_014168.1_t19_tRNA-Ser(GGA)[1i]	1	1
NC_014168.1	Islander	1076539	1081676	2.958	-	0	0	Sro1.5.P	P	5138	25		Other	0	0					Bacteria;Actinobacteria;Actinobacteria;Corynebacteriales;Segniliparaceae;Segniliparus;Segniliparus rotundus;Segniliparus rotundus DSM 44985	Y-Int.7:1080772-1081515	Y-Int	R	161	1.80256	6.46434	0.355469	-0.012	0.0562		I3prime.NC_014168.1_t20_tRNA-Pro(CGG)[1i]	1	1
NC_014168.1	Islander	1134851	1162992	9.281	-	0	0	Sro1.28.K	K	28142			Phage1	0	1					Bacteria;Actinobacteria;Actinobacteria;Corynebacteriales;Segniliparaceae;Segniliparus;Segniliparus rotundus;Segniliparus rotundus DSM 44985	Y-Int.8:1161597-1162952	Y-Int	R	40	3.02717	9.0016	0.347893	0.01935	0.0462188		I3prime.NC_014168.1_t21_tRNA-Lys(CTT),B2[1i]	1	1	Tnp_3.1,Tnp_3.6
NC_014168.1	Islander	2129207	2148734	6.915	+	0	0	Sro1.20.A	A	19528			Other	0	0					Bacteria;Actinobacteria;Actinobacteria;Corynebacteriales;Segniliparaceae;Segniliparus;Segniliparus rotundus;Segniliparus rotundus DSM 44985	Y-Int.10:2129336-2130592	Y-Int	L	129	2.99094	7.65886	0.366221	-0.00955	0.04985		I3prime.NC_014168.1_t36_tRNA-Ala(GGC)[1i]	1	1	Tnp_3_1o.2,Tnp_3.4,Tnp_3.9,Tnp_3.3
NC_014168.1	Islander	2374615	2428450	0.098	+	0	0	Sro1.54.S	S	53836	5		Other	0	0					Bacteria;Actinobacteria;Actinobacteria;Corynebacteriales;Segniliparaceae;Segniliparus;Segniliparus rotundus;Segniliparus rotundus DSM 44985	Y-Int.11:2374848-2376011	Y-Int	L	233	1.52279	3.22014	0.234257	0.00675	0.0291125		I3prime.NC_014168.1_t38_tRNA-Ser(GCT)[1i]	1	1	Tnp_3.11,Tnp_3.5,Tnp_51_1.1,Tnp_51.1
NC_014168.1	Islander	2897501	2907155	0.747	-	0	0	Sro1.10.R	R	9655			Other	0	0					Bacteria;Actinobacteria;Actinobacteria;Corynebacteriales;Segniliparaceae;Segniliparus;Segniliparus rotundus;Segniliparus rotundus DSM 44985	Y-Int.13:2905749-2907023,S-Core.1:2897873-2898421		R	132	2.90848	4.54779	-0.0611979	-0.02915	0.0405688		I3prime.NC_014168.1_t45_tRNA-Arg(TCT)[1i]	1	1
NC_014158.1	Islander	1488961	1504998	14.584	+	0	0	Tpa13.16.G	G	16038	5		Other	0	0					Bacteria;Actinobacteria;Actinobacteria;Corynebacteriales;Tsukamurellaceae;Tsukamurella;Tsukamurella paurometabola;Tsukamurella paurometabola DSM 20162	Y-Int.1:1490234-1491763,S-Int.1:1491765-1492412		L	1273	4.72149	7.25783	0.370172	-0.0454	0.0888937		I3prime.NC_014158.1_t14_tRNA-Gly(TCC),B2[1i],3	1	1	Tnp_3.8,Tnp_3_1o.2,Tnp_3.18,Tnp_3_1o.11
NC_008278.1	TIGER	303452	311550	6.723	-	1	25	Fal2.8.HYP	HYP	8099		13	Other	0	0	CGGCCCCCGAGCACACCCTGACCGTCCACCTGACCACGACCCTGCCCGACaccaccgccagccCCGACGGCACGGCCAGCGGCGGCGAGGACAGCACCCCGGCCAGGGCAGCA	GGCCCCCGAACACACCCTGACCGTCCCACCTGACCACGACCCTGCCCGGAcacccccaccgccATCCACACCCCCGGCAGCGGCCGACTCAGCCTCATCGACTCGATCCACGC	CTGCCCGGACCCGAACCCGCCAGCAGACTCGCCCACGCCACCCGCCACATcacccccaccgccATCCACACCCCCGACGGCGGCCGCCTCAGCCTCATCGACTCGATCCACGC	NZ_LJPA01000031.1:86829-89828	Bacteria;Actinobacteria;Actinobacteria;Frankiales;Frankiaceae;Frankia;Frankia alni;Frankia alni ACN14a	S-Int.1:303683-305119	S-Int	L	231	3.75416	1.59337	0.30561	-0.026	0.101381		C303452-311550(1)	1	1
NC_008278.1	Islander	512427	546943	2.794	-	0	0	Fal2.35.K	K	34517	5		Other	0	0					Bacteria;Actinobacteria;Actinobacteria;Frankiales;Frankiaceae;Frankia;Frankia alni;Frankia alni ACN14a	Y-Int.2:545897-546862	Y-Int	R	81	2.04612	2.16732	0.168964	-0.02635	0.0568562		I3prime.NC_008278.1_t5_tRNA-Lys(TTT),B2[1i],3	1	1	Tnp_L3.1,Tnp_256.1,Tnp_407.1
NC_008278.1	Islander	1851562	1865053	10.581	-	0	0	Fal2.13.K	K	13492			Other	0	0					Bacteria;Actinobacteria;Actinobacteria;Frankiales;Frankiaceae;Frankia;Frankia alni;Frankia alni ACN14a	Y-Int.4:1864369-1864845,Y-Int.3:1863685-1864353		R	208	1.77709	7.77507	0.334181	-0.06465	0.0818563		I3prime.NC_008278.1_t18_tRNA-Lys(CTT),B2[1i]	1	1
NC_008278.1	Islander	1882647	1890866	9.261	-	0	0	Fal2.8.H	H	8220			Other	0	0					Bacteria;Actinobacteria;Actinobacteria;Frankiales;Frankiaceae;Frankia;Frankia alni;Frankia alni ACN14a	Y-Int.5:1889515-1890732	Y-Int	R	134	1.86406	6.70496	0.400848	-0.03035	0.103075		I3prime.NC_008278.1_t19_tRNA-His(GTG),B2[1i]	1	1
NC_008278.1	TIGER	2904693	3015056	9.179	-	4	100	Fal2.110.acdA	acdA	110364		76	ICE1	0	2	GCTACACCAAGGACTACCCCGTCGAGCGCTACATGCGCGAAGCCAAAATTatgcaaatcttcgaaggaaccaaccagatccagcgcctggtgatcagccgccacctcgcccgaggctgatcacagcAGGCACTCGATACCGCCACCTGGACAAACATGCCGGTCTGGCTCCCGAGA	GCTACACCAAGGACTACCCCGTCGAGCGCTACATGCGCGAAGCCAAAATCatgcaaatctttgaaggaaccaaccagattcagcgcatggtgatcagccgccacctcgcccgctcctgatcagagcCCATTGCCGCTGGTCAGAGCTCCAATTCGGGTGCGGGTACGTCGTTGGCC	GCCATGATCCAGCCGAAAGGTCCATATGCCGCAGCGCCCCGTGGGAGACTatgcaaatcttcgaaggaaccaaccagatccagcgcctagtgatcagccgccacctcgcccgaggctgatcagaggGCCTTCACGCTGGTCAGAGCTCCAGTTCGGGTCCGGTCGTCGGTTCGGGC	NZ_JYFN01000016.1:36495-33496	Bacteria;Actinobacteria;Actinobacteria;Frankiales;Frankiaceae;Frankia;Frankia alni;Frankia alni ACN14a	Y-Int.7:3013580-3014890	Y-Int	R	166	1.83961	2.86313	0.462864	-0.0275	0.0777188		C2904693-3015056(4)	1	1
NC_008278.1	Islander	5017696	5060482	0.438	+	0	0	Fal2.43.L	L	42787			Other	0	0					Bacteria;Actinobacteria;Actinobacteria;Frankiales;Frankiaceae;Frankia;Frankia alni;Frankia alni ACN14a	S-Int.4:5017819-5019861,Y-Int.9:5024170-5025159		L	123	0.995545	0.856098	0.0418737	-0.05375	0.0453062		I3prime.NC_008278.1_t35_tRNA-Leu(CAA),B3[1i],4	1	1	Tnp_3.1,Tnp_4.1
NC_008278.1	TIGER,Islander	5890512	5904801	7.973	-	1	25	Fal2.14.I	I	14290		49	Other	0	0	CCCGGGGACCAGGCTCAGGGGGCGGTAGCTCAGCCGGTTAGAGCAGCGGActcataatccgtcggtcgtgggttcgagccccacccgccccacgcgctcCCTTCCCCTGCTCGCTGATCTTCGATCAGCTTCGCCACCTGCCGTTATGC	CCCGGGGACCAGGCTCAGGGGGCGGTAGCTCAGCCGGTTAGAGCAGCGGActcataatccgtcggtcgtgggttcgagccccacccgccccacccactcTGACCTGCACGTTTGCTGCTCTTCGGCTGCTCTGAAGATCGATGACTCGC	CCTGGGACCGCTGGACGTCGGTGGACGGATACAGACGAGTATCCGGGAATctcataatccgtcggtcgtgggttcgagccccacccgccccacccactcTGACCTGCACGTTTGCTGCTCTTCGGCTGCTCTGAAGATCGATGACTCGC	NZ_LJFZ01000013.1:3041-42	Bacteria;Actinobacteria;Actinobacteria;Frankiales;Frankiaceae;Frankia;Frankia alni;Frankia alni ACN14a	Y-Int.11:5903283-5904560	Y-Int	R	241	1.87369	6.50332	0.421681	-0.0449	0.0539063		CI3prime.NC_008278.1_t38_tRNA-Ile(CAT),B2[1i],3,4,5	1	1
NC_008278.1	Islander	6858431	6911849	6.306	+	0	0	Fal2.53.A	A	53419			Other	0	0					Bacteria;Actinobacteria;Actinobacteria;Frankiales;Frankiaceae;Frankia;Frankia alni;Frankia alni ACN14a	S-Core.2:6863626-6864006,Y-Int.12:6910343-6911707		R	142	3.11221	3.47861	0.25031	-0.03495	0.0399062	I3prime.NC_008278.1_t46_tRNA-Arg(GCG)[1i],I3prime.NC_008278.1_t44_tRNA-Gln(TTG),B2[1i],3,4	I3prime.NC_008278.1_t45_tRNA-Ala(CGC),B2[1i],3	1	1
NC_007777.1	TIGER	127025	149738	1.326	+	2	40	Fcc1.23.Tnp_4	Tnp_4	22714		244	Other	0	0	CGTCGACACCCGCCAGATCGGCTACGGCAACAACTGGGTCCTCGCCGGAAtcatcgtcaccctaccctgcctcgaccggcagatctgcctgccggtgatggcccgactggtccgcaaggacaccacatcggcctcccggctgtggctggccgcccgcatggtcgagaaactggccaccgcactgcccggacatacgatccacgccgtcgccgacgccgcctacgccggcgacgagctacgcaccctacccgccccggtgacctggaccacccgactacgcaagaacgccgccctCGACGGTGGACTCGCGCAGGAACCTGCGGCGCCAGTACCGGTCGGCGCAG	GCGCGACGCCCGCCAGGTCGGCTTCGGGAACAACTGGGTGATCGTAGGGAtcgtcgtgacgctgccgatgctggaccggccggtctgcctgccggtgctcgcccgcctcgtgcgtaaggacaccacctcggcctcccggctgtggctggccgcccgcgccgtcgaacagctggccaccgccctgcccggccgccgcttgcacgtcgtcgccgacgccgcctacgccggcgacgagctacgcaccctgcccgcccaggtcacctggaccacccggctccgcaaggacgcggccctGTTCGCACCGGCCCCACCACGGACCGGGAAACGCGGCCGGCCCCGGCTCA	GAAGGGGCCAGACCAGGTCGGGTTCGGCAACAACTGGGTGATCGTCGGCCtcgtcgtgccggcgccgctgctcggccggccggtctgcctgccggtcctggcccgcctggtccgcaaggacaccgtctcggcctcgcggctctggctggccgcccgcgcggtcgaacagctggccggggcgttccccgcccgccgggtccacgtcgtcgcggatgccgcctacgccggcgacgagctcaggggactgccggcctcggtgacctggacgacccggctccgccgcgacgccgccctGTTCGCCCCCGCCCCACCCCGCACCGGGAGACGTGGCCGGCCCCGACTCA	NZ_JYFN01000044.1:13624-16623	Bacteria;Actinobacteria;Actinobacteria;Frankiales;Frankiaceae;Frankia;Frankia casuarinae;Frankia casuarinae	Y-Int.1:140305-141465,Y-Int.2:142982-143365		R	6373	1.77326	3.0203	0.0966272	-0.0263	0.0470438	I3prime.NC_007777.1_t3_tRNA-Phe(GAA),B2[1i],3	C127025-149738(2)	1	1	Tnp_As1.12
NC_007777.1	TIGER	1023417	1055017	9.97	-	1	20	Fcc1.32.L	L	31601		5	Other	0	0	AGACTTAGGATCTGCCGCCTTCGGGCGTGGGGGTTCAAGTCCCCCCTCCCgcaccAGAACCCCCGTACTTGAACACCCGCCCGAAAGAGCAGTGATCAAGAGGTC	AGACTTAGGATCTGCCGCCTTCGGGCGTGGGGGTTCAAGTCCCCCCTCCCgcaccCGTTGAACGGCAGCGTTCTCGCAGGTCAGATGCTCGCCCACCGTTCCTCC	TTGAAGATCGGTCAGTACCTCTGGCGTGTTCGAGTAGCGCCCAAGGAGGTgcaccCGTTGAACGGCAGCGTTCTCGCAGGTCAGATGCTCGCCCACCGTTCCTCC	NZ_JDWE01000012.1:44912-41913	Bacteria;Actinobacteria;Actinobacteria;Frankiales;Frankiaceae;Frankia;Frankia casuarinae;Frankia casuarinae	S-Core.2:1035279-1035626	S-Core	L	11862	3.10882	4.31556	0.214274	-0.0492	0.0878312		C1023417-1055017(1)	1	1	Tnp_66.16
NC_007777.1	Islander	1426470	1436660	9.065	-	0	0	Fcc1.10.G	G	10191			ICE2	2	0					Bacteria;Actinobacteria;Actinobacteria;Frankiales;Frankiaceae;Frankia;Frankia casuarinae;Frankia casuarinae	Y-Int.9:1435345-1436529	Y-Int	R	131	2.06761	14.287	0.230317	-0.009	0.0640437		I3prime.NC_007777.1_t19_tRNA-Gly(TCC),B2[1i],3,4	1	1
NC_007777.1	TIGER	2463805	2475858	7.493	+	5	100	Fcc1.12.stp	stp	12054		9	Other	0	0	GGATCGGTGTCGACCTGCACGCCGGGTACGCTCCGTTGCAGTGGGTGGTCaactcctacGCAAGTAGTACGTCGTAGCAACGTCTGACCTGCATAGATGTACCCCGCTT	GGATCGGTGTCGACCTGCACGCCGGGTACGCTCCGTTGCAGTGGGTGGTCaactcctacAACCTGGCCTTCGCGTGTTCCATGCTGGCATGCGGTTCGGCCGCCGACAT	GCAAGGGGCTCAACGGCGGAAATTCCATACCATGATGCTACGACGTTTTAaacacctacAACCTGGCCTTCGCGTGTTCCATGCTGGCATGCGGTTCGGCCGCCGACAT	NZ_AYTZ01000055.1:13510-16509	Bacteria;Actinobacteria;Actinobacteria;Frankiales;Frankiaceae;Frankia;Frankia casuarinae;Frankia casuarinae	S-Core.4:2475559-2475831,S-Core.3:2464552-2464911		R	27	5.3601	2.03107	0.399148	-0.02925	0.0481813		C2463805-2475858(5)	1	1
NC_007777.1	TIGER	2749967	2762928	1.954	+	1	20	Fcc1.13.emrY	emrY	12962		5	Other	0	0	TCGCGCTGTTCGCGGTCACGCTGATGATTTTCGCGATGTTCATGACGCCGgactcAGTCATTGGCTGTTCGTAGCATATGGGTATGGGCGAAACGGGCACAGGGC	TCGCGCTGTTCGCGGTCACGCTGATGATTTTCGCGATGTTCATGACGCCGgactcGCCGGTCGCCGTGTTTCTGGTGGGCGCCGGGCTGGTCGGGACAGCCAACG	GCCCAGCGACACAGCGTCGCAGGTCAGCCCTTGGTAGGCCAGCAGGGCTTgacttCGCCGGTCGCCGTGTTTCTGGTGGGCGCCGGGCTGGTCGGGACAGCCAAC	NZ_JPGU01000021.1:726-3725	Bacteria;Actinobacteria;Actinobacteria;Frankiales;Frankiaceae;Frankia;Frankia casuarinae;Frankia casuarinae	S-Int.4:2749992-2751485	S-Int	L	25	1.79652	0.353858	0.300247	-0.0461	0.0550062		C2749967-2762928(1)	1	1
NC_007777.1	TIGER	3904356	3975428	1.18	-	4	80	Fcc1.71.I	I	71073		35	ICE2	2	0	GATAGATCGTAAACCGCATCCACCCAGGTCGGAGGAATGATCAAAAAATTggtggggctcgaacccacgaccggaggattatgagTCCCACGTAGTGGGAGCAGACTCGTGGCAGCGCAGCCTGTCCCATGCCGT	GATAGATCGTAAACCGCATCCACCCAGGTCGGAGGAATGATCAAAAAATTggtggggctcgaacccacgaccggaggattatgagGACTATCCGGCTATGCGGTGTGCTGAGCTGCATCGACGCACGTCACGCGC	TCCACGGCCACCTGGCCGCTGCAAAAGGCCAGGTCAGGAGGGGTGGGGCGggtggggctcgaacccacgaccgacggattatgagGACTATCCGGCTATGCGGTGTGCTGAGCTGCATCGACGCACGTCACGCGC	NZ_AYTZ01000009.1:104225-107224	Bacteria;Actinobacteria;Actinobacteria;Frankiales;Frankiaceae;Frankia;Frankia casuarinae;Frankia casuarinae	Y-Int.13:3973516-3975042	Y-Int	R	386	2.54085	3.6345	0.210286	0.00385	0.0244187		CI3prime.NC_007777.1_t35_tRNA-Ile(CAT)[1i][2i],B3,4,5,6	3	1	Tnp_As1.10
NC_007777.1	TIGER,Islander	4018335	4032695	5.877	-	1	20	Fcc1.14.I	I	14361		40	Other	0	0	TTGTTGATCTCCACGGCCACCTGGCCGCTGCAAAAGGCCAGGTCAGGAGGggtggggcgggtggggctcgaacccacgaccgacggattaGCAATCCCATTGATTCGTTATCCGTCGCTACTCGCGAAAACATGCTGATA	TTGTTGATCTCCACGGCCACCTGGCCGCTGCAAAAGGCCAGGTCAGGAGGggtggggcgggtggggctcgaacccacgaccgacggattaTGAGTCCGCTGCTCTAACCGGCTGAGCTACCGCCCCCTGGATCGATCCCC	TGCAGGAAAATCGACTGCTGCGCGAGAATCGCCTGTGCTGCAAGGGTTCTggtggggcgggtggggctcgaacccacgaccgacggattaTGAGTCCGCTGCTCTAACCGGCTGAGCTACCGCCCCCTGGATCGATCCCC	NZ_JDWE01000035.1:46462-43463	Bacteria;Actinobacteria;Actinobacteria;Frankiales;Frankiaceae;Frankia;Frankia casuarinae;Frankia casuarinae	Y-Int.15:4018557-4019699	Y-Int	L	222	1.05988	6.06939	0.390745	-0.008	0.100712		CI3prime.NC_007777.1_t35_tRNA-Ile(CAT)[1i][2i],B3,4,5,6	3	3
NC_007777.1	TIGER,Islander	5094638	5104136	6.301	-	4	80	Fcc1.9.P	P	9499		45	Other	0	0	GTATGCTTCATCTCGGTCGCGGGGTGTGGCGCAGCTTGGTAGCGCGCTTCgttcgggacgaagaggtcgtgggttcgaatcccgccaccccgaccCAGGTCAGGGTCATGATCCGCAAGTTTGGATCATACCCCTGACGCGTGTA	GTATGCTTCATCTCGGTCGCGGGGTGTGGCGCAGCTTGGTAGCGCGCTTCgttcgggacgaagaggtcgtgggttcgaatcccgccaccccgaccAGATGACGCGTTGCAGCCCCGTCTCCCCAGCAGGGAGGCGGGGTTTTTGC	GACCAGCGAGGCGATGCCCTATTCACCCGCTTATGACCCGTATGCGGGTAgttcgggacgaagaggtcgtgggttcgaatcccgccaccccgaccAGATGACGCGTTGCAGCCCCGTCTCCCCAGCAGGGAGGCGGGGTTTTTGC	NZ_AYTZ01000015.1:51464-48465	Bacteria;Actinobacteria;Actinobacteria;Frankiales;Frankiaceae;Frankia;Frankia casuarinae;Frankia casuarinae	Y-Int.18:5102798-5104021	Y-Int	R	115	1.65548	7.81868	0.284862	-0.0442	0.0493		CI3prime.NC_007777.1_t44_tRNA-Pro(CGG),B2[1i],3,4,5	1	1
NC_014666.1	Islander	18852	32362	8.708	-	0	0	Feu1.14.A	A	13511			Other	0	0					Bacteria;Actinobacteria;Actinobacteria;Frankiales;Frankiaceae;Frankia;Frankia inefficax;Frankia inefficax	Y-Int.1:30567-31760	Y-Int	R	602	2.12631	7.42451	0.426868	-0.03985	0.0534375		I3prime.NC_014666.1_t1_tRNA-Ala(TGC)[1i]	1	1
NC_014666.1	Islander	1847000	1864397	7.126	-	0	0	Feu1.17.B	B	17398	5		Other	0	0					Bacteria;Actinobacteria;Actinobacteria;Frankiales;Frankiaceae;Frankia;Frankia inefficax;Frankia inefficax	Y-Int.2:1863379-1864293	Y-Int	R	104	2.00649	3.50475	0.385201	-0.06225	0.0611063		I3prime.NC_014666.1_t19_tRNA-Ini(CAT),B3[1i],4,5,6	1	1	Tnp_110.1
NC_014666.1	Islander	7157705	7190397	2.069	+	0	0	Feu1.33.L	L	32693	5		Other	0	0					Bacteria;Actinobacteria;Actinobacteria;Frankiales;Frankiaceae;Frankia;Frankia inefficax;Frankia inefficax	Y-Int.5:7157864-7159078	Y-Int	L	159	1.63442	5.01091	0.348437	-0.00555	0.035375		I3prime.NC_014666.1_t44_tRNA-Leu(TAG)[1i]	1	1
NC_014666.1	Islander	7879287	7898707	7.811	-	0	0	Feu1.19.S	S	19421			ICE1	0	2					Bacteria;Actinobacteria;Actinobacteria;Frankiales;Frankiaceae;Frankia;Frankia inefficax;Frankia inefficax	Y-Int.6:7890591-7891523,Y-Int.7:7897070-7898605		R	102	2.42869	10.5083	0.49097	-0.0069	0.031575		I3prime.NC_014666.1_t51_tRNA-Ser(GCT)[1i]	1	1
NC_014666.1	Islander	8374747	8388695	3.202	-	0	0	Feu1.14.S	S	13949			Other	0	0					Bacteria;Actinobacteria;Actinobacteria;Frankiales;Frankiaceae;Frankia;Frankia inefficax;Frankia inefficax	Y-Int.8:8387324-8388565	Y-Int	R	130	2.26719	6.31024	0.371312	0.0057	0.041225		I3prime.NC_014666.1_t54_tRNA-Ser(GGA)[1i]	1	1
NC_014666.1	Islander	8460988	8509234	5.878	+	0	0	Feu1.48.K	K	48247			Other	0	0					Bacteria;Actinobacteria;Actinobacteria;Frankiales;Frankiaceae;Frankia;Frankia inefficax;Frankia inefficax	Y-Int.9:8462173-8463675	Y-Int	L	1185	2.4545	3.99231	0.197701	-0.0399	0.0449312		I3prime.NC_014666.1_t56_tRNA-Lys(TTT),B2[1i]	1	1
NC_009921.1	Islander	1587856	1691552	2.782	+	0	0	Fea1.104.N	N	103697			ICE2	2	0					Bacteria;Actinobacteria;Actinobacteria;Frankiales;Frankiaceae;Frankia;Frankia sp. EAN1pec;Frankia sp. EAN1pec	S-Int.1:1614470-1615147,Y-Int.6:1690153-1691343		R	209	2.08199	2.30852	0.194312	-0.0227	0.0279625		I3prime.NC_009921.1_t17_tRNA-Asn(GTT)[1i][2i],B4[3]	2	1	Tnp_256.1,Tnp_RVT_1.3,Tnp_256.6,Tnp_3_1o.2,Tnp_3.9
NC_009921.1	Islander	1736232	1754586	12.994	+	0	0	Fea1.18.I	I	18355			Other	0	0					Bacteria;Actinobacteria;Actinobacteria;Frankiales;Frankiaceae;Frankia;Frankia sp. EAN1pec;Frankia sp. EAN1pec	Y-Int.8:1753223-1754365	Y-Int	R	221	1.9569	8.85499	0.431154	-0.082	0.0710812		I3prime.NC_009921.1_t18_tRNA-Ile(CAT),B2[1i],3,4,5,6	1	1
NC_009921.1	Islander	3016146	3165252	6.181	+	0	0	Fea1.149.L	L	149107			Other	0	0					Bacteria;Actinobacteria;Actinobacteria;Frankiales;Frankiaceae;Frankia;Frankia sp. EAN1pec;Frankia sp. EAN1pec	S-Int.2:3018113-3018838,Y-Int.10:3019928-3021007,Y-Int.11:3120129-3121241		L	1967	1.58578	2.74669	0.353887	-0.03495	0.0364187		I3prime.NC_009921.1_t23_tRNA-Leu(GAG),B4[1i,2]	1	1	Tnp_3.10,Tnp_21.1,Tnp_4.23
NC_009921.1	Islander	6413583	6432986	2.726	+	0	0	Fea1.19.R	R	19404			Other	0	0					Bacteria;Actinobacteria;Actinobacteria;Frankiales;Frankiaceae;Frankia;Frankia sp. EAN1pec;Frankia sp. EAN1pec	Y-Int.16:6413690-6414958	Y-Int	L	107	0.989818	5.46114	0.319312	-0.0297	0.02775		I3prime.NC_009921.1_t33_tRNA-Arg(TCT),B2[1i],3,4,5,6,7	1	1
NC_009921.1	TIGER	6688288	6706520	7.362	-	2	100	Fea1.18.HYP	HYP	18233		220	Other	0	0	CGCGGACGTCGGCGACCTGGCCGCGGTCCTGGGCGCCATGCCCGCGGACGccgtgttctcggagcacttcggagacgtcgacctcgtcctgatcttccggcaggaccccggagtttcggcaattgtcccggccggtgcgaacccctcggcgggaccggcggcggcgagcgtcccccgcttgtagcggctgccctgcctgctctacccccatttttcttccgttctctggtggcgttaaaagctgtcggggtgtcggacgggtccagggtcAATGCCGTGAAGCTTAATTCGATCTTGAATGGTTGATGTTCGCTGTTCGT	CCCGGCGCGGACATCGGCGACCTGGTCGCCCTGCTCGCCACCCTGCCGCCggacgccttcttcaccgaacactacggcgacgtcgacgccaccctgatcttccgaccggtccccgaacgtccggcaaccaccccgaccggcgggagccccacggcgggtccggcggcggcaagcgtcacccgcccgtagcgggacctgtcgccccacccatttttcttccgttctctggtggcgcctgaagctgtcggggtgtcggacgggtccagggtcGGCCGCAGGCCGATCGCGCAGCGACGCGCAGCGCCCTGGATGCGGCCGGC	CCCGGTGCGGACGTCGGCGACCTGATGTCGGTCCTCGCGGGACTGCCCGTggacgccttcttcaccgagcacttcggcgacgttgacgcggtcctcgcgttccgccgcgtgcccggtctttcggcaacggtcctggacggctggaacccctcgaccggcccggcggcggcgagcgttccccgcctgtagcggctgttctgcctgctctacccccatttttcttccgttctctggtggcgcttgaagctgtcggggtgtcggacgtgtccaGGGTCGGCCGGAGGCCGATCGCGTAGCGACGCGCAGCGCCCTGGACGCGG	NZ_JYFN01000036.1:38836-35837	Bacteria;Actinobacteria;Actinobacteria;Frankiales;Frankiaceae;Frankia;Frankia sp. EAN1pec;Frankia sp. EAN1pec	Y-Int.19:6703155-6704435	Y-Int	R	2085	1.6812	6.1654	0.360979	-0.0363	0.0615625	I3prime.NC_009921.1_t35_tRNA-Lys(CTT)[1i][2i],B4,5	C6688288-6706520(2)	1	1	Tnp_4.22
NC_009921.1	TIGER	7605565	7645685	2.022	+	1	50	Fea1.40.eccCa1	eccCa1	40121	28	5	Other	0	0	TGCTCGCCACCCAGCGGCCGGCGGGCGTCGTCTCGCCGGAGATCATGGCCaacacGAACATGCGTTCATAGGACCGTTGGAACGCCGGGTTGGAAGGCGCGGGCG	TGCTCGCCACCCAGCGACCGGCGGGCGTCGTCTCACCGGAGATCATGGCCaacacCAATCTGCGGGTGGCGCTGCGGGTCACCGACCAGGCGGAGAGCATCGACG	GCCCGGAGTGCCCGCACTGTCCCCATAGATCCTATGGTCGCATAGTCGTGaacacCAACCTGCGGGTGGCGCTGCGGGTCACCGACCAGGCGGAGAGCATCGACG	NZ_KB891231.1:31468-28469	Bacteria;Actinobacteria;Actinobacteria;Frankiales;Frankiaceae;Frankia;Frankia sp. EAN1pec;Frankia sp. EAN1pec	S-Int.3:7644204-7645658,Y-Int.21:7627254-7628261		R	27	1.30494	3.64034	0.340146	-0.01005	0.0436187		C7605565-7645685(1)	1	1	Tnp_4.19
NC_009921.1	Islander	7658751	7675684	8.388	+	0	0	Fea1.17.R	R	16934			Other	0	0					Bacteria;Actinobacteria;Actinobacteria;Frankiales;Frankiaceae;Frankia;Frankia sp. EAN1pec;Frankia sp. EAN1pec	Y-Int.22:7659082-7660332	Y-Int	L	331	1.7749	6.42288	0.341371	-0.0526	0.0648187		I3prime.NC_009921.1_t48_tRNA-Arg(ACG)[1i]	1	1	Tnp_4.16
NC_015656.1	Islander	78309	84258	5.331	+	0	0	Fsy1.6.A	A	5950			Other	0	0					Bacteria;Actinobacteria;Actinobacteria;Frankiales;Frankiaceae;Frankia;Frankia symbiont of Datisca glomerata;Frankia symbiont of Datisca glomerata	Y-Int.1:78375-79475	Y-Int	L	66	1.2404	9.57968	0.0942184	-0.0328	0.0743438		I3prime.NC_015656.1_t2_tRNA-Ala(TGC)[1i]	1	1
NC_015656.1	TIGER	141355	163563	4.455	+	1	100	Fsy1.22.R	R	22209		14	Other	0	0	CTCAGTGGATAGAGCGACCGCCTCCTAAGCGGTAGGCCGCAGGTTCGATTcctgccaggggcacACAGCCCGTCTGACCTGCGCGGATGCAGCCGGCGCCGCCGATCGTCGAGA	CTCAGTGGATAGAGCGACCGCCTCCTAAGCGGTAGGCCGTAGGTTCGATTcctaccaggggcacGATCCCAACCGTGCCAGTGCTTCTGCCGGGGTGAACGGCTCTCGGCGAAA	CCTCGGACCCCCGATGTCGGCCCTTCGGCCGACTCCCTTCTGCTCGGCGCcctgccaggggcacGATCCCAGCCGTGCCAGTGCTTCTGCCGGGGTGAACAGCTCTCGGCGAAA	NZ_JWIO01000025.1:28509-31508	Bacteria;Actinobacteria;Actinobacteria;Frankiales;Frankiaceae;Frankia;Frankia symbiont of Datisca glomerata;Frankia symbiont of Datisca glomerata	Y-Int.3:162488-163291	Y-Int	R	272	2.76524	4.36844	0.253042	-0.033	0.0308187		CI3prime.NC_015656.1_t5_tRNA-Arg(CCT)[1i]	1	1	Tnp_3.31,Tnp_RVT_1.1,Tnp_RVT_1.2,Tnp_3.62,Tnp_3.47,Tnp_630.7,Tnp_256.3,Tnp_3.95,Tnp_3.35
NC_015656.1	Islander	385078	393906	6.191	+	0	0	Fsy1.9.K	K	8829			Other	0	0					Bacteria;Actinobacteria;Actinobacteria;Frankiales;Frankiaceae;Frankia;Frankia symbiont of Datisca glomerata;Frankia symbiont of Datisca glomerata	Y-Int.4:385212-386552	Y-Int	L	134	1.62209	7.76103	0.194218	-0.05055	0.0589563		I3prime.NC_015656.1_t11_tRNA-Lys(TTT),B2[1i],3	1	1
NC_015656.1	Islander	463598	467637	12.715	-	0	0	Fsy1.4.T	T	4040			Other	0	0					Bacteria;Actinobacteria;Actinobacteria;Frankiales;Frankiaceae;Frankia;Frankia symbiont of Datisca glomerata;Frankia symbiont of Datisca glomerata	Y-Int.5:466748-467551	Y-Int	R	86	1.94706	14.3785	0.294218	-0.07165	0.0670125		I3prime.NC_015656.1_t12_tRNA-Thr(TGT),B2[1i]	1	1
NC_015656.1	Islander	1101896	1111139	2.102	+	0	0	Fsy1.9.M	M	9244			Other	0	0					Bacteria;Actinobacteria;Actinobacteria;Frankiales;Frankiaceae;Frankia;Frankia symbiont of Datisca glomerata;Frankia symbiont of Datisca glomerata	Y-Int.9:1102027-1103424	Y-Int	L	131	1.28809	7.46587	0.277552	0.0081	0.0493125		I3prime.NC_015656.1_t19_tRNA-Met(CAT)[1i]	1	1
NC_015656.1	Islander	1476205	1501867	0.849	-	0	0	Fsy1.26.L	L	25663			Other	0	0					Bacteria;Actinobacteria;Actinobacteria;Frankiales;Frankiaceae;Frankia;Frankia symbiont of Datisca glomerata;Frankia symbiont of Datisca glomerata	Y-Int.11:1500155-1501780	Y-Int	R	87	1.82058	3.69167	0.319218	-0.01225	0.0217563		I3prime.NC_015656.1_t21_tRNA-Leu(TAG)[1i]	1	1	Tnp_51_1.8,Tnp_3.97,Tnp_3.15,Tnp_3.66
NC_015656.1	Islander	1596295	1609440	11.727	+	0	0	Fsy1.13.K	K	13146			Other	0	0					Bacteria;Actinobacteria;Actinobacteria;Frankiales;Frankiaceae;Frankia;Frankia symbiont of Datisca glomerata;Frankia symbiont of Datisca glomerata	Y-Int.12:1596416-1596859	Y-Int	L	121	5.31167	5.47372	0.194218	-0.08595	0.0603062		I3prime.NC_015656.1_t22_tRNA-Lys(CTT),B2[1i],3,4	1	1	Tnp_3.17,Tnp_51_1.11,Tnp_3.10,Tnp_3.21
NC_015656.1	TIGER,Islander	4367197	4383893	3.001	-	1	100	Fsy1.17.E	E	16697	17	46	Other	0	0	TGAAGATGGAGAAAGAACAGTTGGCCCCGTCGTCTAGTGGCCTAGGACGCcgccctctcaaggcggtagcgccggttcgaatccggtcggggctacGTAGATAAGACCACTGGTAAAGGGCCGGTGACCTGGGCAAACCGGGGCAC	AAGATGGAGAAAAGAACAGTTCGGCCCCGTCGTCTAGTGGCCTAGGACGCcgccctctcaaggcggtagcgccggttcgaatccggtcggggctacATCGGAATAGGGATGGCAAAGGCCGTCGACCTGAGTGATCATGGTCGGCG	GAGGCGGCTGAAACTGCTGGTCAGCGTGTCGAGGCGACCAGGCGGGACCGcgccctctcaaggcggtagcgccggttcgaatccggtcggggctacATCGGAATAGGGATGGCAAAGGCCGTCGAGCTGAGTGATCATGGTCGGCG	NZ_JWIO01000002.1:79869-82868	Bacteria;Actinobacteria;Actinobacteria;Frankiales;Frankiaceae;Frankia;Frankia symbiont of Datisca glomerata;Frankia symbiont of Datisca glomerata	Y-Int.14:4382288-4383724	Y-Int	R	169	2.8628	5.55637	0.167903	0.01525	0.0375625		CI3prime.NC_015656.1_t40_tRNA-Glu(CTC),B2[1i]	1	1
NC_015656.1	Islander	5088599	5104781	6.159	+	0	0	Fsy1.16.S	S	16183	5		ICE2	2	0					Bacteria;Actinobacteria;Actinobacteria;Frankiales;Frankiaceae;Frankia;Frankia symbiont of Datisca glomerata;Frankia symbiont of Datisca glomerata	Y-Int.15:5088729-5089970	Y-Int	L	130	1.45696	10.7633	0.397922	-0.00415	0.0504		I3prime.NC_015656.1_t49_tRNA-Ser(CGA)[1i]	1	1
NC_016943.1	Islander	667323	691714	1.818	+	0	0	Bsa2.24.R	R	24392			Other	0	0					Bacteria;Actinobacteria;Actinobacteria;Geodermatophilales;Geodermatophilaceae;Blastococcus;Blastococcus saxobsidens;Blastococcus saxobsidens DD2	Y-Int.2:667398-668555	Y-Int	L	75	2.6275	2.45917	0.285022	-0.01285	0.03875		I3prime.NC_016943.1_t12_tRNA-Arg(CCT),B2[1i],3,4,5,6	1	1
NC_016943.1	TIGER	859284	873341	3.929	+	1	16.67	Bsa2.14.ychF	ychF	14058	5	17	ICE2	2	0	GTCCGCATGGAGGGCAAGGAGTACGTCATGGCCGACGGCGACGTCGTGGAgttccgcttcaacgtgtAGATCGGCATAAAACCGCAGGTCAGCGAGTTAATGACTCCTCCCAATCCA	GTGCGCATGGAGGGCAAGGACTACGTCATGCAGGACGGCGACGTCGTGGAgttccgcttcaacgtgtGACTGGCGGTCACACCCGCCCCCGGAGGATGCGGCGGAAGTAGATCGCCG	TCAACCCCGGCTTCCAGTCATGCTCAAGATCGCTCAATCACGCAGGGAACgttccgcttcaacgtctGACTGAGCTCACACCCGTCCGCGGAGGATGCGGCGGAAGTAGATCTGCTT	NC_013757.1:1091272-1094271	Bacteria;Actinobacteria;Actinobacteria;Geodermatophilales;Geodermatophilaceae;Blastococcus;Blastococcus saxobsidens;Blastococcus saxobsidens DD2	Y-Int.3:859314-860468	Y-Int	L	30	3.33882	3.75429	0.0966163	-0.0201	0.0706		C859284-873341(1)	1	1	rve
NC_016943.1	Islander	1159760	1174653	7.634	-	0	0	Bsa2.15.K	K	14894			ICE2	2	0					Bacteria;Actinobacteria;Actinobacteria;Geodermatophilales;Geodermatophilaceae;Blastococcus;Blastococcus saxobsidens;Blastococcus saxobsidens DD2	Y-Int.5:1160026-1161159	Y-Int	L	266	5.32741	5.66327	0.207727	-0.0099	0.0623125		I3prime.NC_016943.1_t19_tRNA-Lys(CTT)[1i]	1	1
NC_016943.1	Islander	1378347	1467206	1.254	-	0	0	Bsa2.89.G	G	88860			ICE2	2	0					Bacteria;Actinobacteria;Actinobacteria;Geodermatophilales;Geodermatophilaceae;Blastococcus;Blastococcus saxobsidens;Blastococcus saxobsidens DD2	Y-Int.7:1404213-1405346	Y-Int	L	25866	1.81499	2.14803	0.120426	-0.0186	0.0283438		I3prime.NC_016943.1_t22_tRNA-Gly(TCC)[1i,2][3i],B7[4],8,9,10,11,12	2	2	Tnp_3.1,Tnp_256.5,rve
NC_016943.1	Islander	1693452	1726757	1.895	-	0	0	Bsa2.33.B	B	33306			Other	0	0					Bacteria;Actinobacteria;Actinobacteria;Geodermatophilales;Geodermatophilaceae;Blastococcus;Blastococcus saxobsidens;Blastococcus saxobsidens DD2	Y-Int.10:1699821-1702337,Y-Int.9:1697678-1699831,Y-Int.11:1725554-1726660		R	97	1.8037	4.41395	0.123283	-0.01645	0.0447437		I3prime.NC_016943.1_t26_tRNA-Ini(CAT)[1i][2i],B5,6,7,8	2	1	Tnp_L3.1
NC_016943.1	Islander	1726757	1879282	1.485	-	0	0	Bsa2.153.B	B	152526	9		ICE2	2	0					Bacteria;Actinobacteria;Actinobacteria;Geodermatophilales;Geodermatophilaceae;Blastococcus;Blastococcus saxobsidens;Blastococcus saxobsidens DD2	Y-Int.13:1878245-1879141,Y-Int.12:1773979-1775067		R	141	1.29715	1.19485	0.136616	-0.02375	0.0358125		I3prime.NC_016943.1_t26_tRNA-Ini(CAT)[1i][2i],B5,6,7,8	2	2	rve,Tnp_3.4
NC_016943.1	TIGER	2827444	2830666	11.385	-	6	100	Bsa2.3.napA	napA	3223		0	Other	0	0	TGCAGATTCCGCACTACTCGCCGCCGACGCACATCATGCAGCAGCTGCGCAAGGGCCGCCTATTGACGGAAAGTTGACACTGCGGGCGCACGCTGCACGT	TCCAGATTCCGCACTACTCCCCGCCCACCCACGTGATGCAGATGATGCGCTACGTCGAGGACGGCTCCATCCGCATGCTGTGGGTCAACGGCACCAACCC	GACCGGAGACGGGCAATAGGAGGTGGTTCCGATATGCGCCTCCACCGATATACATCGAAGAGGGCTCGATCCGCTTTCTGTACGTGACCGCCACCAACCC	NZ_LDNX01000127.1:28314-25315	Bacteria;Actinobacteria;Actinobacteria;Geodermatophilales;Geodermatophilaceae;Blastococcus;Blastococcus saxobsidens;Blastococcus saxobsidens DD2	Y-Int.15:2829345-2830433	Y-Int	R	233	3.40393	13.0447	0.42995	-0.01435	0.0712312		C2827444-2830666(6)	1	1
NC_016943.1	TIGER	3827226	3831322	2.698	-	1	16.67	Bsa2.4.DUF955	DUF955	4097	57	5	Other	0	0	GGGTCCGCCCGGACGTCGCCGACGCCCAGGCGGTCAAGACCCTCGCCCACgacctATTGACCGCACCAAGCCGGGTCGGTGAGCGTGCGCGGCCGGTTCGCGCGC	GGGTCCGCCCGGACGTCGCCGACGCGCAGGCGGTTAAGACCCTCGCCCACgaactGGCCCACATCGAGTGCGGGCACACCGCCGACGGCTTCGACTACACCGGCT	TCCGGCCGGTCACCGCGATCGTCTGCACACAACGATCTTGGTGCGGAAAAgaactCGCGCACATCGAGTGCGGGCACACCGCCGACGGCTATGACTACCGGGGCT	NC_017955.1:804978-801979	Bacteria;Actinobacteria;Actinobacteria;Geodermatophilales;Geodermatophilaceae;Blastococcus;Blastococcus saxobsidens;Blastococcus saxobsidens DD2	Y-Int.18:3829975-3832095,Y-Int.17:3827469-3829985		R	1	3.40393	13.0447	-0.236717	0.00055	0.0752687	I3prime.NC_016943.1_t39_tRNA-Arg(CCG),B2[1i],3,4,5,6	C3827226-3831322(1)	1	1
NC_013757.1	Islander	19492	31806	3.533	+	0	0	Gob2.12.A	A	12315			ICE2	2	0					Bacteria;Actinobacteria;Actinobacteria;Geodermatophilales;Geodermatophilaceae;Geodermatophilus;Geodermatophilus obscurus;Geodermatophilus obscurus DSM 43160	Y-Int.1:19590-20693	Y-Int	L	98	3.14473	5.3311	0.0216425	-0.0285	0.0523063		I3prime.NC_013757.1_t1_tRNA-Ala(TGC)[1i]	1	1
NC_013757.1	Islander	708526	816868	9.198	+	0	0	Gob2.108.T	T	108343	12		ICE2	2	3					Bacteria;Actinobacteria;Actinobacteria;Geodermatophilales;Geodermatophilaceae;Geodermatophilus;Geodermatophilus obscurus;Geodermatophilus obscurus DSM 43160	Y-Int.2:815514-816707	Y-Int	R	161	2.15646	3.16101	0.376366	-0.0371	0.070525		I3prime.NC_013757.1_t10_tRNA-Thr(TGT)[1i]	1	1	rve,Tnp_3.10,Tnp_427.26,Tnp_427.10,Tnp_427.20,Tnp_4.2,rve
NC_013757.1	Islander	905626	919539	12.149	-	0	0	Gob2.14.R	R	13914	6		ICE2	2	0					Bacteria;Actinobacteria;Actinobacteria;Geodermatophilales;Geodermatophilaceae;Geodermatophilus;Geodermatophilus obscurus;Geodermatophilus obscurus DSM 43160	Y-Int.3:918373-919485	Y-Int	R	54	4.56874	8.77427	0.0346295	-0.0326	0.106025		I3prime.NC_013757.1_t12_tRNA-Arg(CCT),B2[1i],3	1	1
NC_013757.1	TIGER	1212265	1272461	4.368	+	6	100	Gob2.60.GSPII_E	GSPII_E	60197		11	Other	0	0	AGGCCGCCGTCGTCTCCGGGCTCAACGTGCTGATCGCCGGCGGCACCCAGgccggcaagacCACCCTCGTTGTCTGTTCACTGTGACATACTTTCTCGGTGTCGAGCCGAG	AGGCCGCCGTCGCCTCCGGGCTGAACATCCTCGTCTCCGGCGGCACCCAGgccggcaagacGACGCTGCTCAACTGCCTCTGCGCCGCCGTCCCCGCGCGGGAGCGGGTGA	GCGGTCCTACAGGCCCCGGGTCGGGGTCCACGCACAGTCACCTATGCCTAgccgcacagacGTCTCTGCTGAACTGCCTGTGCGCCGCGATCCCGGCGCGCGAGCGGGTCA	NC_016943.1:966090-969089	Bacteria;Actinobacteria;Actinobacteria;Geodermatophilales;Geodermatophilaceae;Geodermatophilus;Geodermatophilus obscurus;Geodermatophilus obscurus DSM 43160	S-Int.1:1212407-1213690	S-Int	L	142	1.74088	0.768497	0.345406	-0.0341	0.0544313		C1212265-1272461(6)	1	1	Tnp_3.8,Tnp_427.2,Tnp_51_1.2,Tnp_51.1,Tnp_427.9
NC_013757.1	Islander	1499426	1511982	18.642	-	0	0	Gob2.13.K	K	12557			ICE2	2	0					Bacteria;Actinobacteria;Actinobacteria;Geodermatophilales;Geodermatophilaceae;Geodermatophilus;Geodermatophilus obscurus;Geodermatophilus obscurus DSM 43160	Y-Int.4:1499643-1500758	Y-Int	L	217	6.28281	11.0936	0.177487	-0.0489	0.107381	I3prime.NC_013757.1_t21_tRNA-Arg(TCT)[1i][2i],B3,4,5,6,7,8,9	I3prime.NC_013757.1_t19_tRNA-Lys(CTT)[1i]	1	1
NC_013757.1	Islander	2670267	2754730	2.859	-	0	0	Gob2.84.L	L	84464			Other	0	0					Bacteria;Actinobacteria;Actinobacteria;Geodermatophilales;Geodermatophilaceae;Geodermatophilus;Geodermatophilus obscurus;Geodermatophilus obscurus DSM 43160	Y-Int.11:2715105-2715374,Y-Int.12:2744977-2745861		R	8869	1.15965	1.13522	0.153677	-0.03675	0.053175		I3prime.NC_013757.1_t26_tRNA-Leu(GAG)[1i][2,3,4,5i]	2	2	Tnp_427.13,Tnp_3.1,Tnp_3.3,Tnp_4.1,Tnp_4.4,Tnp_427.16,Tnp_427.11,Tnp_427.17,Tnp_427.23,Tnp_427.22,Tnp_150.1,Tnp_3.7,Tnp_256.2
NC_013757.1	Islander	3659073	3686046	13.804	-	0	0	Gob2.27.V	V	26974	5		Other	0	0					Bacteria;Actinobacteria;Actinobacteria;Geodermatophilales;Geodermatophilaceae;Geodermatophilus;Geodermatophilus obscurus;Geodermatophilus obscurus DSM 43160	Y-Int.16:3685021-3685950	Y-Int	R	96	3.22063	4.42191	0.441223	-0.07495	0.101069		I3prime.NC_013757.1_t35_tRNA-Val(TAC),B2[1i],3,4,5,6,7,8,9,10,11,12,13	1	1
NC_017955.1	Islander	340686	356143	8.296	+	0	0	Mma9.15.S	S	15458			Other	0	0					Bacteria;Actinobacteria;Actinobacteria;Geodermatophilales;Geodermatophilaceae;Modestobacter;Modestobacter marinus;Modestobacter marinus	Y-Int.1:341466-342581	Y-Int	L	780	1.43675	6.4549	0.359156	-0.0516	0.069775		I3prime.NC_017955.1_t3_tRNA-Ser(TGA)[1i]	1	1
NC_017955.1	Islander	697966	711986	6.199	+	0	0	Mma9.14.T	T	14021			Other	0	0					Bacteria;Actinobacteria;Actinobacteria;Geodermatophilales;Geodermatophilaceae;Modestobacter;Modestobacter marinus;Modestobacter marinus	Y-Int.2:710520-711737	Y-Int	R	249	1.99225	3.48997	0.375823	-0.06595	0.050725		I3prime.NC_017955.1_t9_tRNA-Thr(CGT)[1i]	1	1	Tnp_51.1,Tnp_51_1.1
NC_017955.1	TIGER	785491	814058	0.644	+	1	100	Mma9.29.HYP|Scramblase	HYP|Scramblase	28568		1	Other	0	0	GCGCTGTCCACCCCGCGAAGTCGACCCCGGCCACGCCGGGAGTCTGGCACgGGCTCGCAACACCACCGACCCACCGCTGGCACAGCCGGCCGTTACAACAG	GCGCCGTCCAGTGCTCGAAGTCGACGCCGGCCACGCCTGGAGTCTGGCACgACGAGCGGTCGCTACCGTCCCGGCCATGACCGCTCCGCCGCCCCCGCCGG	GGCTGTTCGGCTGGGCGCCACGCCGGAGCTGGCGGGACCACCTGACCGAGgACGGCCGGTCGCTACCGTCCCGGCCATGACCGCACCGCCGCCCCCGCCGG	NZ_JHVP01000012.1:75166-78165	Bacteria;Actinobacteria;Actinobacteria;Geodermatophilales;Geodermatophilaceae;Modestobacter;Modestobacter marinus;Modestobacter marinus	Y-Int.3:788135-789253	Y-Int	L	2644	2.41761	3.11607	0.00659216	-0.0146	0.0484812		C785491-814058(1)	1	1
NC_017955.1	Islander	1561931	1683803	2.598	-	0	0	Mma9.122.G	G	121873			ICE2	2	0					Bacteria;Actinobacteria;Actinobacteria;Geodermatophilales;Geodermatophilaceae;Modestobacter;Modestobacter marinus;Modestobacter marinus	Y-Int.5:1639314-1640447	Y-Int	R	43356	1.27627	1.60555	0.132345	-0.0268	0.0452188		I3prime.NC_017955.1_t22_tRNA-Gly(TCC),B3[1i],4,5	1	1	Tnp_51_1.4,Tnp_51.4
NC_017955.1	Islander	2517313	2530836	10.338	-	0	0	Mma9.14.L	L	13524			Other	0	0					Bacteria;Actinobacteria;Actinobacteria;Geodermatophilales;Geodermatophilaceae;Modestobacter;Modestobacter marinus;Modestobacter marinus	Y-Int.7:2529517-2530719	Y-Int	R	117	2.00336	5.21352	0.503096	-0.0736	0.07265		I3prime.NC_017955.1_t30_tRNA-Leu(GAG)[1i]	1	1
NC_017955.1	TIGER,Islander	5176868	5188877	5.62	+	1	100	Mma9.12.G	G	12010	7	48	ICE2	2	0	CGTGGGAACGCGCAGCTCAGGCCGTCGCGGGTGTAGTTCAATGGTAGAACatcagcttcccaagctgacagtgcgagttcgattctcgtcacccgctcCACGTAAAGCAGCAGGTCAAGCCGCATGTTTAGTCTTCCAATGGATTACT	CGTGTGAACCTGCAGCTCAGGCTCTCGCGGGTGTAGTTCAATGGTAGAACatcagcttcccaagctgacagtgcgagttcgattctcgtcacccgctcTCTCGTCTCCGGGCTGCCGTGCAGCCAGGCTGGTGCCGTGACCACCTCCG	GCCTCGTCGCGGTGAACAGGGCTCCGAACAGCGATTTCGTCCCCAGTCTAatcagcttcccaagctgacagtgcgagttcgattctcgtcacccgctcTCTCGCCCGCCCGCCGTCCTGCGGCCAGGCTGGTGCCGTGACCACCTCCG	NZ_JHVP01000010.1:129839-126840	Bacteria;Actinobacteria;Actinobacteria;Geodermatophilales;Geodermatophilaceae;Modestobacter;Modestobacter marinus;Modestobacter marinus	Y-Int.10:5186498-5187619	Y-Int	R	1258	3.62718	7.70275	-0.224177	-0.0254	0.08565	I3prime.NC_017955.1_t51_tRNA-Phe(GAA)[1i]	CI3prime.NC_017955.1_t52_tRNA-Gly(CCC),B2[1i]	1	1
NC_013947.1	Islander	330098	356220	13.495	-	0	0	Sna1.26.T	T	26123			Other	0	0					Bacteria;Actinobacteria;Actinobacteria;Glycomycetales;Glycomycetaceae;Stackebrandtia;Stackebrandtia nassauensis;Stackebrandtia nassauensis DSM 44728	Y-Int.1:354644-356047	Y-Int	R	173	4.0625	7.33352	0.49011	-0.04335	0.059375		I3prime.NC_013947.1_t6_tRNA-Thr(TGT),B2[1i],3	1	1
NC_013947.1	Islander	378123	388004	8.037	+	0	0	Sna1.10.R	R	9882			Other	0	0					Bacteria;Actinobacteria;Actinobacteria;Glycomycetales;Glycomycetaceae;Stackebrandtia;Stackebrandtia nassauensis;Stackebrandtia nassauensis DSM 44728	Y-Int.2:378554-379072	Y-Int	L	431	0.663095	3.42291	0.368898	-0.10635	0.0974625		I3prime.NC_013947.1_t8_tRNA-Arg(ACG),B2[1i]	1	1
NC_013947.1	Islander	465536	481145	11.272	+	0	0	Sna1.16.K	K	15610	9		Other	0	0					Bacteria;Actinobacteria;Actinobacteria;Glycomycetales;Glycomycetaceae;Stackebrandtia;Stackebrandtia nassauensis;Stackebrandtia nassauensis DSM 44728	Y-Int.3:465595-467058	Y-Int	L	59	2.34496	5.35429	0.303963	-0.1045	0.0903375		I3prime.NC_013947.1_t9_tRNA-Lys(TTT)[1i]	1	1
NC_013947.1	Islander	1017912	1033692	7.431	+	0	0	Sna1.16.Y	Y	15781			Other	0	0					Bacteria;Actinobacteria;Actinobacteria;Glycomycetales;Glycomycetaceae;Stackebrandtia;Stackebrandtia nassauensis;Stackebrandtia nassauensis DSM 44728	Y-Int.4:1032194-1033606	Y-Int	R	86	1.42546	4.94412	0.379593	-0.06435	0.0638187		I3prime.NC_013947.1_t11_tRNA-Tyr(GTA)[1i]	1	1
NC_013947.1	Islander	5705096	5774503	4.443	-	0	0	Sna1.69.P	P	69408			ICE2	2	0					Bacteria;Actinobacteria;Actinobacteria;Glycomycetales;Glycomycetaceae;Stackebrandtia;Stackebrandtia nassauensis;Stackebrandtia nassauensis DSM 44728	Y-Int.7:5705256-5706752	Y-Int	L	160	2.48677	2.44966	0.149201	-0.0352	0.0448313		I3prime.NC_013947.1_t34_tRNA-Pro(TGG)[1i]	1	1
NC_013947.1	Islander	6585707	6618383	10.949	+	0	0	Sna1.33.T	T	32677			Other	0	0					Bacteria;Actinobacteria;Actinobacteria;Glycomycetales;Glycomycetaceae;Stackebrandtia;Stackebrandtia nassauensis;Stackebrandtia nassauensis DSM 44728	Y-Int.8:6585847-6587391	Y-Int	L	140	3.70966	5.32143	0.488632	-0.04045	0.0484313		I3prime.NC_013947.1_t43_tRNA-Thr(CGT)[1i]	1	1
NC_009664.2	Islander	456450	511978	11.303	-	0	0	Kra1.56.L	L	55529			Phage1	0	1					Bacteria;Actinobacteria;Actinobacteria;Kineosporiales;Kineosporiaceae;Kineococcus;Kineococcus radiotolerans;Kineococcus radiotolerans SRS30216 = ATCC BAA-149	Y-Int.2:508767-509975	Y-Int	R	2003	2.08381	5.6826	0.590019	-0.04375	0.0512375		I3prime.NC_009664.2_t1_tRNA-Leu(GAG)[1i]	1	1
NC_012669.1	TIGER	2807938	2820229	17.166	-	1	100	Bca1.12.comM	comM	12292		5	Other	0	0	CCACGGTGAACCTGGCGCCCGCATCGTTGCCGAAGGGCGGTCCCACGTTCgacctGTCAAGTCAAGGAGTACGACGTGTCTAGATCGCGATGCGCCATAGGTGCA	TCACGGTCAACCTGTCGCCGGCCTCCCTGCGCAAGTCGGGCTCCGCGTTCgacctCGCGATCGCGGTCGCGGTGCTCGCGGGCGACGGCTGCCTGCCCGCGGACG	TGGCAAGCCCCATCGGCTCGCGCTAGTAAGAGTGTCGAGGCGCGCAACTAgacctCGCGATCGCCGTCGCGATCCTGCAGGCGGCCGAGCTCCTGGACCCGGCGC	NC_015588.1:1308135-1305136	Bacteria;Actinobacteria;Actinobacteria;Micrococcales;Beutenbergiaceae;Beutenbergia;Beutenbergia cavernae;Beutenbergia cavernae DSM 12333	S-Core.1:2811194-2812711	S-Core	L	3256	6.33895	9.75956	0.655943	-0.0223	0.0532625		C2807938-2820229(1)	1	1	Tnp_66_2.2
NC_015514.1	Islander	3516332	3531484	17.413	-	0	0	Cfi1.15.R	R	15153			ICE2	2	0					Bacteria;Actinobacteria;Actinobacteria;Micrococcales;Cellulomonadaceae;Cellulomonas;Cellulomonas fimi;Cellulomonas fimi ATCC 484	Y-Int.2:3525391-3526533	Y-Int	R	4951	4.55069	8.80816	0.188769	-0.06565	0.130994		I3prime.NC_015514.1_t38_tRNA-Arg(CCT)[1i]	1	1
NC_014151.1	TIGER	1377495	1382713	18.737	+	4	100	Cfl1.5.GSPII_E	GSPII_E	5219	5	6	Other	0	0	GCCGCCGTCCGCGTCGGCCTCAACGTGCTCGTCTCCGGCGCCACGCAGGCcggcaaCCCGACTAGCGGTGAATCAACCCCCTCCTGTCCGAAGAGGCGCACGCTCA	GCGGCCGTGCGGGTCGGGCTCAACGTCCTCGTCTCGGGCGCCACGCAGGCcggcaaGACGACGATGCTCAACGCGCTCGCGGGCGCCGTCCCGCCGCGCGAGCGCG	TAGACCGCCACCGCCGTGCGCTTCGTCATGGGGGCAGACTAGCAACACGTcggcaaGACGACGATGCGCAACGCGCTCGCCGGCGCGGTGCCCCCGCGCGAGCGGG	NZ_BCRB01000001.1:11378-14377	Bacteria;Actinobacteria;Actinobacteria;Micrococcales;Cellulomonadaceae;Cellulomonas;Cellulomonas flavigena;Cellulomonas flavigena DSM 20109	S-Int.2:1381285-1382688	S-Int	R	25	5.47131	5.70504	0.419427	-0.0687	0.161825		C1377495-1382713(4)	1	1
NC_015671.1	Islander	559877	572583	16.455	+	0	0	Cgi2.13.R	R	12707			ICE2	2	0					Bacteria;Actinobacteria;Actinobacteria;Micrococcales;Cellulomonadaceae;Cellulomonas;Cellulomonas gilvus;Cellulomonas gilvus ATCC 13127	Y-Int.1:561882-563009	Y-Int	L	2005	5.06536	10.4661	0.196179	-0.0639	0.0912		I3prime.NC_015671.1_t8_tRNA-Arg(CCT),B3[1i]	1	1	Tnp_3.14,Tnp_3_1o.1
NC_015671.1	Islander	1428301	1473747	13.298	+	0	0	Cgi2.45.I	I	45447			Phage1	0	1					Bacteria;Actinobacteria;Actinobacteria;Micrococcales;Cellulomonadaceae;Cellulomonas;Cellulomonas gilvus;Cellulomonas gilvus ATCC 13127	Y-Int.2:1470885-1472003	Y-Int	R	1744	4.09009	9.32283	0.533359	-0.01615	0.04415		I3prime.NC_015671.1_t21_tRNA-Ile(CAT),B2[1i],3,4,5	1	1
NC_013172.1	Islander	2732531	2735416	21.978	+	0	0	Bfa1.3.R	R	2886			Other	0	0					Bacteria;Actinobacteria;Actinobacteria;Micrococcales;Dermabacteraceae;Brachybacterium;Brachybacterium faecium;Brachybacterium faecium DSM 4810	Y-Int.1:2732595-2733200	Y-Int	L	64	3.65151	13.3654	0.319672	-0.10575	0.173219		I3prime.NC_013172.1_t39_tRNA-Arg(CCT)[1i]	1	1
NC_013169.1	TIGER	656299	664595	3.725	+	2	100	Kse2.8.mepM	mepM	8297		0	Other	0	0	ATGACGTCACCGGCGGCCACTACGACCACCTCCACATCACCGTCCGGGCCAACTAGCAATTATTACATTAGATGTAATCGCTGACGGCCCGGTTTATGCG	GCGACGTCACCGGCGGCCACTACGACCACCTCCATGTCACCGTTCGGTCCGGGAGCTGAGCGGCATGGACGTGTTCCCCGACTTCGACGGCCTCGGCGGG	ACCTGACAGACATGGATTTCGAGCACTTCGAATACTTGCCTCCGCCGGTTGGGAGCTGAGCGGCATGGACGTCTTCCCCGACTTCGACGGGATCGGCGGG	NZ_BCSW01000008.1:52775-49776	Bacteria;Actinobacteria;Actinobacteria;Micrococcales;Dermacoccaceae;Kytococcus;Kytococcus sedentarius;Kytococcus sedentarius DSM 20547	Y-Int.1:656442-657599	Y-Int	L	143	1.03679	4.16678	0.354985	-0.03895	0.0621563		C656299-664595(2)	1	1
NC_014830.1	Islander	16978	46344	8.227	+	0	0	Ica1.29.A	A	29367			Other	0	0					Bacteria;Actinobacteria;Actinobacteria;Micrococcales;Intrasporangiaceae;Intrasporangium;Intrasporangium calvum;Intrasporangium calvum DSM 43043	Y-Int.1:17096-18301	Y-Int	L	118	2.1119	4.4633	0.278537	-0.0485	0.0778375		I3prime.NC_014830.1_t1_tRNA-Ala(TGC)[1i]	1	1	Tnp_407.2
NC_014830.1	Islander	337743	360284	5.599	+	0	0	Ica1.23.R	R	22542			Other	0	0					Bacteria;Actinobacteria;Actinobacteria;Micrococcales;Intrasporangiaceae;Intrasporangium;Intrasporangium calvum;Intrasporangium calvum DSM 43043	Y-Int.4:340526-341461,Y-Int.3:339456-340529,Y-Int.2:338195-339394		L	452	1.83358	5.25962	0.212445	-0.02575	0.0721		I3prime.NC_014830.1_t8_tRNA-Arg(ACG)[1i]	1	1	Tnp_427.4,Tnp_DDE_Tnp_ISL3.1
NC_014830.1	Islander	940665	957493	3.773	-	0	0	Ica1.17.R	R	16829			Other	0	0					Bacteria;Actinobacteria;Actinobacteria;Micrococcales;Intrasporangiaceae;Intrasporangium;Intrasporangium calvum;Intrasporangium calvum DSM 43043	Y-Int.9:949653-950579,Y-Int.10:950576-952111,Y-Int.8:948667-949656		R	5382	1.94615	4.28567	0.129112	-0.0245	0.0714687		I3prime.NC_014830.1_t13_tRNA-Arg(CCT),B2[1i]	1	1	Tnp_4.1,Tnp_DDE_Tnp_ISL3.4,Tnp_RVT_1.1
NC_014830.1	Islander	3280565	3293690	13.976	+	0	0	Ica1.13.K	K	13126			Other	0	0					Bacteria;Actinobacteria;Actinobacteria;Micrococcales;Intrasporangiaceae;Intrasporangium;Intrasporangium calvum;Intrasporangium calvum DSM 43043	Y-Int.11:3280621-3281745	Y-Int	L	56	2.81399	10.8798	0.595779	-0.02695	0.0719875		I3prime.NC_014830.1_t48_tRNA-Lys(TTT),B3[1i],4,5,6	1	1	Tnp_407.1
NC_014830.1	Islander	3394394	3482826	8.137	+	0	0	Ica1.88.F	F	88433			ICE2	2	0					Bacteria;Actinobacteria;Actinobacteria;Micrococcales;Intrasporangiaceae;Intrasporangium;Intrasporangium calvum;Intrasporangium calvum DSM 43043	Y-Int.12:3462341-3463468	Y-Int	R	19358	2.14875	2.83545	0.275231	-0.0431	0.0678563		I3prime.NC_014830.1_t51_tRNA-Phe(GAA),B2[1i],3,4	1	1	Tnp_21.1,Tnp_21_1.2
NC_013174.1	Islander	428205	433014	0.908	-	0	0	Jde1.5.S	S	4810			Other	0	0					Bacteria;Actinobacteria;Actinobacteria;Micrococcales;Jonesiaceae;Jonesia;Jonesia denitrificans;Jonesia denitrificans DSM 20603	Y-Int.1:432278-432946	Y-Int	R	68	1.06846	4.17206	0.168025	-0.0297	0.0695313		I3prime.NC_013174.1_t9_tRNA-Ser(GGA)[1i]	1	1
NC_013174.1	Islander	2324835	2365073	12.518	-	0	0	Jde1.40.T	T	40239	9		Phage1	0	1					Bacteria;Actinobacteria;Actinobacteria;Micrococcales;Jonesiaceae;Jonesia;Jonesia denitrificans;Jonesia denitrificans DSM 20603	Y-Int.4:2324963-2326150	Y-Int	L	128	3.38443	10.5198	0.475717	-0.0061	0.07025		I3prime.NC_013174.1_t49_tRNA-Thr(CGT)[1i]	1	1
NC_013174.1	Islander	2459880	2499047	12.451	+	0	0	Jde1.39.F	F	39168			Phage1	0	1					Bacteria;Actinobacteria;Actinobacteria;Micrococcales;Jonesiaceae;Jonesia;Jonesia denitrificans;Jonesia denitrificans DSM 20603	Y-Int.5:2497496-2498830	Y-Int	R	217	3.37832	8.11075	0.540752	-0.00945	0.078625		I3prime.NC_013174.1_t54_tRNA-Phe(GAA)[1i]	1	1
NC_009480.1	TIGER	2586730	2608562	27.133	-	16	100	Cmi1.22.ABC_tran	ABC_tran	21833		418	Other	0	0	CCTCCACGTCGAGGTGGTTCGTAGGTTCATCAAGACACAACAGATCCCAAtcgccgatcagcagcttcgcgagcgcgacgcgacggcgctgtccgccggacaagttggcaacatccgcgtcccacggtacgtctgaggcaagtccgtcgatcacgtcacggatgagcggattacccgcccactcgtgctcgtctatgccgccgacgatcgcctcaccgactgtctgcccgtccggcaacgtgtctgcctgatcgagcacaccgatggtgatgccgcgacggcgagtgacgcgaccgccgtcaggttcaagccgaccggctagcagcgacagaagagtcgacttgccgtcgccgttgcgtccgacgatcccgatgcggtcgccttcgttcaccccgatcg…	CCTCGACGTCGAGGTGGTTGGTGGGCTCGTCGAGGAAGAGGATGTCGTGGtcgccgatgaggagcttcgcgagcgcgacgcggcggcgctggccgcccgagaggttcgcgacgtcggcgtcccacggcacgtcggaggcgaggccgtcgatcacgtcgcggacgagcgggttgcccgcccactcgtgctcgtcgatgccaccgacgatggcctcgccgacggtctggccgtcgggcagggtgtcgctctggtcgagcacgccgatcgtgatcccgcggcggcgggtgacgcggccggagtccggctccaggcgtccggcgaggagggagaggagggtcgacttgccgtcgccgttgcgtccgacgatgccgatgcggtcgccctcgttcaccccgatgg…	CATGAACATCGACCTGGTTGGTGGGCTCGTCGAGGAAGAGGATGTCGTGGtcgccgatgaggagcttcgcgagcgcgacgcggcggcgctggccgccggagaggttcgcgacgtcggcgtcccacggcacgtcggaggcgaggccgtcgatcacgtcgcggacgagcgggttgcccgcccactcgtgctcgtcgatgccgccgacgatggcctcgccgacggtctggccgtcgggcagggtgtcgctctggtcgagcacgccgatcgtgatcccgcggcggcgagtgacgcgaccgcggtcgggctcgaggcgtccggcgaggagggagaggagggtcgacttgccgtcgccgttgcgtccgacgatgccgatgcggtcgccctcgttcaccccgatgg…	NC_020891.1:2396260-2399259	Bacteria;Actinobacteria;Actinobacteria;Micrococcales;Microbacteriaceae;Clavibacter;Clavibacter michiganensis;Clavibacter michiganensis subsp. michiganensis NCPPB 382	S-Core.3:2602014-2602694,S-Int.1:2587361-2588842		L	631	9.431	4.69536	0.493958	-0.137	0.13985		C2586730-2608562(8)	1	1
NC_010407.1	TIGER	3136446	3147941	11.157	-	3	100	Cmi2.11.csiR	csiR	11496	12	6	Other	0	0	GACGCGCGTCGACGCGTGCGCGGCGCTCGAGGACCTACTGCGCGCGGAGGcggcggGCTAGCCGTCGGCCGTCCGGGGATCGAGCCCGCAACCGCCGGCTGCTCGA	CACGCGCGTCGACGCGTGCGCGGCGCTCGAGGCGCTCGAGCGCGAGGAGGccgcggCCGCGGGCTAGGCCTCAGAGCCCGAGCAGCCGTTCCAGCGCCGGGTCCTC	CGTCGACTCGCTGCACTTCCATTCACGACTTCACGGGAAACTACAGCCACccgccgGCCGCCGCTGGCCTCAGAGCCCGAGCAGCCGCTCGAGCGCCGGGTCCTCG	NC_020891.1:2922376-2925375	Bacteria;Actinobacteria;Actinobacteria;Micrococcales;Microbacteriaceae;Clavibacter;Clavibacter michiganensis;Clavibacter michiganensis subsp. sepedonicus	S-Core.3:3143069-3143677	S-Core	R	4264	3.21487	4.12175	0.366775	-0.0653	0.097475		C3136446-3147941(3)	1	1
NC_006087.1	TIGER	2357557	2364877	1.496	-	1	100	Lxy1.7.HYP	HYP	7321		6	Other	0	0	CTCATCGCCGAAGCGCACCGGCGGCTGTTCGAGGAGCGGGGCGGGGAGCCcggcgaCGCTCCCTGAGCGTTGCTGCGCCGCCGTCTCCCTGTTCCGGGGTTTCCTG	CTCATAGCCGAAGCGCACCGGCGGCTGTTCGAGGAGCGGGGCGGGGAGCCcggcgaACCCGCTTGACATCATGATCACTCCATGCGTACTATTCCATTCGGAATAA	GCTGCGGGGACCCCGCGAGGGGGCTGTGCGATCGGGGTCCGCAGCGGGCGcggcgcACCCGCTTGACACCACGATCACTCCGTATGTACTATTCCATTCGGAATAA	NC_022438.1:2535383-2532384	Bacteria;Actinobacteria;Actinobacteria;Micrococcales;Microbacteriaceae;Leifsonia;Leifsonia xyli;Leifsonia xyli subsp. xyli str. CTCB07	S-Core.4:2357667-2358575	S-Core	L	110	4.26201	2.25978	0.174664	-0.0002	0.083775		C2357557-2364877(1)	1	1
NC_006087.1	Islander	2447514	2485054	18.988	+	0	0	Lxy1.38.G	G	37541			ICE1	0	2					Bacteria;Actinobacteria;Actinobacteria;Micrococcales;Microbacteriaceae;Leifsonia;Leifsonia xyli;Leifsonia xyli subsp. xyli str. CTCB07	Y-Int.8:2448342-2448911	Y-Int	L	828	2.88	12.2054	0.424664	-0.0498	0.107756		I3prime.NC_006087.1_t46_tRNA-Gly(CCC)[1i]	1	1
NC_006087.1	TIGER	2530124	2534001	14.094	+	1	100	Lxy1.4.HYP|HYP	HYP|HYP	3878		3	Other	0	0	AGACGACCGTCGCCACCAGGGGCAGGACGATGGCACAAGCCCACCGAAGTcccGTAGTTCCGGAAAAGTACCTGCGTCTGTTTGCTTGGTTGCGGATGATCCT	GGGGACCAGCGCCGCCCCCGGTGCGGGGCGGTGGCACAGCCGACCGGAGTcccCTGGCCGCGCGACCCGCTCCGGCGTACAGCTCCCTGCTATGAGCACCCCA	TCGGGCGTATCACCCGGCGGACCTTCTCGCCCGAGGGCAGCACGATGGTGcccCTGGCCCCATGACCCGCTCCGGCGTACGCTCCCTGCTATGAGCACCCCCG	NC_022438.1:2557446-2554447	Bacteria;Actinobacteria;Actinobacteria;Micrococcales;Microbacteriaceae;Leifsonia;Leifsonia xyli;Leifsonia xyli subsp. xyli str. CTCB07	S-Int.2:2533048-2533992	S-Int	R	9	6.50127	3.89342	0.34133	-0.0264	0.144687		C2530124-2534001(1)	1	1
[truncated: 5,795 more rows]
